# Supplementary material for: Adjuvant chemotherapy could not bring survival benefit to HR-positive, HER2-negative, pT1b-c/N0–1/M0 invasive lobular carcinoma of the breast: a propensity score matching study based on SEER database
Source: BMC Cancer. 2020 Feb 21;20:136. doi: 10.1186/s12885-020-6614-0 (PMC7035707; doi:10.1186/s12885-020-6614-0)
Supplement: Supplementary file 1 — Supplementary Table 1. 14,844 initial samples - 14,844 initial record of HR-positive, HER2-negative, pT1b-c/N0–1/M0 ILC retrieved from SEER database. [file 12885_2020_6614_MOESM1_ESM.xlsx]

## Sheet: Sheet1
id	age	year	histology	icdo3histbehavmalignant	grade	T	N	M	tumor	subtype	surgprimsite	radiotherapy	chemotherapy	codtosite	survivalmonths	codkm
16533993	20's-29's	2012	Lobular carcinoma, NOS	8520/3: Lobular carcinoma, NOS	Grade III	T1b	N0	M0	1	Luminal A	Autopsy only	No	No	Alive	50	Alive
39988849	20's-29's	2013	Lobular carcinoma, NOS	8520/3: Lobular carcinoma, NOS	Grade II	T1c	N1	M0	1.5	Luminal A	Modified radical mastectomy	No	Yes	Alive	44	Alive
54308592	20's-29's	2013	Lobular carcinoma, NOS	8520/3: Lobular carcinoma, NOS	Grade II	T1b	N0	M0	0.8	Luminal A	Total (simple) mastectomy	No	Yes	Alive	38	Alive
73842176	20's-29's	2015	Lobular carcinoma, NOS	8520/3: Lobular carcinoma, NOS	Grade II	T1c	N1	M0	1.3	Luminal A	Total (simple) mastectomy	Yes	Yes	Alive	12	Alive
33947257	30's-39's	2015	Lobular carcinoma, NOS	8520/3: Lobular carcinoma, NOS	Grade II	T1c	N0	M0	1.5	Luminal A	Partial mastectomy	Yes	No	Alive	7	Alive
40500800	30's-39's	2013	Lobular carcinoma, NOS	8520/3: Lobular carcinoma, NOS		T1c	N0	M0	1.7	Luminal A	Autopsy only	No	No	Alive	34	Alive
59672978	30's-39's	2014	Lobular carcinoma, NOS	8520/3: Lobular carcinoma, NOS		T1c	N0	M0	1.2	Luminal A	Total (simple) mastectomy	No	Yes	Alive	29	Alive
4115956	30's-39's	2013	Lobular carcinoma, NOS	8520/3: Lobular carcinoma, NOS	Grade II	T1b	N0	M0	1	Luminal A	Total (simple) mastectomy	No	No	Alive	42	Alive
39425134	30's-39's	2010	Lobular carcinoma, NOS	8520/3: Lobular carcinoma, NOS	Grade II	T1c	N0	M0	1.5	Luminal A	Total (simple) mastectomy	No	No	Alive	79	Alive
62636255	30's-39's	2010	Lobular carcinoma, NOS	8520/3: Lobular carcinoma, NOS	Grade II	T1c	N1	M0	1.5	Luminal A	Modified radical mastectomy	No	Yes	Alive	76	Alive
55447831	30's-39's	2015	Lobular carcinoma, NOS	8520/3: Lobular carcinoma, NOS	Grade II	T1c	N1	M0	1.5	Luminal A	Modified radical mastectomy	No	Yes	Alive	11	Alive
9585475	30's-39's	2016	Lobular carcinoma, NOS	8520/3: Lobular carcinoma, NOS	Grade III	T1c	N0	M0	1.8	Luminal A	Total (simple) mastectomy	No	Yes	Alive	10	Alive
77682871	30's-39's	2016	Lobular carcinoma, NOS	8520/3: Lobular carcinoma, NOS	Grade III	T1c	N0	M0	1.9	Luminal A	Total (simple) mastectomy	No	No	Alive	6	Alive
15049113	30's-39's	2014	Lobular carcinoma, NOS	8520/3: Lobular carcinoma, NOS	Grade I	T1b	N0	M0	0.6	Luminal A	Partial mastectomy	Yes	No	Alive	29	Alive
26893221	30's-39's	2011	Lobular carcinoma, NOS	8520/3: Lobular carcinoma, NOS	Grade II	T1c	N1	M0	1.1	Luminal A	Modified radical mastectomy	Yes	Yes	Alive	66	Alive
31960062	30's-39's	2015	Lobular carcinoma, NOS	8520/3: Lobular carcinoma, NOS	Grade I	T1c	N1	M0	1.8	Luminal A	Total (simple) mastectomy	Yes	Yes	Breast	16	Breast
52689552	30's-39's	2011	Lobular carcinoma, NOS	8520/3: Lobular carcinoma, NOS	Grade I	T1b	N0	M0	0.8	Luminal A	Total (simple) mastectomy	Yes	Yes	Alive	69	Alive
52749427	30's-39's	2011	Lobular carcinoma, NOS	8520/3: Lobular carcinoma, NOS	Grade II	T1b	N0	M0	0.9	Luminal A	Partial mastectomy	No	No	Alive	59	Alive
53241877	30's-39's	2011	Lobular carcinoma, NOS	8520/3: Lobular carcinoma, NOS	Grade I	T1b	N0	M0	1	Luminal A	Partial mastectomy	Yes	No	Alive	69	Alive
72620649	30's-39's	2011	Lobular carcinoma, NOS	8520/3: Lobular carcinoma, NOS	Grade II	T1c	N0	M0	1.2	Luminal A	Autopsy only	No	No	Alive	69	Alive
56023582	30's-39's	2016	Lobular carcinoma, NOS	8520/3: Lobular carcinoma, NOS	Grade II	T1b	N0	M0	0.7	Luminal A	Partial mastectomy	Yes	No	Alive	0	Alive
63367065	30's-39's	2016	Lobular carcinoma, NOS	8520/3: Lobular carcinoma, NOS	Grade II	T1c	N1	M0	1.1	Luminal A	Autopsy only	No	Yes	Alive	5	Alive
26969478	30's-39's	2013	Lobular carcinoma, NOS	8520/3: Lobular carcinoma, NOS	Grade I	T1c	N1	M0	1.8	Luminal A	Total (simple) mastectomy	No	No	Alive	46	Alive
31472020	30's-39's	2010	Lobular carcinoma, NOS	8520/3: Lobular carcinoma, NOS	Grade II	T1c	N0	M0	1.2	Luminal A	Total (simple) mastectomy	No	No	Alive	75	Alive
40988535	30's-39's	2015	Lobular carcinoma, NOS	8520/3: Lobular carcinoma, NOS	Grade III	T1b	N0	M0	1	Luminal A	Total (simple) mastectomy	No	No	Alive	10	Alive
62792822	30's-39's	2013	Lobular carcinoma, NOS	8520/3: Lobular carcinoma, NOS	Grade II	T1c	N0	M0	1.5	Luminal A	Total (simple) mastectomy	Yes	Yes	Alive	39	Alive
72624185	30's-39's	2010	Lobular carcinoma, NOS	8520/3: Lobular carcinoma, NOS	Grade II	T1b	N1	M0	1	Luminal A	Partial mastectomy	Yes	Yes	Breast	35	Breast
4049770	30's-39's	2011	Lobular carcinoma, NOS	8520/3: Lobular carcinoma, NOS	Grade II	T1c	N0	M0	1.8	Luminal A	Total (simple) mastectomy	No	No	Alive	23	Alive
8986696	30's-39's	2010	Lobular carcinoma, NOS	8520/3: Lobular carcinoma, NOS	Grade II	T1c	N1	M0	1.1	Luminal A	Total (simple) mastectomy	No	Yes	Alive	83	Alive
20649390	30's-39's	2015	Lobular carcinoma, NOS	8520/3: Lobular carcinoma, NOS	Grade II	T1b	N0	M0	0.7	Luminal A	Partial mastectomy	Yes	No	Alive	16	Alive
26447431	30's-39's	2010	Lobular carcinoma, NOS	8520/3: Lobular carcinoma, NOS	Grade II	T1c	N0	M0	1.6	Luminal A	Total (simple) mastectomy	No	No	Alive	77	Alive
31902028	30's-39's	2013	Lobular carcinoma, NOS	8520/3: Lobular carcinoma, NOS	Grade II	T1c	N0	M0	1.5	Luminal A	Total (simple) mastectomy	No	Yes	Alive	43	Alive
53856055	30's-39's	2013	Lobular carcinoma, NOS	8520/3: Lobular carcinoma, NOS	Grade III	T1c	N1	M0	1.4	Luminal A	Total (simple) mastectomy	No	Yes	Alive	46	Alive
73175987	30's-39's	2012	Lobular carcinoma, NOS	8520/3: Lobular carcinoma, NOS		T1b	N0	M0	0.9	Luminal A	Total (simple) mastectomy	No	No	Alive	56	Alive
73825898	30's-39's	2015	Lobular carcinoma, NOS	8520/3: Lobular carcinoma, NOS	Grade II	T1b	N0	M0	0.8	Luminal A	Partial mastectomy	No	Yes	Alive	9	Alive
9027413	30's-39's	2011	Lobular carcinoma, NOS	8520/3: Lobular carcinoma, NOS	Grade II	T1c	N0	M0	2	Luminal A	Total (simple) mastectomy	No	No	Alive	60	Alive
14595241	30's-39's	2012	Lobular carcinoma, NOS	8520/3: Lobular carcinoma, NOS	Grade II	T1b	N0	M0	0.6	Luminal A	Total (simple) mastectomy	No	No	Alive	59	Alive
33923845	30's-39's	2014	Lobular carcinoma, NOS	8520/3: Lobular carcinoma, NOS	Grade I	T1c	N1	M0	1.6	Luminal A	Partial mastectomy	Yes	No	Alive	10	Alive
39461785	30's-39's	2011	Lobular carcinoma, NOS	8520/3: Lobular carcinoma, NOS	Grade I	T1b	N0	M0	0.6	Luminal A	Modified radical mastectomy	No	No	Alive	66	Alive
52643861	30's-39's	2010	Lobular carcinoma, NOS	8520/3: Lobular carcinoma, NOS	Grade I	T1c	N1	M0	2	Luminal A	Total (simple) mastectomy	No	Yes	Alive	81	Alive
54400607	30's-39's	2013	Lobular carcinoma, NOS	8520/3: Lobular carcinoma, NOS	Grade II	T1c	N1	M0	1.7	Luminal A	Modified radical mastectomy	No	Yes	Alive	29	Alive
54921626	30's-39's	2014	Lobular carcinoma, NOS	8520/3: Lobular carcinoma, NOS	Grade II	T1c	N1	M0	1.3	Luminal A	Partial mastectomy	Yes	Yes	Alive	21	Alive
59356259	30's-39's	2014	Lobular carcinoma, NOS	8520/3: Lobular carcinoma, NOS	Grade II	T1c	N0	M0	1.4	Luminal A	Total (simple) mastectomy	No	No	Alive	24	Alive
73719516	30's-39's	2014	Lobular carcinoma, NOS	8520/3: Lobular carcinoma, NOS	Grade II	T1b	N0	M0	0.7	Luminal A	Partial mastectomy	Yes	No	Alive	28	Alive
77150125	30's-39's	2014	Lobular carcinoma, NOS	8520/3: Lobular carcinoma, NOS	Grade II	T1c	N1	M0	1.2	Luminal A	Total (simple) mastectomy	No	No	Alive	33	Alive
4631133	30's-39's	2016	Lobular carcinoma, NOS	8520/3: Lobular carcinoma, NOS	Grade I	T1c	N1	M0	2	Luminal A	Partial mastectomy	Yes	No	Alive	5	Alive
31975272	30's-39's	2016	Lobular carcinoma, NOS	8520/3: Lobular carcinoma, NOS	Grade II	T1c	N0	M0	1.7	Luminal A	Total (simple) mastectomy	No	No	Alive	9	Alive
41005670	30's-39's	2016	Lobular carcinoma, NOS	8520/3: Lobular carcinoma, NOS	Grade II	T1c	N1	M0	1.5	Luminal A	Total (simple) mastectomy	No	No	Alive	2	Alive
41078262	30's-39's	2016	Lobular carcinoma, NOS	8520/3: Lobular carcinoma, NOS	Grade II	T1c	N1	M0	1.8	Luminal A	Total (simple) mastectomy	Yes	Yes	Alive	10	Alive
77716445	30's-39's	2016	Lobular carcinoma, NOS	8520/3: Lobular carcinoma, NOS	Grade II	T1c	N1	M0	1.9	Luminal A	Total (simple) mastectomy	Yes	Yes	Alive	2	Alive
4027715	30's-39's	2010	Lobular carcinoma, NOS	8520/3: Lobular carcinoma, NOS	Grade II	T1c	N0	M0	1.6	Luminal A	Total (simple) mastectomy	Yes	No	Alive	75	Alive
4078946	30's-39's	2012	Lobular carcinoma, NOS	8520/3: Lobular carcinoma, NOS	Grade II	T1b	N1	M0	0.7	Luminal A	Modified radical mastectomy	Yes	Yes	Alive	55	Alive
20603803	30's-39's	2014	Lobular carcinoma, NOS	8520/3: Lobular carcinoma, NOS	Grade II	T1c	N0	M0	1.8	Luminal A	Partial mastectomy	Yes	No	Alive	5	Alive
33856583	30's-39's	2011	Lobular carcinoma, NOS	8520/3: Lobular carcinoma, NOS	Grade I	T1c	N0	M0	1.9	Luminal A	Partial mastectomy	Yes	No	Alive	40	Alive
39961226	30's-39's	2012	Lobular carcinoma, NOS	8520/3: Lobular carcinoma, NOS	Grade II	T1c	N0	M0	2	Luminal A	Total (simple) mastectomy	No	Yes	Alive	42	Alive
40540826	30's-39's	2015	Lobular carcinoma, NOS	8520/3: Lobular carcinoma, NOS	Grade II	T1c	N0	M0	1.8	Luminal A	Partial mastectomy	Yes	No	Alive	7	Alive
41537844	30's-39's	2015	Lobular carcinoma, NOS	8520/3: Lobular carcinoma, NOS	Grade II	T1c	N0	M0	1.2	Luminal A	Modified radical mastectomy	No	Yes	Alive	12	Alive
52706619	30's-39's	2010	Lobular carcinoma, NOS	8520/3: Lobular carcinoma, NOS	Grade I	T1b	N0	M0	0.7	Luminal A	Total (simple) mastectomy	No	No	Alive	75	Alive
52722928	30's-39's	2011	Lobular carcinoma, NOS	8520/3: Lobular carcinoma, NOS	Grade I	T1c	N1	M0	1.2	Luminal A	Total (simple) mastectomy	No	Yes	Alive	67	Alive
54365195	30's-39's	2014	Lobular carcinoma, NOS	8520/3: Lobular carcinoma, NOS	Grade II	T1c	N0	M0	1.8	Luminal A	Total (simple) mastectomy	No	Yes	Alive	31	Alive
55417617	30's-39's	2015	Lobular carcinoma, NOS	8520/3: Lobular carcinoma, NOS	Grade II	T1c	N0	M0	1.7	Luminal A	Total (simple) mastectomy	No	No	Alive	12	Alive
59723387	30's-39's	2016	Lobular carcinoma, NOS	8520/3: Lobular carcinoma, NOS	Grade II	T1b	N1	M0	0.8	Luminal A	Total (simple) mastectomy	No	No	Alive	4	Alive
9047292	30's-39's	2012	Lobular carcinoma, NOS	8520/3: Lobular carcinoma, NOS	Grade II	T1c	N1	M0	1.7	Luminal A	Modified radical mastectomy	No	No	Alive	53	Alive
9497344	30's-39's	2014	Lobular carcinoma, NOS	8520/3: Lobular carcinoma, NOS		T1c	N0	M0	1.8	Luminal A	Partial mastectomy	Yes	No	Alive	35	Alive
20583386	30's-39's	2013	Lobular carcinoma, NOS	8520/3: Lobular carcinoma, NOS	Grade III	T1c	N1	M0	1.1	Luminal A	Total (simple) mastectomy	Yes	Yes	Alive	47	Alive
22516079	30's-39's	2013	Lobular carcinoma, NOS	8520/3: Lobular carcinoma, NOS	Grade II	T1c	N0	M0	1.4	Luminal A	Total (simple) mastectomy	No	Yes	Alive	37	Alive
26908383	30's-39's	2011	Lobular carcinoma, NOS	8520/3: Lobular carcinoma, NOS	Grade II	T1c	N0	M0	1.1	Luminal A	Total (simple) mastectomy	No	Yes	Alive	62	Alive
26914431	30's-39's	2011	Lobular carcinoma, NOS	8520/3: Lobular carcinoma, NOS	Grade I	T1c	N0	M0	1.4	Luminal A	Total (simple) mastectomy	Yes	No	Alive	61	Alive
31928835	30's-39's	2014	Lobular carcinoma, NOS	8520/3: Lobular carcinoma, NOS	Grade II	T1c	N0	M0	1.6	Luminal A	Total (simple) mastectomy	No	No	Alive	34	Alive
39419536	30's-39's	2010	Lobular carcinoma, NOS	8520/3: Lobular carcinoma, NOS	Grade II	T1c	N1	M0	1.8	Luminal A	Total (simple) mastectomy	No	No	Alive	55	Alive
39423647	30's-39's	2010	Lobular carcinoma, NOS	8520/3: Lobular carcinoma, NOS	Grade III	T1c	N1	M0	1.5	Luminal A	Total (simple) mastectomy	No	Yes	Alive	75	Alive
39930917	30's-39's	2012	Lobular carcinoma, NOS	8520/3: Lobular carcinoma, NOS	Grade II	T1c	N0	M0	1.1	Luminal A	Partial mastectomy	Yes	Yes	Alive	54	Alive
40009757	30's-39's	2013	Lobular carcinoma, NOS	8520/3: Lobular carcinoma, NOS	Grade II	T1b	N0	M0	0.8	Luminal A	Total (simple) mastectomy	No	No	Alive	40	Alive
40017996	30's-39's	2013	Lobular carcinoma, NOS	8520/3: Lobular carcinoma, NOS	Grade II	T1c	N1	M0	1.2	Luminal A	Total (simple) mastectomy	No	No	Alive	11	Alive
40021048	30's-39's	2013	Lobular carcinoma, NOS	8520/3: Lobular carcinoma, NOS	Grade II	T1c	N0	M0	1.5	Luminal A	Partial mastectomy	No	No	Alive	41	Alive
52684466	30's-39's	2010	Lobular carcinoma, NOS	8520/3: Lobular carcinoma, NOS	Grade II	T1c	N0	M0	1.8	Luminal A	Partial mastectomy	No	No	Alive	81	Alive
54372741	30's-39's	2014	Lobular carcinoma, NOS	8520/3: Lobular carcinoma, NOS	Grade I	T1c	N0	M0	1.4	Luminal A	Partial mastectomy	Yes	No	Alive	34	Alive
59283745	30's-39's	2013	Lobular carcinoma, NOS	8520/3: Lobular carcinoma, NOS	Grade III	T1b	N0	M0	0.9	Luminal A	Partial mastectomy	Yes	No	Alive	47	Alive
62687217	30's-39's	2011	Lobular carcinoma, NOS	8520/3: Lobular carcinoma, NOS	Grade I	T1c	N1	M0	1.9	Luminal A	Partial mastectomy	Yes	Yes	Alive	64	Alive
76618946	30's-39's	2011	Lobular carcinoma, NOS	8520/3: Lobular carcinoma, NOS	Grade II	T1c	N0	M0	1.5	Luminal A	Total (simple) mastectomy	No	No	Alive	26	Alive
76664451	30's-39's	2012	Lobular carcinoma, NOS	8520/3: Lobular carcinoma, NOS	Grade II	T1c	N0	M0	1.4	Luminal A	Total (simple) mastectomy	No	Yes	Alive	55	Alive
77167186	30's-39's	2014	Lobular carcinoma, NOS	8520/3: Lobular carcinoma, NOS	Grade I	T1c	N0	M0	1.4	Luminal A	Modified radical mastectomy	Yes	No	Alive	7	Alive
27546683	30's-39's	2016	Lobular carcinoma, NOS	8520/3: Lobular carcinoma, NOS	Grade II	T1c	N0	M0	1.4	Luminal A	Partial mastectomy	Yes	No	Alive	1	Alive
55955917	30's-39's	2016	Lobular carcinoma, NOS	8520/3: Lobular carcinoma, NOS	Grade I	T1c	N0	M0	1.7	Luminal A	Total (simple) mastectomy	No	No	Alive	1	Alive
63366995	30's-39's	2016	Lobular carcinoma, NOS	8520/3: Lobular carcinoma, NOS	Grade I	T1c	N0	M0	1.9	Luminal A	Total (simple) mastectomy	No	Yes	Alive	7	Alive
9498979	30's-39's	2014	Lobular carcinoma, NOS	8520/3: Lobular carcinoma, NOS	Grade II	T1c	N0	M0	1.1	Luminal A	Partial mastectomy	Yes	Yes	Alive	29	Alive
20131789	30's-39's	2010	Lobular carcinoma, NOS	8520/3: Lobular carcinoma, NOS		T1b	N1	M0	0.9	Luminal A	Modified radical mastectomy	No	Yes	Alive	75	Alive
26913552	30's-39's	2011	Lobular carcinoma, NOS	8520/3: Lobular carcinoma, NOS	Grade II	T1c	N1	M0	1.8	Luminal A	Partial mastectomy	Yes	Yes	Alive	62	Alive
29364265	30's-39's	2011	Lobular carcinoma, NOS	8520/3: Lobular carcinoma, NOS	Grade II	T1c	N1	M0	1.2	Luminal A	Modified radical mastectomy	Yes	Yes	Alive	53	Alive
33516645	30's-39's	2010	Lobular carcinoma, NOS	8520/3: Lobular carcinoma, NOS	Grade II	T1c	N1	M0	1.5	Luminal A	Partial mastectomy	No	No	Alive	80	Alive
33894325	30's-39's	2013	Lobular carcinoma, NOS	8520/3: Lobular carcinoma, NOS		T1c	N0	M0	2	Luminal A	Partial mastectomy	Yes	No	Alive	44	Alive
33900266	30's-39's	2013	Lobular carcinoma, NOS	8520/3: Lobular carcinoma, NOS	Grade I	T1b	N0	M0	0.8	Luminal A	Total (simple) mastectomy	No	No	Alive	39	Alive
39404915	30's-39's	2010	Lobular carcinoma, NOS	8520/3: Lobular carcinoma, NOS	Grade II	T1c	N0	M0	1.4	Luminal A	Partial mastectomy	Yes	Yes	Alive	81	Alive
39880534	30's-39's	2011	Lobular carcinoma, NOS	8520/3: Lobular carcinoma, NOS	Grade III	T1c	N1	M0	2	Luminal A	Partial mastectomy	No	Yes	Alive	64	Alive
39986107	30's-39's	2013	Lobular carcinoma, NOS	8520/3: Lobular carcinoma, NOS	Grade II	T1b	N0	M0	1	Luminal A	Total (simple) mastectomy	No	Yes	Alive	22	Alive
43831266	30's-39's	2012	Lobular carcinoma, NOS	8520/3: Lobular carcinoma, NOS	Grade I	T1c	N0	M0	1.7	Luminal A	Modified radical mastectomy	No	Yes	Alive	58	Alive
52616970	30's-39's	2010	Lobular carcinoma, NOS	8520/3: Lobular carcinoma, NOS	Grade I	T1c	N1	M0	1.2	Luminal A	Total (simple) mastectomy	No	No	Alive	78	Alive
53839893	30's-39's	2013	Lobular carcinoma, NOS	8520/3: Lobular carcinoma, NOS	Grade II	T1c	N0	M0	1.4	Luminal A	Total (simple) mastectomy	No	Yes	Alive	46	Alive
54290104	30's-39's	2013	Lobular carcinoma, NOS	8520/3: Lobular carcinoma, NOS	Grade I	T1c	N0	M0	2	Luminal A	Total (simple) mastectomy	No	No	Alive	45	Alive
55429273	30's-39's	2015	Lobular carcinoma, NOS	8520/3: Lobular carcinoma, NOS	Grade I	T1c	N1	M0	1.5	Luminal A	Total (simple) mastectomy	Yes	Yes	Alive	14	Alive
59240421	30's-39's	2012	Lobular carcinoma, NOS	8520/3: Lobular carcinoma, NOS	Grade II	T1c	N0	M0	1.2	Luminal A	Partial mastectomy	Yes	Yes	Alive	53	Alive
62771023	30's-39's	2013	Lobular carcinoma, NOS	8520/3: Lobular carcinoma, NOS	Grade I	T1c	N0	M0	1.7	Luminal A	Total (simple) mastectomy	No	No	Alive	44	Alive
72180024	30's-39's	2010	Lobular carcinoma, NOS	8520/3: Lobular carcinoma, NOS	Grade II	T1c	N0	M0	2	Luminal A	Partial mastectomy	Yes	No	Alive	80	Alive
72758650	30's-39's	2012	Lobular carcinoma, NOS	8520/3: Lobular carcinoma, NOS	Grade III	T1c	N0	M0	2	Luminal A	Partial mastectomy	Yes	No	Alive	42	Alive
73283589	30's-39's	2014	Lobular carcinoma, NOS	8520/3: Lobular carcinoma, NOS	Grade II	T1b	N0	M0	1	Luminal A	Total (simple) mastectomy	No	No	Alive	33	Alive
73285169	30's-39's	2013	Lobular carcinoma, NOS	8520/3: Lobular carcinoma, NOS	Grade II	T1c	N0	M0	1.3	Luminal A	Partial mastectomy	Yes	No	Alive	38	Alive
73786712	30's-39's	2015	Lobular carcinoma, NOS	8520/3: Lobular carcinoma, NOS	Grade II	T1c	N1	M0	1.5	Luminal A	Total (simple) mastectomy	Yes	Yes	Alive	16	Alive
76646723	30's-39's	2012	Lobular carcinoma, NOS	8520/3: Lobular carcinoma, NOS	Grade III	T1c	N1	M0	1.8	Luminal A	Modified radical mastectomy	Yes	Yes	Alive	56	Alive
77663112	30's-39's	2015	Lobular carcinoma, NOS	8520/3: Lobular carcinoma, NOS	Grade I	T1c	N1	M0	1.3	Luminal A	Partial mastectomy	Yes	Yes	Alive	15	Alive
4628543	30's-39's	2016	Lobular carcinoma, NOS	8520/3: Lobular carcinoma, NOS	Grade I	T1b	N0	M0	0.9	Luminal A	Total (simple) mastectomy	No	No	Alive	3	Alive
55961046	30's-39's	2016	Lobular carcinoma, NOS	8520/3: Lobular carcinoma, NOS	Grade I	T1c	N0	M0	1.7	Luminal A	Total (simple) mastectomy	No	No	Alive	4	Alive
73855437	30's-39's	2016	Lobular carcinoma, NOS	8520/3: Lobular carcinoma, NOS	Grade II	T1c	N0	M0	1.1	Luminal A	Partial mastectomy	Yes	No	Alive	8	Alive
4104518	40's-49's	2013	Lobular carcinoma, NOS	8520/3: Lobular carcinoma, NOS	Grade II	T1c	N1	M0	1.9	Luminal A	Total (simple) mastectomy	No	Yes	Alive	46	Alive
8519863	40's-49's	2014	Lobular carcinoma, NOS	8520/3: Lobular carcinoma, NOS	Grade II	T1b	N0	M0	0.7	Luminal A	Total (simple) mastectomy	No	No	Alive	28	Alive
9021982	40's-49's	2011	Lobular carcinoma, NOS	8520/3: Lobular carcinoma, NOS	Grade II	T1b	N0	M0	0.7	Luminal A	Modified radical mastectomy	No	No	Alive	61	Alive
9529391	40's-49's	2014	Lobular carcinoma, NOS	8520/3: Lobular carcinoma, NOS	Grade III	T1b	N0	M0	1	Luminal A	Total (simple) mastectomy	No	Yes	Alive	24	Alive
9550993	40's-49's	2015	Lobular carcinoma, NOS	8520/3: Lobular carcinoma, NOS	Grade II	T1c	N0	M0	1.9	Luminal A	Total (simple) mastectomy	No	No	Alive	21	Alive
9561929	40's-49's	2015	Lobular carcinoma, NOS	8520/3: Lobular carcinoma, NOS	Grade II	T1c	N1	M0	1.8	Luminal A	Total (simple) mastectomy	No	No	Alive	10	Alive
14558449	40's-49's	2011	Lobular carcinoma, NOS	8520/3: Lobular carcinoma, NOS	Grade II	T1c	N0	M0	1.8	Luminal A	Partial mastectomy	Yes	No	Alive	68	Alive
14560534	40's-49's	2011	Lobular carcinoma, NOS	8520/3: Lobular carcinoma, NOS	Grade I	T1c	N0	M0	2	Luminal A	Total (simple) mastectomy	No	No	Alive	66	Alive
14605786	40's-49's	2012	Lobular carcinoma, NOS	8520/3: Lobular carcinoma, NOS	Grade II	T1b	N0	M0	0.9	Luminal A	Total (simple) mastectomy	No	No	Alive	56	Alive
20120694	40's-49's	2010	Lobular carcinoma, NOS	8520/3: Lobular carcinoma, NOS	Grade I	T1b	N0	M0	1	Luminal A	Total (simple) mastectomy	No	No	Alive	74	Alive
20575055	40's-49's	2013	Lobular carcinoma, NOS	8520/3: Lobular carcinoma, NOS	Grade I	T1c	N0	M0	1.7	Luminal A	Partial mastectomy	Yes	No	Alive	43	Alive
20649495	40's-49's	2015	Lobular carcinoma, NOS	8520/3: Lobular carcinoma, NOS	Grade II	T1c	N0	M0	1.7	Luminal A	Total (simple) mastectomy	No	No	Alive	12	Alive
21561164	40's-49's	2010	Lobular carcinoma, NOS	8520/3: Lobular carcinoma, NOS	Grade I	T1c	N0	M0	1.5	Luminal A	Total (simple) mastectomy	No	No	Alive	77	Alive
27025044	40's-49's	2014	Lobular carcinoma, NOS	8520/3: Lobular carcinoma, NOS	Grade II	T1c	N0	M0	1.8	Luminal A	Total (simple) mastectomy	No	No	Alive	32	Alive
27498236	40's-49's	2015	Lobular carcinoma, NOS	8520/3: Lobular carcinoma, NOS	Grade II	T1c	N0	M0	1.9	Luminal A	Total (simple) mastectomy	No	No	Alive	13	Alive
29415536	40's-49's	2014	Lobular carcinoma, NOS	8520/3: Lobular carcinoma, NOS	Grade II	T1b	N0	M0	1	Luminal A	Partial mastectomy	Yes	No	Alive	24	Alive
31887174	40's-49's	2012	Lobular carcinoma, NOS	8520/3: Lobular carcinoma, NOS	Grade II	T1c	N1	M0	1.9	Luminal A	Modified radical mastectomy	No	Yes	Alive	49	Alive
31896229	40's-49's	2013	Lobular carcinoma, NOS	8520/3: Lobular carcinoma, NOS	Grade I	T1c	N1	M0	1.9	Luminal A	Modified radical mastectomy	Yes	Yes	Alive	45	Alive
31962952	40's-49's	2015	Lobular carcinoma, NOS	8520/3: Lobular carcinoma, NOS	Grade II	T1c	N1	M0	1.8	Luminal A	Modified radical mastectomy	No	Yes	Alive	20	Alive
37145915	40's-49's	2012	Lobular carcinoma, NOS	8520/3: Lobular carcinoma, NOS		T1c	N1	M0	1.5	Luminal A	Total (simple) mastectomy	No	Yes	Alive	23	Alive
39869391	40's-49's	2011	Lobular carcinoma, NOS	8520/3: Lobular carcinoma, NOS	Grade II	T1c	N0	M0	2	Luminal A	Total (simple) mastectomy	No	No	Alive	62	Alive
40464068	40's-49's	2014	Lobular carcinoma, NOS	8520/3: Lobular carcinoma, NOS	Grade II	T1b	N0	M0	0.7	Luminal A	Total (simple) mastectomy	Yes	No	Alive	31	Alive
40498963	40's-49's	2014	Lobular carcinoma, NOS	8520/3: Lobular carcinoma, NOS	Grade II	T1c	N1	M0	1.5	Luminal A	Modified radical mastectomy	No	No	Alive	25	Alive
52618245	40's-49's	2010	Lobular carcinoma, NOS	8520/3: Lobular carcinoma, NOS	Grade II	T1b	N0	M0	0.6	Luminal A	Partial mastectomy	Yes	No	Alive	79	Alive
52727051	40's-49's	2010	Lobular carcinoma, NOS	8520/3: Lobular carcinoma, NOS	Grade II	T1b	N0	M0	0.9	Luminal A	Total (simple) mastectomy	No	Yes	Alive	70	Alive
53721430	40's-49's	2012	Lobular carcinoma, NOS	8520/3: Lobular carcinoma, NOS	Grade II	T1c	N1	M0	1.3	Luminal A	Total (simple) mastectomy	No	No	Alive	57	Alive
53805225	40's-49's	2012	Lobular carcinoma, NOS	8520/3: Lobular carcinoma, NOS	Grade II	T1c	N0	M0	1.3	Luminal A	Partial mastectomy	Yes	No	Alive	41	Alive
54257975	40's-49's	2013	Lobular carcinoma, NOS	8520/3: Lobular carcinoma, NOS	Grade II	T1c	N0	M0	1.1	Luminal A	Total (simple) mastectomy	No	Yes	Alive	43	Alive
54335744	40's-49's	2013	Lobular carcinoma, NOS	8520/3: Lobular carcinoma, NOS	Grade II	T1c	N1	M0	1.8	Luminal A	Total (simple) mastectomy	Yes	Yes	Alive	40	Alive
54814259	40's-49's	2013	Lobular carcinoma, NOS	8520/3: Lobular carcinoma, NOS	Grade I	T1b	N0	M0	0.8	Luminal A	Modified radical mastectomy	No	No	Alive	36	Alive
54861204	40's-49's	2014	Lobular carcinoma, NOS	8520/3: Lobular carcinoma, NOS	Grade II	T1c	N0	M0	1.4	Luminal A	Total (simple) mastectomy	No	Yes	Alive	27	Alive
54895140	40's-49's	2013	Lobular carcinoma, NOS	8520/3: Lobular carcinoma, NOS	Grade II	T1c	N0	M0	2	Luminal A	Partial mastectomy	Yes	No	Alive	36	Alive
54902927	40's-49's	2014	Lobular carcinoma, NOS	8520/3: Lobular carcinoma, NOS	Grade II	T1c	N0	M0	1.7	Luminal A	Partial mastectomy	Yes	No	Alive	15	Alive
54962452	40's-49's	2015	Lobular carcinoma, NOS	8520/3: Lobular carcinoma, NOS	Grade III	T1c	N0	M0	2	Luminal A	Partial mastectomy	No	No	Alive	17	Alive
55424812	40's-49's	2015	Lobular carcinoma, NOS	8520/3: Lobular carcinoma, NOS	Grade II	T1c	N0	M0	1.6	Luminal A	Partial mastectomy	No	No	Alive	7	Alive
59663529	40's-49's	2015	Lobular carcinoma, NOS	8520/3: Lobular carcinoma, NOS	Grade II	T1c	N1	M0	1.4	Luminal A	Total (simple) mastectomy	No	No	Alive	22	Alive
59671217	40's-49's	2015	Lobular carcinoma, NOS	8520/3: Lobular carcinoma, NOS	Grade II	T1c	N0	M0	1.2	Luminal A	Total (simple) mastectomy	No	No	Alive	20	Alive
62781796	40's-49's	2013	Lobular carcinoma, NOS	8520/3: Lobular carcinoma, NOS	Grade II	T1b	N0	M0	1	Luminal A	Partial mastectomy	Yes	No	Alive	39	Alive
63287947	40's-49's	2014	Lobular carcinoma, NOS	8520/3: Lobular carcinoma, NOS	Grade I	T1b	N1	M0	0.6	Luminal A	90	No	No	Alive	28	Alive
72203933	40's-49's	2010	Lobular carcinoma, NOS	8520/3: Lobular carcinoma, NOS	Grade II	T1b	N0	M0	1	Luminal A	Partial mastectomy	Yes	No	Alive	74	Alive
72695774	40's-49's	2011	Lobular carcinoma, NOS	8520/3: Lobular carcinoma, NOS	Grade III	T1c	N0	M0	1.3	Luminal A	Total (simple) mastectomy	No	Yes	Alive	61	Alive
72786317	40's-49's	2011	Lobular carcinoma, NOS	8520/3: Lobular carcinoma, NOS		T1b	N0	M0	0.8	Luminal A	Partial mastectomy	No	No	Alive	66	Alive
73780633	40's-49's	2015	Lobular carcinoma, NOS	8520/3: Lobular carcinoma, NOS	Grade II	T1c	N0	M0	2	Luminal A	Partial mastectomy	Yes	No	Alive	18	Alive
15155519	40's-49's	2016	Lobular carcinoma, NOS	8520/3: Lobular carcinoma, NOS	Grade II	T1b	N0	M0	1	Luminal A	Partial mastectomy	Yes	No	Alive	3	Alive
20677030	40's-49's	2016	Lobular carcinoma, NOS	8520/3: Lobular carcinoma, NOS	Grade II	T1c	N0	M0	1.3	Luminal A	Partial mastectomy	Yes	No	Alive	11	Alive
27551718	40's-49's	2016	Lobular carcinoma, NOS	8520/3: Lobular carcinoma, NOS	Grade II	T1c	N0	M0	1.4	Luminal A	Partial mastectomy	Yes	No	Alive	0	Alive
27553604	40's-49's	2016	Lobular carcinoma, NOS	8520/3: Lobular carcinoma, NOS	Grade II	T1c	N0	M0	2	Luminal A	Partial mastectomy	Yes	No	Alive	0	Alive
33953555	40's-49's	2016	Lobular carcinoma, NOS	8520/3: Lobular carcinoma, NOS	Grade II	T1c	N0	M0	1.8	Luminal A	Partial mastectomy	No	No	Alive	7	Alive
33963290	40's-49's	2016	Lobular carcinoma, NOS	8520/3: Lobular carcinoma, NOS	Grade II	T1c	N0	M0	1.1	Luminal A	Total (simple) mastectomy	No	No	Alive	3	Alive
41055985	40's-49's	2016	Lobular carcinoma, NOS	8520/3: Lobular carcinoma, NOS	Grade II	T1b	N0	M0	0.8	Luminal A	Partial mastectomy	No	No	Alive	2	Alive
56026674	40's-49's	2016	Lobular carcinoma, NOS	8520/3: Lobular carcinoma, NOS	Grade II	T1c	N0	M0	1.1	Luminal A	Partial mastectomy	Yes	No	Alive	1	Alive
56568318	40's-49's	2016	Lobular carcinoma, NOS	8520/3: Lobular carcinoma, NOS	Grade III	T1c	N1	M0	2	Luminal A	Total (simple) mastectomy	No	Yes	Alive	0	Alive
4029105	40's-49's	2011	Lobular carcinoma, NOS	8520/3: Lobular carcinoma, NOS	Grade I	T1c	N0	M0	1.1	Luminal A	Total (simple) mastectomy	No	No	Alive	68	Alive
4037643	40's-49's	2011	Lobular carcinoma, NOS	8520/3: Lobular carcinoma, NOS	Grade II	T1c	N0	M0	1.5	Luminal A	Total (simple) mastectomy	No	No	Alive	66	Alive
4042669	40's-49's	2011	Lobular carcinoma, NOS	8520/3: Lobular carcinoma, NOS	Grade II	T1c	N1	M0	1.1	Luminal A	Modified radical mastectomy	Yes	Yes	Alive	64	Alive
4091492	40's-49's	2012	Lobular carcinoma, NOS	8520/3: Lobular carcinoma, NOS	Grade III	T1c	N0	M0	1.6	Luminal A	Total (simple) mastectomy	No	No	Alive	50	Alive
4092483	40's-49's	2012	Lobular carcinoma, NOS	8520/3: Lobular carcinoma, NOS	Grade II	T1b	N0	M0	1	Luminal A	Total (simple) mastectomy	No	No	Alive	53	Alive
9457192	40's-49's	2013	Lobular carcinoma, NOS	8520/3: Lobular carcinoma, NOS	Grade II	T1c	N0	M0	1.9	Luminal A	Total (simple) mastectomy	No	No	Alive	42	Alive
9458750	40's-49's	2013	Lobular carcinoma, NOS	8520/3: Lobular carcinoma, NOS	Grade II	T1c	N0	M0	1.5	Luminal A	Partial mastectomy	No	Yes	Alive	42	Alive
9461836	40's-49's	2013	Lobular carcinoma, NOS	8520/3: Lobular carcinoma, NOS	Grade II	T1c	N0	M0	1.3	Luminal A	Total (simple) mastectomy	No	No	Alive	43	Alive
9473631	40's-49's	2013	Lobular carcinoma, NOS	8520/3: Lobular carcinoma, NOS	Grade I	T1b	N0	M0	0.9	Luminal A	Total (simple) mastectomy	No	Yes	Alive	42	Alive
9518506	40's-49's	2014	Lobular carcinoma, NOS	8520/3: Lobular carcinoma, NOS	Grade I	T1c	N1	M0	1.5	Luminal A	Total (simple) mastectomy	Yes	Yes	Alive	31	Alive
14592670	40's-49's	2012	Lobular carcinoma, NOS	8520/3: Lobular carcinoma, NOS	Grade I	T1b	N0	M0	0.7	Luminal A	Partial mastectomy	Yes	No	Alive	49	Alive
14598755	40's-49's	2012	Lobular carcinoma, NOS	8520/3: Lobular carcinoma, NOS	Grade I	T1c	N1	M0	2	Luminal A	Modified radical mastectomy	No	No	Alive	50	Alive
14608475	40's-49's	2013	Lobular carcinoma, NOS	8520/3: Lobular carcinoma, NOS	Grade II	T1c	N0	M0	1.5	Luminal A	Total (simple) mastectomy	No	No	Alive	45	Alive
15082873	40's-49's	2014	Lobular carcinoma, NOS	8520/3: Lobular carcinoma, NOS	Grade II	T1b	N0	M0	0.8	Luminal A	Total (simple) mastectomy	No	No	Alive	30	Alive
20194119	40's-49's	2013	Lobular carcinoma, NOS	8520/3: Lobular carcinoma, NOS	Grade I	T1c	N0	M0	1.7	Luminal A	Total (simple) mastectomy	No	No	Alive	47	Alive
20627289	40's-49's	2015	Lobular carcinoma, NOS	8520/3: Lobular carcinoma, NOS	Grade I	T1b	N0	M0	0.9	Luminal A	Total (simple) mastectomy	No	No	Alive	22	Alive
20627549	40's-49's	2014	Lobular carcinoma, NOS	8520/3: Lobular carcinoma, NOS	Grade II	T1b	N0	M0	1	Luminal A	Modified radical mastectomy	No	No	Alive	30	Alive
20665251	40's-49's	2015	Lobular carcinoma, NOS	8520/3: Lobular carcinoma, NOS	Grade II	T1b	N0	M0	0.8	Luminal A	Total (simple) mastectomy	No	No	Alive	12	Alive
22458414	40's-49's	2010	Lobular carcinoma, NOS	8520/3: Lobular carcinoma, NOS	Grade II	T1c	N0	M0	1.3	Luminal A	Partial mastectomy	No	Yes	Alive	79	Alive
22510443	40's-49's	2013	Lobular carcinoma, NOS	8520/3: Lobular carcinoma, NOS	Grade I	T1c	N1	M0	1.9	Luminal A	Total (simple) mastectomy	No	No	Alive	38	Alive
22540207	40's-49's	2015	Lobular carcinoma, NOS	8520/3: Lobular carcinoma, NOS	Grade I	T1c	N1	M0	1.6	Luminal A	Total (simple) mastectomy	No	No	Alive	16	Alive
26904646	40's-49's	2011	Lobular carcinoma, NOS	8520/3: Lobular carcinoma, NOS	Grade I	T1c	N0	M0	1.5	Luminal A	Total (simple) mastectomy	Yes	Yes	Alive	63	Alive
26926315	40's-49's	2012	Lobular carcinoma, NOS	8520/3: Lobular carcinoma, NOS	Grade II	T1b	N0	M0	0.9	Luminal A	Total (simple) mastectomy	No	No	Alive	57	Alive
26957316	40's-49's	2012	Lobular carcinoma, NOS	8520/3: Lobular carcinoma, NOS	Grade I	T1c	N1	M0	1.2	Luminal A	Partial mastectomy	Yes	No	Alive	49	Alive
27002745	40's-49's	2013	Lobular carcinoma, NOS	8520/3: Lobular carcinoma, NOS	Grade II	T1c	N0	M0	1.2	Luminal A	Partial mastectomy	Yes	No	Alive	37	Alive
29010969	40's-49's	2010	Lobular carcinoma, NOS	8520/3: Lobular carcinoma, NOS	Grade I	T1c	N0	M0	1.3	Luminal A	Total (simple) mastectomy	No	No	Alive	72	Alive
29356634	40's-49's	2011	Lobular carcinoma, NOS	8520/3: Lobular carcinoma, NOS	Grade II	T1c	N0	M0	1.6	Luminal A	Partial mastectomy	Yes	No	Alive	66	Alive
29395705	40's-49's	2013	Lobular carcinoma, NOS	8520/3: Lobular carcinoma, NOS	Grade III	T1c	N0	M0	1.6	Luminal A	Total (simple) mastectomy	No	Yes	Alive	47	Alive
31467936	40's-49's	2010	Lobular carcinoma, NOS	8520/3: Lobular carcinoma, NOS	Grade II	T1c	N0	M0	1.5	Luminal A	Total (simple) mastectomy	Yes	No	Alive	7	Alive
31483104	40's-49's	2011	Lobular carcinoma, NOS	8520/3: Lobular carcinoma, NOS	Grade II	T1c	N0	M0	1.3	Luminal A	Partial mastectomy	Yes	Yes	Alive	68	Alive
31496502	40's-49's	2011	Lobular carcinoma, NOS	8520/3: Lobular carcinoma, NOS	Grade I	T1c	N0	M0	1.5	Luminal A	Partial mastectomy	Yes	No	Alive	69	Alive
31908599	40's-49's	2013	Lobular carcinoma, NOS	8520/3: Lobular carcinoma, NOS	Grade I	T1c	N0	M0	1.6	Luminal A	Partial mastectomy	Yes	No	Alive	44	Alive
33533397	40's-49's	2010	Lobular carcinoma, NOS	8520/3: Lobular carcinoma, NOS	Grade I	T1c	N1	M0	1.2	Luminal A	Partial mastectomy	No	No	Alive	73	Alive
33533397	40's-49's	2010	Lobular carcinoma, NOS	8520/3: Lobular carcinoma, NOS	Grade I	T1c	N1	M0	1.9	Luminal A	Partial mastectomy	No	No	Alive	72	Alive
33943071	40's-49's	2015	Lobular carcinoma, NOS	8520/3: Lobular carcinoma, NOS	Grade II	T1b	N1	M0	0.8	Luminal A	Partial mastectomy	Yes	Yes	Alive	15	Alive
39899324	40's-49's	2011	Lobular carcinoma, NOS	8520/3: Lobular carcinoma, NOS	Grade II	T1c	N1	M0	1.2	Luminal A	Partial mastectomy	No	No	Alive	64	Alive
39936223	40's-49's	2011	Lobular carcinoma, NOS	8520/3: Lobular carcinoma, NOS	Grade II	T1c	N0	M0	1.2	Luminal A	Modified radical mastectomy	No	No	Alive	61	Alive
39946571	40's-49's	2012	Lobular carcinoma, NOS	8520/3: Lobular carcinoma, NOS	Grade I	T1b	N0	M0	0.6	Luminal A	Partial mastectomy	Yes	No	Alive	42	Alive
40468013	40's-49's	2014	Lobular carcinoma, NOS	8520/3: Lobular carcinoma, NOS	Grade II	T1c	N0	M0	1.5	Luminal A	Total (simple) mastectomy	No	No	Alive	6	Alive
40513012	40's-49's	2015	Lobular carcinoma, NOS	8520/3: Lobular carcinoma, NOS	Grade II	T1b	N0	M0	0.8	Luminal A	Autopsy only	No	No	Alive	18	Alive
40955032	40's-49's	2015	Lobular carcinoma, NOS	8520/3: Lobular carcinoma, NOS	Grade II	T1b	N0	M0	1	Luminal A	Partial mastectomy	No	No	Alive	18	Alive
41535815	40's-49's	2014	Lobular carcinoma, NOS	8520/3: Lobular carcinoma, NOS		T1b	N0	M0	0.8	Luminal A	Partial mastectomy	Yes	No	Alive	30	Alive
52633570	40's-49's	2010	Lobular carcinoma, NOS	8520/3: Lobular carcinoma, NOS	Grade I	T1c	N0	M0	1.1	Luminal A	Total (simple) mastectomy	No	Yes	Alive	75	Alive
52656389	40's-49's	2010	Lobular carcinoma, NOS	8520/3: Lobular carcinoma, NOS	Grade II	T1c	N0	M0	1.6	Luminal A	Partial mastectomy	No	No	Alive	75	Alive
53220195	40's-49's	2011	Lobular carcinoma, NOS	8520/3: Lobular carcinoma, NOS	Grade I	T1c	N0	M0	1.1	Luminal A	Partial mastectomy	Yes	No	Alive	59	Alive
53223953	40's-49's	2011	Lobular carcinoma, NOS	8520/3: Lobular carcinoma, NOS	Grade III	T1c	N0	M0	1.3	Luminal A	Partial mastectomy	Yes	Yes	Alive	63	Alive
53233697	40's-49's	2011	Lobular carcinoma, NOS	8520/3: Lobular carcinoma, NOS	Grade II	T1c	N0	M0	1.2	Luminal A	Partial mastectomy	Yes	No	Alive	60	Alive
53240248	40's-49's	2011	Lobular carcinoma, NOS	8520/3: Lobular carcinoma, NOS	Grade II	T1c	N0	M0	1.1	Luminal A	Partial mastectomy	Yes	No	Alive	69	Alive
54279015	40's-49's	2013	Lobular carcinoma, NOS	8520/3: Lobular carcinoma, NOS	Grade I	T1c	N0	M0	1.1	Luminal A	Partial mastectomy	Yes	No	Alive	41	Alive
54332913	40's-49's	2013	Lobular carcinoma, NOS	8520/3: Lobular carcinoma, NOS	Grade II	T1c	N0	M0	1.5	Luminal A	Partial mastectomy	Yes	Yes	Alive	38	Alive
54364318	40's-49's	2013	Lobular carcinoma, NOS	8520/3: Lobular carcinoma, NOS	Grade II	T1b	N0	M0	1	Luminal A	Partial mastectomy	No	No	Alive	42	Alive
54807669	40's-49's	2014	Lobular carcinoma, NOS	8520/3: Lobular carcinoma, NOS	Grade II	T1b	N0	M0	0.9	Luminal A	Partial mastectomy	No	No	Alive	31	Alive
54867995	40's-49's	2014	Lobular carcinoma, NOS	8520/3: Lobular carcinoma, NOS	Grade II	T1b	N0	M0	0.7	Luminal A	Partial mastectomy	Yes	No	Alive	25	Alive
59314264	40's-49's	2014	Lobular carcinoma, NOS	8520/3: Lobular carcinoma, NOS	Grade II	T1b	N0	M0	0.9	Luminal A	Total (simple) mastectomy	No	No	Alive	33	Alive
59329900	40's-49's	2013	Lobular carcinoma, NOS	8520/3: Lobular carcinoma, NOS	Grade I	T1c	N0	M0	1.5	Luminal A	Partial mastectomy	Yes	No	Alive	44	Alive
59330539	40's-49's	2014	Lobular carcinoma, NOS	8520/3: Lobular carcinoma, NOS	Grade II	T1c	N1	M0	1.6	Luminal A	Total (simple) mastectomy	No	Yes	Alive	32	Alive
59670984	40's-49's	2015	Lobular carcinoma, NOS	8520/3: Lobular carcinoma, NOS	Grade III	T1c	N1	M0	1.6	Luminal A	Partial mastectomy	Yes	Yes	Alive	16	Alive
62728054	40's-49's	2012	Lobular carcinoma, NOS	8520/3: Lobular carcinoma, NOS	Grade II	T1c	N0	M0	1.5	Luminal A	Total (simple) mastectomy	No	No	Alive	51	Alive
62766154	40's-49's	2013	Lobular carcinoma, NOS	8520/3: Lobular carcinoma, NOS	Grade II	T1c	N0	M0	1.2	Luminal A	Total (simple) mastectomy	No	No	Alive	38	Alive
63345543	40's-49's	2015	Lobular carcinoma, NOS	8520/3: Lobular carcinoma, NOS	Grade II	T1c	N1	M0	1.1	Luminal A	Modified radical mastectomy	No	Yes	Alive	12	Alive
72204397	40's-49's	2010	Lobular carcinoma, NOS	8520/3: Lobular carcinoma, NOS	Grade II	T1c	N1	M0	1.7	Luminal A	Partial mastectomy	Yes	Yes	Alive	77	Alive
72688831	40's-49's	2011	Lobular carcinoma, NOS	8520/3: Lobular carcinoma, NOS		T1c	N0	M0	1.9	Luminal A	Total (simple) mastectomy	No	No	Alive	66	Alive
72736252	40's-49's	2012	Lobular carcinoma, NOS	8520/3: Lobular carcinoma, NOS	Grade III	T1c	N0	M0	1.6	Luminal A	Modified radical mastectomy	No	No	Alive	58	Alive
72740705	40's-49's	2012	Lobular carcinoma, NOS	8520/3: Lobular carcinoma, NOS	Grade III	T1c	N1	M0	1.5	Luminal A	Autopsy only	No	Yes	Alive	56	Alive
72759549	40's-49's	2012	Lobular carcinoma, NOS	8520/3: Lobular carcinoma, NOS	Grade II	T1c	N0	M0	1.6	Luminal A	Partial mastectomy	No	Yes	Alive	52	Alive
72769351	40's-49's	2012	Lobular carcinoma, NOS	8520/3: Lobular carcinoma, NOS	Grade II	T1c	N0	M0	1.1	Luminal A	Total (simple) mastectomy	No	No	Alive	54	Alive
73172412	40's-49's	2012	Lobular carcinoma, NOS	8520/3: Lobular carcinoma, NOS	Grade II	T1b	N0	M0	1	Luminal A	Total (simple) mastectomy	No	Yes	Alive	56	Alive
73190883	40's-49's	2012	Lobular carcinoma, NOS	8520/3: Lobular carcinoma, NOS	Grade I	T1b	N0	M0	0.7	Luminal A	Partial mastectomy	Yes	No	Alive	49	Alive
73734674	40's-49's	2014	Lobular carcinoma, NOS	8520/3: Lobular carcinoma, NOS	Grade III	T1c	N0	M0	1.6	Luminal A	Total (simple) mastectomy	No	No	Alive	35	Alive
76559386	40's-49's	2010	Lobular carcinoma, NOS	8520/3: Lobular carcinoma, NOS	Grade II	T1c	N1	M0	1.6	Luminal A	Total (simple) mastectomy	No	No	Alive	75	Alive
77185944	40's-49's	2014	Lobular carcinoma, NOS	8520/3: Lobular carcinoma, NOS	Grade II	T1c	N1	M0	1.1	Luminal A	Total (simple) mastectomy	No	Yes	Alive	30	Alive
77201990	40's-49's	2014	Lobular carcinoma, NOS	8520/3: Lobular carcinoma, NOS	Grade III	T1c	N1	M0	1.7	Luminal A	Total (simple) mastectomy	No	Yes	Alive	24	Alive
9576904	40's-49's	2016	Lobular carcinoma, NOS	8520/3: Lobular carcinoma, NOS	Grade II	T1b	N1	M0	0.5	Luminal A	Total (simple) mastectomy	Yes	Yes	Alive	3	Alive
15123632	40's-49's	2016	Lobular carcinoma, NOS	8520/3: Lobular carcinoma, NOS	Grade I	T1c	N1	M0	1.4	Luminal A	Partial mastectomy	Yes	Yes	Alive	9	Alive
32016355	40's-49's	2016	Lobular carcinoma, NOS	8520/3: Lobular carcinoma, NOS	Grade II	T1c	N0	M0	1.7	Luminal A	Total (simple) mastectomy	No	Yes	Alive	1	Alive
55910904	40's-49's	2016	Lobular carcinoma, NOS	8520/3: Lobular carcinoma, NOS	Grade I	T1b	N0	M0	1	Luminal A	Total (simple) mastectomy	No	No	Alive	8	Alive
55988674	40's-49's	2016	Lobular carcinoma, NOS	8520/3: Lobular carcinoma, NOS	Grade I	T1b	N0	M0	0.9	Luminal A	Modified radical mastectomy	No	No	Alive	2	Alive
56030300	40's-49's	2016	Lobular carcinoma, NOS	8520/3: Lobular carcinoma, NOS	Grade II	T1c	N0	M0	1.9	Luminal A	Partial mastectomy	Yes	Yes	Alive	5	Alive
56526944	40's-49's	2016	Lobular carcinoma, NOS	8520/3: Lobular carcinoma, NOS	Grade I	T1c	N0	M0	1.9	Luminal A	Partial mastectomy	No	No	Alive	0	Alive
59747811	40's-49's	2016	Lobular carcinoma, NOS	8520/3: Lobular carcinoma, NOS	Grade II	T1c	N0	M0	1.4	Luminal A	Total (simple) mastectomy	No	No	Alive	2	Alive
63352383	40's-49's	2016	Lobular carcinoma, NOS	8520/3: Lobular carcinoma, NOS	Grade II	T1c	N0	M0	1.5	Luminal A	Total (simple) mastectomy	No	No	Alive	9	Alive
63380415	40's-49's	2016	Lobular carcinoma, NOS	8520/3: Lobular carcinoma, NOS	Grade II	T1b	N1	M0	0.9	Luminal A	Total (simple) mastectomy	Yes	Yes	Alive	3	Alive
74307939	40's-49's	2016	Lobular carcinoma, NOS	8520/3: Lobular carcinoma, NOS	Grade II	T1c	N0	M0	1.3	Luminal A	Modified radical mastectomy	No	No	Alive	1	Alive
2402025	40's-49's	2012	Lobular carcinoma, NOS	8520/3: Lobular carcinoma, NOS	Grade II	T1c	N0	M0	1.2	Luminal A	Total (simple) mastectomy	No	No	Alive	53	Alive
4020106	40's-49's	2010	Lobular carcinoma, NOS	8520/3: Lobular carcinoma, NOS	Grade I	T1c	N0	M0	1.2	Luminal A	Total (simple) mastectomy	No	Yes	Alive	75	Alive
4057219	40's-49's	2011	Lobular carcinoma, NOS	8520/3: Lobular carcinoma, NOS	Grade I	T1c	N0	M0	1.2	Luminal A	Partial mastectomy	Yes	No	Alive	65	Alive
4537331	40's-49's	2014	Lobular carcinoma, NOS	8520/3: Lobular carcinoma, NOS	Grade II	T1c	N0	M0	1.6	Luminal A	Total (simple) mastectomy	No	No	Alive	33	Alive
4590077	40's-49's	2015	Lobular carcinoma, NOS	8520/3: Lobular carcinoma, NOS	Grade II	T1b	N1	M0	1	Luminal A	Total (simple) mastectomy	Yes	Yes	Alive	20	Alive
8963657	40's-49's	2010	Lobular carcinoma, NOS	8520/3: Lobular carcinoma, NOS	Grade II	T1c	N0	M0	1.5	Luminal A	Partial mastectomy	No	No	Alive	77	Alive
8965934	40's-49's	2010	Lobular carcinoma, NOS	8520/3: Lobular carcinoma, NOS	Grade I	T1b	N0	M0	0.9	Luminal A	Total (simple) mastectomy	No	No	Other Cause of Death	27	Other Cause of Death
8966271	40's-49's	2010	Lobular carcinoma, NOS	8520/3: Lobular carcinoma, NOS	Grade II	T1c	N1	M0	1.8	Luminal A	Total (simple) mastectomy	Yes	Yes	Alive	66	Alive
8970512	40's-49's	2010	Lobular carcinoma, NOS	8520/3: Lobular carcinoma, NOS	Grade III	T1c	N1	M0	1.4	Luminal A	Partial mastectomy	Yes	Yes	Alive	83	Alive
8995104	40's-49's	2010	Lobular carcinoma, NOS	8520/3: Lobular carcinoma, NOS	Grade II	T1c	N0	M0	1.8	Luminal A	Modified radical mastectomy	No	Yes	Alive	70	Alive
9005940	40's-49's	2011	Lobular carcinoma, NOS	8520/3: Lobular carcinoma, NOS	Grade II	T1b	N1	M0	1	Luminal A	Partial mastectomy	Yes	Yes	Alive	67	Alive
9013995	40's-49's	2011	Lobular carcinoma, NOS	8520/3: Lobular carcinoma, NOS	Grade II	T1b	N0	M0	0.8	Luminal A	Partial mastectomy	Yes	No	Alive	67	Alive
9055432	40's-49's	2012	Lobular carcinoma, NOS	8520/3: Lobular carcinoma, NOS	Grade I	T1c	N0	M0	1.1	Luminal A	Total (simple) mastectomy	No	No	Alive	57	Alive
9458060	40's-49's	2013	Lobular carcinoma, NOS	8520/3: Lobular carcinoma, NOS	Grade III	T1c	N0	M0	1.4	Luminal A	Partial mastectomy	No	Yes	Alive	38	Alive
14580188	40's-49's	2012	Lobular carcinoma, NOS	8520/3: Lobular carcinoma, NOS	Grade I	T1c	N1	M0	1.5	Luminal A	Total (simple) mastectomy	No	Yes	Alive	58	Alive
15055926	40's-49's	2014	Lobular carcinoma, NOS	8520/3: Lobular carcinoma, NOS	Grade III	T1c	N1	M0	1.2	Luminal A	Partial mastectomy	Yes	Yes	Alive	26	Alive
15097756	40's-49's	2015	Lobular carcinoma, NOS	8520/3: Lobular carcinoma, NOS	Grade II	T1c	N1	M0	2	Luminal A	Total (simple) mastectomy	No	Yes	Alive	15	Alive
16520948	40's-49's	2011	Lobular carcinoma, NOS	8520/3: Lobular carcinoma, NOS	Grade II	T1c	N1	M0	2	Luminal A	Total (simple) mastectomy	Yes	Yes	Alive	68	Alive
20190245	40's-49's	2012	Lobular carcinoma, NOS	8520/3: Lobular carcinoma, NOS	Grade II	T1c	N0	M0	1.1	Luminal A	Partial mastectomy	Yes	No	Other Cause of Death	15	Other Cause of Death
20195139	40's-49's	2012	Lobular carcinoma, NOS	8520/3: Lobular carcinoma, NOS	Grade II	T1b	N0	M0	0.7	Luminal A	Total (simple) mastectomy	No	No	Alive	49	Alive
20595292	40's-49's	2013	Lobular carcinoma, NOS	8520/3: Lobular carcinoma, NOS	Grade II	T1c	N0	M0	1.4	Luminal A	Partial mastectomy	Yes	No	Alive	45	Alive
24640472	40's-49's	2015	Lobular carcinoma, NOS	8520/3: Lobular carcinoma, NOS	Grade II	T1c	N1	M0	1.6	Luminal A	Total (simple) mastectomy	Yes	Yes	Alive	21	Alive
25851506	40's-49's	2010	Lobular carcinoma, NOS	8520/3: Lobular carcinoma, NOS	Grade I	T1c	N1	M0	1.8	Luminal A	Partial mastectomy	Yes	Yes	Alive	79	Alive
26327238	40's-49's	2011	Lobular carcinoma, NOS	8520/3: Lobular carcinoma, NOS	Grade III	T1c	N0	M0	1.2	Luminal A	Total (simple) mastectomy	No	No	Alive	60	Alive
26883853	40's-49's	2011	Lobular carcinoma, NOS	8520/3: Lobular carcinoma, NOS	Grade II	T1c	N0	M0	1.8	Luminal A	Total (simple) mastectomy	No	No	Alive	69	Alive
26887008	40's-49's	2011	Lobular carcinoma, NOS	8520/3: Lobular carcinoma, NOS	Grade II	T1c	N0	M0	1.2	Luminal A	Total (simple) mastectomy	No	No	Alive	68	Alive
26890291	40's-49's	2011	Lobular carcinoma, NOS	8520/3: Lobular carcinoma, NOS	Grade II	T1b	N0	M0	0.6	Luminal A	Partial mastectomy	Yes	No	Alive	67	Alive
26955068	40's-49's	2012	Lobular carcinoma, NOS	8520/3: Lobular carcinoma, NOS	Grade II	T1c	N0	M0	1.5	Luminal A	Partial mastectomy	Yes	Yes	Alive	50	Alive
26972153	40's-49's	2013	Lobular carcinoma, NOS	8520/3: Lobular carcinoma, NOS	Grade I	T1c	N1	M0	1.7	Luminal A	Modified radical mastectomy	Yes	Yes	Alive	45	Alive
27018127	40's-49's	2014	Lobular carcinoma, NOS	8520/3: Lobular carcinoma, NOS	Grade II	T1c	N0	M0	1.1	Luminal A	Partial mastectomy	Yes	No	Alive	33	Alive
27020329	40's-49's	2014	Lobular carcinoma, NOS	8520/3: Lobular carcinoma, NOS	Grade I	T1c	N0	M0	1.2	Luminal A	Partial mastectomy	Yes	No	Alive	33	Alive
27475494	40's-49's	2015	Lobular carcinoma, NOS	8520/3: Lobular carcinoma, NOS	Grade II	T1c	N0	M0	1.1	Luminal A	Modified radical mastectomy	No	No	Alive	18	Alive
29001833	40's-49's	2010	Lobular carcinoma, NOS	8520/3: Lobular carcinoma, NOS	Grade II	T1b	N0	M0	0.9	Luminal A	Partial mastectomy	Yes	No	Alive	80	Alive
29002660	40's-49's	2010	Lobular carcinoma, NOS	8520/3: Lobular carcinoma, NOS	Grade I	T1c	N1	M0	1.7	Luminal A	Modified radical mastectomy	Yes	Yes	Alive	79	Alive
29366959	40's-49's	2011	Lobular carcinoma, NOS	8520/3: Lobular carcinoma, NOS	Grade II	T1c	N1	M0	2	Luminal A	Partial mastectomy	Yes	No	Alive	61	Alive
31406209	40's-49's	2013	Lobular carcinoma, NOS	8520/3: Lobular carcinoma, NOS	Grade II	T1c	N0	M0	1.3	Luminal A	Autopsy only	No	Yes	Breast	16	Breast
31460851	40's-49's	2010	Lobular carcinoma, NOS	8520/3: Lobular carcinoma, NOS	Grade II	T1b	N0	M0	1	Luminal A	Partial mastectomy	Yes	Yes	Alive	78	Alive
31484909	40's-49's	2011	Lobular carcinoma, NOS	8520/3: Lobular carcinoma, NOS	Grade I	T1c	N0	M0	1.9	Luminal A	Total (simple) mastectomy	No	No	Alive	53	Alive
31894269	40's-49's	2013	Lobular carcinoma, NOS	8520/3: Lobular carcinoma, NOS	Grade I	T1c	N0	M0	1.7	Luminal A	Partial mastectomy	Yes	No	Alive	46	Alive
31959899	40's-49's	2015	Lobular carcinoma, NOS	8520/3: Lobular carcinoma, NOS	Grade II	T1c	N1	M0	1.5	Luminal A	Total (simple) mastectomy	No	No	Alive	22	Alive
32007737	40's-49's	2015	Lobular carcinoma, NOS	8520/3: Lobular carcinoma, NOS	Grade II	T1b	N1	M0	0.8	Luminal A	Total (simple) mastectomy	Yes	No	Alive	20	Alive
33532506	40's-49's	2011	Lobular carcinoma, NOS	8520/3: Lobular carcinoma, NOS	Grade I	T1c	N0	M0	1.5	Luminal A	Total (simple) mastectomy	No	No	Alive	4	Alive
39888971	40's-49's	2011	Lobular carcinoma, NOS	8520/3: Lobular carcinoma, NOS	Grade II	T1c	N0	M0	1.3	Luminal A	Total (simple) mastectomy	No	No	Alive	63	Alive
39889476	40's-49's	2011	Lobular carcinoma, NOS	8520/3: Lobular carcinoma, NOS	Grade II	T1c	N0	M0	1.6	Luminal A	Partial mastectomy	Yes	Yes	Alive	66	Alive
40439558	40's-49's	2014	Lobular carcinoma, NOS	8520/3: Lobular carcinoma, NOS	Grade II	T1b	N0	M0	0.6	Luminal A	Partial mastectomy	No	No	Alive	32	Alive
40489829	40's-49's	2014	Lobular carcinoma, NOS	8520/3: Lobular carcinoma, NOS	Grade I	T1b	N1	M0	0.7	Luminal A	Partial mastectomy	Yes	No	Alive	24	Alive
53170632	40's-49's	2011	Lobular carcinoma, NOS	8520/3: Lobular carcinoma, NOS	Grade I	T1c	N0	M0	1.3	Luminal A	Other mastectomy	No	No	Alive	62	Alive
53231297	40's-49's	2011	Lobular carcinoma, NOS	8520/3: Lobular carcinoma, NOS	Grade II	T1b	N0	M0	1	Luminal A	Total (simple) mastectomy	No	No	Alive	61	Alive
53234031	40's-49's	2011	Lobular carcinoma, NOS	8520/3: Lobular carcinoma, NOS	Grade II	T1c	N1	M0	1.2	Luminal A	Total (simple) mastectomy	Yes	Yes	Alive	60	Alive
53237287	40's-49's	2011	Lobular carcinoma, NOS	8520/3: Lobular carcinoma, NOS	Grade II	T1b	N0	M0	1	Luminal A	Modified radical mastectomy	No	No	Alive	60	Alive
53267585	40's-49's	2012	Lobular carcinoma, NOS	8520/3: Lobular carcinoma, NOS	Grade II	T1b	N0	M0	0.6	Luminal A	Modified radical mastectomy	No	Yes	Alive	57	Alive
54265755	40's-49's	2013	Lobular carcinoma, NOS	8520/3: Lobular carcinoma, NOS	Grade II	T1b	N0	M0	0.9	Luminal A	Partial mastectomy	Yes	No	Alive	42	Alive
58878521	40's-49's	2011	Lobular carcinoma, NOS	8520/3: Lobular carcinoma, NOS		T1c	N0	M0	1.8	Luminal A	Total (simple) mastectomy	Yes	No	Alive	71	Alive
59246469	40's-49's	2012	Lobular carcinoma, NOS	8520/3: Lobular carcinoma, NOS	Grade II	T1c	N0	M0	2	Luminal A	Modified radical mastectomy	No	Yes	Alive	55	Alive
59331848	40's-49's	2015	Lobular carcinoma, NOS	8520/3: Lobular carcinoma, NOS	Grade II	T1c	N0	M0	1.1	Luminal A	Total (simple) mastectomy	No	No	Alive	15	Alive
59686172	40's-49's	2015	Lobular carcinoma, NOS	8520/3: Lobular carcinoma, NOS	Grade II	T1c	N0	M0	1.6	Luminal A	Partial mastectomy	Yes	No	Alive	16	Alive
62677140	40's-49's	2011	Lobular carcinoma, NOS	8520/3: Lobular carcinoma, NOS	Grade II	T1c	N1	M0	1.4	Luminal A	Total (simple) mastectomy	Yes	Yes	Breast	64	Breast
62722809	40's-49's	2011	Lobular carcinoma, NOS	8520/3: Lobular carcinoma, NOS	Grade II	T1c	N0	M0	1.5	Luminal A	Total (simple) mastectomy	No	No	Alive	60	Alive
62756137	40's-49's	2013	Lobular carcinoma, NOS	8520/3: Lobular carcinoma, NOS	Grade I	T1b	N0	M0	0.6	Luminal A	Partial mastectomy	Yes	No	Alive	41	Alive
62774880	40's-49's	2013	Lobular carcinoma, NOS	8520/3: Lobular carcinoma, NOS	Grade I	T1c	N0	M0	1.4	Luminal A	Total (simple) mastectomy	No	No	Alive	29	Alive
62781803	40's-49's	2013	Lobular carcinoma, NOS	8520/3: Lobular carcinoma, NOS	Grade II	T1c	N0	M0	1.1	Luminal A	Total (simple) mastectomy	No	No	Alive	39	Alive
63310425	40's-49's	2015	Lobular carcinoma, NOS	8520/3: Lobular carcinoma, NOS	Grade II	T1c	N0	M0	1.5	Luminal A	Partial mastectomy	Yes	No	Alive	21	Alive
72195198	40's-49's	2010	Lobular carcinoma, NOS	8520/3: Lobular carcinoma, NOS	Grade II	T1b	N0	M0	1	Luminal A	Total (simple) mastectomy	No	No	Alive	78	Alive
72624129	40's-49's	2010	Lobular carcinoma, NOS	8520/3: Lobular carcinoma, NOS	Grade II	T1c	N0	M0	1.8	Luminal A	Partial mastectomy	Yes	Yes	Alive	80	Alive
72684819	40's-49's	2011	Lobular carcinoma, NOS	8520/3: Lobular carcinoma, NOS	Grade II	T1b	N0	M0	1	Luminal A	Partial mastectomy	Yes	No	Alive	62	Alive
72695621	40's-49's	2011	Lobular carcinoma, NOS	8520/3: Lobular carcinoma, NOS	Grade II	T1b	N0	M0	1	Luminal A	Total (simple) mastectomy	No	No	Alive	61	Alive
72710065	40's-49's	2014	Lobular carcinoma, NOS	8520/3: Lobular carcinoma, NOS	Grade II	T1c	N0	M0	1.5	Luminal A	Total (simple) mastectomy	No	Yes	Alive	29	Alive
72747087	40's-49's	2012	Lobular carcinoma, NOS	8520/3: Lobular carcinoma, NOS	Grade I	T1b	N0	M0	0.9	Luminal A	Total (simple) mastectomy	No	No	Alive	55	Alive
73204920	40's-49's	2013	Lobular carcinoma, NOS	8520/3: Lobular carcinoma, NOS	Grade II	T1c	N0	M0	1.5	Luminal A	Total (simple) mastectomy	Yes	No	Alive	43	Alive
73736988	40's-49's	2014	Lobular carcinoma, NOS	8520/3: Lobular carcinoma, NOS	Grade II	T1c	N0	M0	1.6	Luminal A	Partial mastectomy	Yes	Yes	Alive	24	Alive
73761164	40's-49's	2015	Lobular carcinoma, NOS	8520/3: Lobular carcinoma, NOS	Grade II	T1b	N1	M0	0.6	Luminal A	Partial mastectomy	Yes	No	Alive	22	Alive
73768593	40's-49's	2015	Lobular carcinoma, NOS	8520/3: Lobular carcinoma, NOS	Grade II	T1b	N0	M0	0.7	Luminal A	Partial mastectomy	Yes	No	Alive	19	Alive
76539598	40's-49's	2010	Lobular carcinoma, NOS	8520/3: Lobular carcinoma, NOS	Grade II	T1c	N1	M0	1.9	Luminal A	Partial mastectomy	Yes	Yes	Alive	22	Alive
76578842	40's-49's	2011	Lobular carcinoma, NOS	8520/3: Lobular carcinoma, NOS	Grade I	T1c	N1	M0	1.6	Luminal A	Modified radical mastectomy	No	Yes	Alive	70	Alive
76605238	40's-49's	2011	Lobular carcinoma, NOS	8520/3: Lobular carcinoma, NOS	Grade II	T1b	N0	M0	0.9	Luminal A	Partial mastectomy	Yes	Yes	Alive	62	Alive
77104101	40's-49's	2013	Lobular carcinoma, NOS	8520/3: Lobular carcinoma, NOS	Grade I	T1c	N1	M0	2	Luminal A	Modified radical mastectomy	Yes	Yes	Breast	23	Breast
77639620	40's-49's	2014	Lobular carcinoma, NOS	8520/3: Lobular carcinoma, NOS	Grade II	T1b	N1	M0	0.8	Luminal A	Total (simple) mastectomy	No	No	Alive	32	Alive
4642030	40's-49's	2016	Lobular carcinoma, NOS	8520/3: Lobular carcinoma, NOS	Grade I	T1c	N0	M0	1.4	Luminal A	Total (simple) mastectomy	No	No	Alive	6	Alive
9593194	40's-49's	2016	Lobular carcinoma, NOS	8520/3: Lobular carcinoma, NOS	Grade II	T1c	N0	M0	2	Luminal A	Total (simple) mastectomy	No	No	Alive	7	Alive
15126426	40's-49's	2016	Lobular carcinoma, NOS	8520/3: Lobular carcinoma, NOS	Grade II	T1c	N0	M0	1.1	Luminal A	Partial mastectomy	Yes	No	Alive	3	Alive
20696395	40's-49's	2016	Lobular carcinoma, NOS	8520/3: Lobular carcinoma, NOS	Grade II	T1b	N0	M0	1	Luminal A	Total (simple) mastectomy	No	No	Alive	9	Alive
27529779	40's-49's	2016	Lobular carcinoma, NOS	8520/3: Lobular carcinoma, NOS	Grade II	T1c	N1	M0	1.8	Luminal A	Total (simple) mastectomy	No	Yes	Alive	5	Alive
29464935	40's-49's	2016	Lobular carcinoma, NOS	8520/3: Lobular carcinoma, NOS	Grade II	T1c	N0	M0	1.4	Luminal A	Total (simple) mastectomy	No	No	Alive	3	Alive
32010908	40's-49's	2016	Lobular carcinoma, NOS	8520/3: Lobular carcinoma, NOS	Grade I	T1c	N0	M0	1.5	Luminal A	Partial mastectomy	Yes	No	Alive	0	Alive
33957725	40's-49's	2016	Lobular carcinoma, NOS	8520/3: Lobular carcinoma, NOS	Grade I	T1b	N0	M0	0.9	Luminal A	Total (simple) mastectomy	No	No	Alive	2	Alive
55957195	40's-49's	2016	Lobular carcinoma, NOS	8520/3: Lobular carcinoma, NOS	Grade II	T1c	N1	M0	1.2	Luminal A	Total (simple) mastectomy	No	No	Alive	8	Alive
56026219	40's-49's	2016	Lobular carcinoma, NOS	8520/3: Lobular carcinoma, NOS	Grade II	T1c	N1	M0	1.2	Luminal A	Partial mastectomy	Yes	No	Alive	2	Alive
74297628	40's-49's	2016	Lobular carcinoma, NOS	8520/3: Lobular carcinoma, NOS	Grade I	T1c	N0	M0	1.5	Luminal A	Total (simple) mastectomy	Yes	Yes	Alive	0	Alive
4046110	40's-49's	2011	Lobular carcinoma, NOS	8520/3: Lobular carcinoma, NOS	Grade II	T1c	N0	M0	1.5	Luminal A	Modified radical mastectomy	No	No	Alive	66	Alive
4110249	40's-49's	2013	Lobular carcinoma, NOS	8520/3: Lobular carcinoma, NOS	Grade II	T1c	N0	M0	1.5	Luminal A	Modified radical mastectomy	No	No	Alive	46	Alive
4613724	40's-49's	2015	Lobular carcinoma, NOS	8520/3: Lobular carcinoma, NOS	Grade I	T1c	N0	M0	1.6	Luminal A	Partial mastectomy	Yes	No	Alive	13	Alive
8952804	40's-49's	2014	Lobular carcinoma, NOS	8520/3: Lobular carcinoma, NOS	Grade II	T1c	N0	M0	1.2	Luminal A	Total (simple) mastectomy	No	Yes	Alive	30	Alive
8965099	40's-49's	2010	Lobular carcinoma, NOS	8520/3: Lobular carcinoma, NOS	Grade II	T1c	N1	M0	1.2	Luminal A	Total (simple) mastectomy	Yes	Yes	Alive	83	Alive
8995474	40's-49's	2010	Lobular carcinoma, NOS	8520/3: Lobular carcinoma, NOS		T1b	N0	M0	0.8	Luminal A	Total (simple) mastectomy	No	No	Alive	82	Alive
9034513	40's-49's	2011	Lobular carcinoma, NOS	8520/3: Lobular carcinoma, NOS	Grade II	T1c	N0	M0	1.9	Luminal A	Partial mastectomy	Yes	Yes	Alive	62	Alive
9497379	40's-49's	2014	Lobular carcinoma, NOS	8520/3: Lobular carcinoma, NOS	Grade II	T1b	N0	M0	0.7	Luminal A	Autopsy only	No	No	Other Cause of Death	35	Other Cause of Death
9503475	40's-49's	2014	Lobular carcinoma, NOS	8520/3: Lobular carcinoma, NOS	Grade II	T1c	N0	M0	2	Luminal A	Partial mastectomy	Yes	No	Alive	25	Alive
9534177	40's-49's	2015	Lobular carcinoma, NOS	8520/3: Lobular carcinoma, NOS	Grade II	T1b	N0	M0	0.6	Luminal A	Total (simple) mastectomy	No	No	Alive	19	Alive
9538333	40's-49's	2015	Lobular carcinoma, NOS	8520/3: Lobular carcinoma, NOS	Grade II	T1c	N0	M0	1.8	Luminal A	Partial mastectomy	Yes	No	Alive	20	Alive
14542285	40's-49's	2011	Lobular carcinoma, NOS	8520/3: Lobular carcinoma, NOS	Grade II	T1b	N1	M0	0.6	Luminal A	Total (simple) mastectomy	No	Yes	Alive	63	Alive
14599757	40's-49's	2012	Lobular carcinoma, NOS	8520/3: Lobular carcinoma, NOS	Grade II	T1c	N0	M0	1.6	Luminal A	Total (simple) mastectomy	No	No	Alive	50	Alive
15076158	40's-49's	2015	Lobular carcinoma, NOS	8520/3: Lobular carcinoma, NOS	Grade I	T1c	N1	M0	1.5	Luminal A	Total (simple) mastectomy	Yes	Yes	Alive	23	Alive
16511544	40's-49's	2014	Lobular carcinoma, NOS	8520/3: Lobular carcinoma, NOS	Grade II	T1b	N0	M0	0.6	Luminal A	Partial mastectomy	Yes	No	Alive	30	Alive
20142793	40's-49's	2011	Lobular carcinoma, NOS	8520/3: Lobular carcinoma, NOS	Grade II	T1c	N1	M0	1.7	Luminal A	Modified radical mastectomy	Yes	Yes	Alive	69	Alive
20173910	40's-49's	2012	Lobular carcinoma, NOS	8520/3: Lobular carcinoma, NOS	Grade II	T1c	N0	M0	1.4	Luminal A	Total (simple) mastectomy	No	Yes	Alive	58	Alive
20184538	40's-49's	2012	Lobular carcinoma, NOS	8520/3: Lobular carcinoma, NOS	Grade II	T1b	N0	M0	0.6	Luminal A	Total (simple) mastectomy	No	No	Alive	59	Alive
20637378	40's-49's	2014	Lobular carcinoma, NOS	8520/3: Lobular carcinoma, NOS	Grade II	T1c	N1	M0	2	Luminal A	Modified radical mastectomy	No	Yes	Alive	24	Alive
22476710	40's-49's	2011	Lobular carcinoma, NOS	8520/3: Lobular carcinoma, NOS	Grade II	T1b	N0	M0	1	Luminal A	Partial mastectomy	Yes	No	Alive	70	Alive
22525730	40's-49's	2014	Lobular carcinoma, NOS	8520/3: Lobular carcinoma, NOS	Grade II	T1b	N0	M0	0.8	Luminal A	Total (simple) mastectomy	No	No	Alive	28	Alive
25210784	40's-49's	2014	Lobular carcinoma, NOS	8520/3: Lobular carcinoma, NOS	Grade II	T1c	N0	M0	1.8	Luminal A	Partial mastectomy	Yes	Yes	Alive	35	Alive
26953961	40's-49's	2012	Lobular carcinoma, NOS	8520/3: Lobular carcinoma, NOS	Grade I	T1b	N1	M0	0.8	Luminal A	Modified radical mastectomy	No	Yes	Alive	50	Alive
26969874	40's-49's	2013	Lobular carcinoma, NOS	8520/3: Lobular carcinoma, NOS	Grade II	T1b	N0	M0	1	Luminal A	Partial mastectomy	Yes	No	Alive	46	Alive
26983321	40's-49's	2013	Lobular carcinoma, NOS	8520/3: Lobular carcinoma, NOS	Grade II	T1c	N0	M0	1.2	Luminal A	Partial mastectomy	Yes	No	Alive	44	Alive
27024816	40's-49's	2014	Lobular carcinoma, NOS	8520/3: Lobular carcinoma, NOS	Grade II	T1b	N0	M0	1	Luminal A	Partial mastectomy	Yes	No	Alive	32	Alive
27455394	40's-49's	2015	Lobular carcinoma, NOS	8520/3: Lobular carcinoma, NOS	Grade III	T1c	N0	M0	1.9	Luminal A	Total (simple) mastectomy	No	Yes	Alive	23	Alive
27459469	40's-49's	2015	Lobular carcinoma, NOS	8520/3: Lobular carcinoma, NOS	Grade I	T1c	N0	M0	1.1	Luminal A	Partial mastectomy	Yes	No	Alive	22	Alive
27484233	40's-49's	2015	Lobular carcinoma, NOS	8520/3: Lobular carcinoma, NOS	Grade II	T1c	N0	M0	1.1	Luminal A	Partial mastectomy	Yes	No	Alive	16	Alive
29423694	40's-49's	2014	Lobular carcinoma, NOS	8520/3: Lobular carcinoma, NOS	Grade II	T1b	N0	M0	0.6	Luminal A	Total (simple) mastectomy	No	No	Alive	33	Alive
31457959	40's-49's	2010	Lobular carcinoma, NOS	8520/3: Lobular carcinoma, NOS	Grade II	T1c	N1	M0	1.2	Luminal A	Total (simple) mastectomy	No	No	Alive	78	Alive
31458125	40's-49's	2010	Lobular carcinoma, NOS	8520/3: Lobular carcinoma, NOS	Grade II	T1c	N1	M0	1.5	Luminal A	Modified radical mastectomy	No	Yes	Alive	83	Alive
31959790	40's-49's	2015	Lobular carcinoma, NOS	8520/3: Lobular carcinoma, NOS	Grade II	T1b	N0	M0	0.8	Luminal A	Total (simple) mastectomy	No	No	Alive	20	Alive
33869219	40's-49's	2012	Lobular carcinoma, NOS	8520/3: Lobular carcinoma, NOS	Grade II	T1c	N1	M0	2	Luminal A	Partial mastectomy	Yes	Yes	Alive	57	Alive
33903063	40's-49's	2013	Lobular carcinoma, NOS	8520/3: Lobular carcinoma, NOS	Grade III	T1c	N0	M0	1.5	Luminal A	Partial mastectomy	Yes	Yes	Alive	38	Alive
39452621	40's-49's	2010	Lobular carcinoma, NOS	8520/3: Lobular carcinoma, NOS	Grade II	T1c	N1	M0	1.4	Luminal A	Partial mastectomy	Yes	Yes	Alive	72	Alive
39865774	40's-49's	2011	Lobular carcinoma, NOS	8520/3: Lobular carcinoma, NOS	Grade II	T1c	N0	M0	1.1	Luminal A	Partial mastectomy	No	No	Alive	37	Alive
39973152	40's-49's	2012	Lobular carcinoma, NOS	8520/3: Lobular carcinoma, NOS	Grade II	T1c	N0	M0	1.2	Luminal A	Total (simple) mastectomy	No	Yes	Alive	43	Alive
40008486	40's-49's	2013	Lobular carcinoma, NOS	8520/3: Lobular carcinoma, NOS		T1b	N1	M0	1	Luminal A	Partial mastectomy	Yes	Yes	Alive	6	Alive
40018857	40's-49's	2013	Lobular carcinoma, NOS	8520/3: Lobular carcinoma, NOS	Grade I	T1c	N1	M0	1.1	Luminal A	Autopsy only	No	Yes	Alive	40	Alive
40462280	40's-49's	2014	Lobular carcinoma, NOS	8520/3: Lobular carcinoma, NOS	Grade II	T1c	N1	M0	1.1	Luminal A	Total (simple) mastectomy	No	No	Alive	29	Alive
40464224	40's-49's	2014	Lobular carcinoma, NOS	8520/3: Lobular carcinoma, NOS	Grade I	T1c	N0	M0	1.2	Luminal A	Partial mastectomy	No	No	Alive	3	Alive
41534446	40's-49's	2013	Lobular carcinoma, NOS	8520/3: Lobular carcinoma, NOS	Grade II	T1b	N0	M0	0.9	Luminal A	Partial mastectomy	Yes	Yes	Alive	15	Alive
52617477	40's-49's	2010	Lobular carcinoma, NOS	8520/3: Lobular carcinoma, NOS	Grade III	T1c	N1	M0	2	Luminal A	Partial mastectomy	Yes	Yes	Alive	80	Alive
52678686	40's-49's	2013	Lobular carcinoma, NOS	8520/3: Lobular carcinoma, NOS	Grade II	T1c	N0	M0	1.8	Luminal A	Partial mastectomy	Yes	No	Alive	38	Alive
52685522	40's-49's	2011	Lobular carcinoma, NOS	8520/3: Lobular carcinoma, NOS	Grade II	T1c	N0	M0	2	Luminal A	Partial mastectomy	Yes	No	Alive	70	Alive
53157749	40's-49's	2011	Lobular carcinoma, NOS	8520/3: Lobular carcinoma, NOS	Grade I	T1b	N1	M0	1	Luminal A	Modified radical mastectomy	Yes	Yes	Breast	44	Breast
53226089	40's-49's	2011	Lobular carcinoma, NOS	8520/3: Lobular carcinoma, NOS	Grade II	T1b	N0	M0	0.8	Luminal A	Other mastectomy	No	No	Alive	64	Alive
53267566	40's-49's	2011	Lobular carcinoma, NOS	8520/3: Lobular carcinoma, NOS	Grade II	T1b	N0	M0	0.8	Luminal A	Partial mastectomy	Yes	No	Alive	56	Alive
53789429	40's-49's	2012	Lobular carcinoma, NOS	8520/3: Lobular carcinoma, NOS	Grade I	T1b	N0	M0	0.8	Luminal A	Total (simple) mastectomy	No	No	Alive	48	Alive
53807978	40's-49's	2012	Lobular carcinoma, NOS	8520/3: Lobular carcinoma, NOS	Grade II	T1c	N0	M0	1.7	Luminal A	Total (simple) mastectomy	No	No	Alive	49	Alive
54316268	40's-49's	2013	Lobular carcinoma, NOS	8520/3: Lobular carcinoma, NOS	Grade II	T1b	N0	M0	1	Luminal A	Total (simple) mastectomy	No	Yes	Alive	38	Alive
54801714	40's-49's	2014	Lobular carcinoma, NOS	8520/3: Lobular carcinoma, NOS	Grade II	T1c	N0	M0	1.8	Luminal A	Total (simple) mastectomy	No	No	Alive	31	Alive
54803566	40's-49's	2013	Lobular carcinoma, NOS	8520/3: Lobular carcinoma, NOS		T1c	N0	M0	1.8	Luminal A	Partial mastectomy	Yes	No	Alive	36	Alive
54815060	40's-49's	2014	Lobular carcinoma, NOS	8520/3: Lobular carcinoma, NOS	Grade II	T1c	N0	M0	1.3	Luminal A	Partial mastectomy	Yes	No	Alive	34	Alive
54832331	40's-49's	2014	Lobular carcinoma, NOS	8520/3: Lobular carcinoma, NOS	Grade II	T1c	N0	M0	1.3	Luminal A	Partial mastectomy	Yes	No	Alive	22	Alive
54926744	40's-49's	2015	Lobular carcinoma, NOS	8520/3: Lobular carcinoma, NOS	Grade II	T1c	N0	M0	1.3	Luminal A	Partial mastectomy	Yes	No	Alive	20	Alive
54939492	40's-49's	2015	Lobular carcinoma, NOS	8520/3: Lobular carcinoma, NOS	Grade I	T1c	N0	M0	1.5	Luminal A	Total (simple) mastectomy	No	No	Alive	23	Alive
55439724	40's-49's	2015	Lobular carcinoma, NOS	8520/3: Lobular carcinoma, NOS	Grade II	T1c	N0	M0	1.6	Luminal A	Total (simple) mastectomy	No	No	Alive	13	Alive
55499260	40's-49's	2015	Lobular carcinoma, NOS	8520/3: Lobular carcinoma, NOS	Grade II	T1c	N1	M0	1.1	Luminal A	Modified radical mastectomy	No	No	Alive	13	Alive
58905793	40's-49's	2011	Lobular carcinoma, NOS	8520/3: Lobular carcinoma, NOS	Grade II	T1b	N0	M0	0.8	Luminal A	Total (simple) mastectomy	No	No	Alive	58	Alive
59363501	40's-49's	2015	Lobular carcinoma, NOS	8520/3: Lobular carcinoma, NOS		T1c	N0	M0	1.4	Luminal A	Total (simple) mastectomy	No	No	Alive	23	Alive
62637339	40's-49's	2010	Lobular carcinoma, NOS	8520/3: Lobular carcinoma, NOS	Grade II	T1b	N0	M0	0.9	Luminal A	Partial mastectomy	Yes	No	Alive	76	Alive
63273080	40's-49's	2014	Lobular carcinoma, NOS	8520/3: Lobular carcinoma, NOS	Grade II	T1c	N1	M0	1.5	Luminal A	Modified radical mastectomy	Yes	Yes	Alive	32	Alive
63348805	40's-49's	2015	Lobular carcinoma, NOS	8520/3: Lobular carcinoma, NOS	Grade II	T1c	N1	M0	1.5	Luminal A	Partial mastectomy	Yes	Yes	Alive	12	Alive
72159300	40's-49's	2010	Lobular carcinoma, NOS	8520/3: Lobular carcinoma, NOS		T1c	N1	M0	1.4	Luminal A	Modified radical mastectomy	No	Yes	Alive	82	Alive
72173983	40's-49's	2010	Lobular carcinoma, NOS	8520/3: Lobular carcinoma, NOS	Grade II	T1b	N0	M0	0.8	Luminal A	Modified radical mastectomy	No	No	Alive	82	Alive
72204890	40's-49's	2010	Lobular carcinoma, NOS	8520/3: Lobular carcinoma, NOS	Grade II	T1c	N1	M0	1.4	Luminal A	Total (simple) mastectomy	No	Yes	Alive	76	Alive
72235158	40's-49's	2011	Lobular carcinoma, NOS	8520/3: Lobular carcinoma, NOS	Grade II	T1b	N0	M0	1	Luminal A	Total (simple) mastectomy	No	No	Alive	65	Alive
72647156	40's-49's	2010	Lobular carcinoma, NOS	8520/3: Lobular carcinoma, NOS		T1c	N0	M0	1.8	Luminal A	Total (simple) mastectomy	No	No	Alive	79	Alive
72731680	40's-49's	2011	Lobular carcinoma, NOS	8520/3: Lobular carcinoma, NOS	Grade II	T1c	N0	M0	1.3	Luminal A	Partial mastectomy	Yes	No	Alive	63	Alive
73170207	40's-49's	2012	Lobular carcinoma, NOS	8520/3: Lobular carcinoma, NOS	Grade I	T1b	N0	M0	0.9	Luminal A	Partial mastectomy	Yes	No	Alive	48	Alive
73176604	40's-49's	2012	Lobular carcinoma, NOS	8520/3: Lobular carcinoma, NOS	Grade II	T1b	N1	M0	1	Luminal A	Partial mastectomy	No	Yes	Alive	48	Alive
73197606	40's-49's	2013	Lobular carcinoma, NOS	8520/3: Lobular carcinoma, NOS	Grade II	T1c	N0	M0	1.1	Luminal A	Partial mastectomy	No	No	Alive	42	Alive
73269413	40's-49's	2013	Lobular carcinoma, NOS	8520/3: Lobular carcinoma, NOS	Grade II	T1c	N0	M0	2	Luminal A	Total (simple) mastectomy	No	No	Alive	46	Alive
73270889	40's-49's	2014	Lobular carcinoma, NOS	8520/3: Lobular carcinoma, NOS	Grade II	T1c	N0	M0	1.4	Luminal A	Partial mastectomy	Yes	No	Alive	30	Alive
73279762	40's-49's	2013	Lobular carcinoma, NOS	8520/3: Lobular carcinoma, NOS	Grade II	T1c	N1	M0	1.6	Luminal A	Total (simple) mastectomy	No	Yes	Alive	36	Alive
73297634	40's-49's	2014	Lobular carcinoma, NOS	8520/3: Lobular carcinoma, NOS	Grade II	T1c	N1	M0	1.3	Luminal A	Partial mastectomy	Yes	Yes	Alive	31	Alive
73724499	40's-49's	2014	Lobular carcinoma, NOS	8520/3: Lobular carcinoma, NOS	Grade I	T1c	N0	M0	1.9	Luminal A	Total (simple) mastectomy	No	Yes	Alive	24	Alive
73828272	40's-49's	2015	Lobular carcinoma, NOS	8520/3: Lobular carcinoma, NOS		T1b	N0	M0	0.8	Luminal A	Total (simple) mastectomy	No	No	Alive	15	Alive
77101286	40's-49's	2013	Lobular carcinoma, NOS	8520/3: Lobular carcinoma, NOS	Grade II	T1b	N1	M0	1	Luminal A	Total (simple) mastectomy	No	Yes	Alive	25	Alive
77183486	40's-49's	2014	Lobular carcinoma, NOS	8520/3: Lobular carcinoma, NOS	Grade I	T1b	N0	M0	0.9	Luminal A	Total (simple) mastectomy	No	No	Alive	27	Alive
4657766	40's-49's	2016	Lobular carcinoma, NOS	8520/3: Lobular carcinoma, NOS	Grade II	T1c	N1	M0	1.2	Luminal A	Total (simple) mastectomy	No	Yes	Alive	0	Alive
27509921	40's-49's	2016	Lobular carcinoma, NOS	8520/3: Lobular carcinoma, NOS	Grade I	T1b	N0	M0	0.6	Luminal A	Partial mastectomy	No	No	Alive	10	Alive
27551454	40's-49's	2016	Lobular carcinoma, NOS	8520/3: Lobular carcinoma, NOS	Grade II	T1c	N0	M0	1.7	Luminal A	Total (simple) mastectomy	No	No	Alive	0	Alive
27554844	40's-49's	2016	Lobular carcinoma, NOS	8520/3: Lobular carcinoma, NOS	Grade II	T1c	N0	M0	1.5	Luminal A	Total (simple) mastectomy	No	No	Alive	0	Alive
31992129	40's-49's	2016	Lobular carcinoma, NOS	8520/3: Lobular carcinoma, NOS	Grade I	T1b	N0	M0	0.9	Luminal A	Total (simple) mastectomy	No	No	Alive	7	Alive
40970472	40's-49's	2016	Lobular carcinoma, NOS	8520/3: Lobular carcinoma, NOS	Grade II	T1b	N0	M0	0.9	Luminal A	Autopsy only	No	No	Alive	10	Alive
41020553	40's-49's	2016	Lobular carcinoma, NOS	8520/3: Lobular carcinoma, NOS	Grade II	T1c	N0	M0	1.2	Luminal A	Partial mastectomy	Yes	No	Alive	2	Alive
41022049	40's-49's	2016	Lobular carcinoma, NOS	8520/3: Lobular carcinoma, NOS	Grade II	T1c	N0	M0	1.7	Luminal A	Partial mastectomy	Yes	No	Alive	1	Alive
55938197	40's-49's	2016	Lobular carcinoma, NOS	8520/3: Lobular carcinoma, NOS	Grade II	T1b	N0	M0	0.8	Luminal A	Total (simple) mastectomy	No	No	Alive	7	Alive
74279560	40's-49's	2016	Lobular carcinoma, NOS	8520/3: Lobular carcinoma, NOS	Grade II	T1c	N0	M0	1.5	Luminal A	Partial mastectomy	Yes	No	Alive	0	Alive
77677644	40's-49's	2016	Lobular carcinoma, NOS	8520/3: Lobular carcinoma, NOS	Grade II	T1b	N0	M0	0.7	Luminal A	Partial mastectomy	Yes	No	Alive	11	Alive
77707268	40's-49's	2016	Lobular carcinoma, NOS	8520/3: Lobular carcinoma, NOS	Grade II	T1c	N1	M0	1.2	Luminal A	Total (simple) mastectomy	Yes	Yes	Alive	11	Alive
4088433	40's-49's	2012	Lobular carcinoma, NOS	8520/3: Lobular carcinoma, NOS	Grade II	T1c	N1	M0	1.7	Luminal A	Total (simple) mastectomy	Yes	Yes	Alive	53	Alive
4569214	40's-49's	2014	Lobular carcinoma, NOS	8520/3: Lobular carcinoma, NOS	Grade II	T1c	N0	M0	1.4	Luminal A	Partial mastectomy	Yes	Yes	Alive	11	Alive
4604021	40's-49's	2015	Lobular carcinoma, NOS	8520/3: Lobular carcinoma, NOS	Grade II	T1b	N0	M0	0.8	Luminal A	Partial mastectomy	Yes	No	Alive	16	Alive
8994845	40's-49's	2014	Lobular carcinoma, NOS	8520/3: Lobular carcinoma, NOS	Grade II	T1c	N0	M0	1.9	Luminal A	Partial mastectomy	No	No	Alive	25	Alive
9008009	40's-49's	2011	Lobular carcinoma, NOS	8520/3: Lobular carcinoma, NOS	Grade II	T1c	N1	M0	1.9	Luminal A	Partial mastectomy	No	No	Alive	2	Alive
9018713	40's-49's	2011	Lobular carcinoma, NOS	8520/3: Lobular carcinoma, NOS	Grade II	T1b	N0	M0	0.6	Luminal A	Total (simple) mastectomy	No	No	Alive	71	Alive
9035070	40's-49's	2011	Lobular carcinoma, NOS	8520/3: Lobular carcinoma, NOS	Grade II	T1b	N0	M0	1	Luminal A	Partial mastectomy	Yes	Yes	Alive	60	Alive
9468004	40's-49's	2013	Lobular carcinoma, NOS	8520/3: Lobular carcinoma, NOS	Grade II	T1b	N0	M0	0.6	Luminal A	Partial mastectomy	Yes	No	Alive	39	Alive
9468353	40's-49's	2013	Lobular carcinoma, NOS	8520/3: Lobular carcinoma, NOS	Grade I	T1b	N1	M0	0.6	Luminal A	Total (simple) mastectomy	Yes	No	Alive	40	Alive
9501989	40's-49's	2014	Lobular carcinoma, NOS	8520/3: Lobular carcinoma, NOS		T1c	N1	M0	1.3	Luminal A	Radical mastectomy	No	No	Alive	29	Alive
9541404	40's-49's	2015	Lobular carcinoma, NOS	8520/3: Lobular carcinoma, NOS	Grade II	T1c	N1	M0	1.7	Luminal A	Total (simple) mastectomy	Yes	Yes	Alive	19	Alive
13925953	40's-49's	2012	Lobular carcinoma, NOS	8520/3: Lobular carcinoma, NOS	Grade II	T1b	N1	M0	0.8	Luminal A	Modified radical mastectomy	Yes	Yes	Alive	48	Alive
14541312	40's-49's	2011	Lobular carcinoma, NOS	8520/3: Lobular carcinoma, NOS	Grade II	T1c	N0	M0	1.5	Luminal A	Total (simple) mastectomy	No	Yes	Alive	68	Alive
14562979	40's-49's	2011	Lobular carcinoma, NOS	8520/3: Lobular carcinoma, NOS	Grade II	T1c	N0	M0	1.5	Luminal A	Partial mastectomy	Yes	No	Alive	61	Alive
14567907	40's-49's	2011	Lobular carcinoma, NOS	8520/3: Lobular carcinoma, NOS	Grade II	T1b	N0	M0	0.6	Luminal A	Partial mastectomy	Yes	No	Alive	64	Alive
14630603	40's-49's	2013	Lobular carcinoma, NOS	8520/3: Lobular carcinoma, NOS	Grade II	T1c	N0	M0	1.5	Luminal A	Partial mastectomy	Yes	No	Alive	38	Alive
14646139	40's-49's	2013	Lobular carcinoma, NOS	8520/3: Lobular carcinoma, NOS	Grade I	T1b	N0	M0	1	Luminal A	Partial mastectomy	Yes	No	Alive	26	Alive
15068148	40's-49's	2014	Lobular carcinoma, NOS	8520/3: Lobular carcinoma, NOS		T1c	N0	M0	1.7	Luminal A	Partial mastectomy	Yes	No	Alive	31	Alive
16554331	40's-49's	2013	Lobular carcinoma, NOS	8520/3: Lobular carcinoma, NOS	Grade II	T1c	N0	M0	1.2	Luminal A	Total (simple) mastectomy	No	No	Alive	34	Alive
20125515	40's-49's	2010	Lobular carcinoma, NOS	8520/3: Lobular carcinoma, NOS	Grade II	T1b	N1	M0	1	Luminal A	Modified radical mastectomy	Yes	No	Alive	77	Alive
20127730	40's-49's	2010	Lobular carcinoma, NOS	8520/3: Lobular carcinoma, NOS	Grade II	T1c	N0	M0	1.4	Luminal A	Modified radical mastectomy	No	No	Alive	76	Alive
20154889	40's-49's	2011	Lobular carcinoma, NOS	8520/3: Lobular carcinoma, NOS	Grade II	T1c	N0	M0	1.5	Luminal A	Total (simple) mastectomy	No	Yes	Alive	66	Alive
20603176	40's-49's	2014	Lobular carcinoma, NOS	8520/3: Lobular carcinoma, NOS	Grade II	T1c	N1	M0	1.5	Luminal A	Total (simple) mastectomy	No	No	Alive	35	Alive
20603185	40's-49's	2014	Lobular carcinoma, NOS	8520/3: Lobular carcinoma, NOS	Grade I	T1b	N0	M0	0.8	Luminal A	Partial mastectomy	Yes	No	Alive	33	Alive
22453267	40's-49's	2010	Lobular carcinoma, NOS	8520/3: Lobular carcinoma, NOS	Grade I	T1c	N0	M0	2	Luminal A	Total (simple) mastectomy	No	No	Alive	80	Alive
22460990	40's-49's	2010	Lobular carcinoma, NOS	8520/3: Lobular carcinoma, NOS	Grade I	T1b	N0	M0	0.7	Luminal A	Partial mastectomy	Yes	No	Alive	72	Alive
22487339	40's-49's	2012	Lobular carcinoma, NOS	8520/3: Lobular carcinoma, NOS	Grade II	T1c	N0	M0	1.5	Luminal A	Total (simple) mastectomy	No	No	Alive	6	Alive
22544912	40's-49's	2015	Lobular carcinoma, NOS	8520/3: Lobular carcinoma, NOS	Grade I	T1c	N0	M0	1.4	Luminal A	Total (simple) mastectomy	No	No	Alive	15	Alive
26427584	40's-49's	2010	Lobular carcinoma, NOS	8520/3: Lobular carcinoma, NOS	Grade II	T1c	N0	M0	1.9	Luminal A	Total (simple) mastectomy	No	No	Other Cause of Death	82	Other Cause of Death
26909943	40's-49's	2011	Lobular carcinoma, NOS	8520/3: Lobular carcinoma, NOS	Grade II	T1c	N1	M0	2	Luminal A	Partial mastectomy	Yes	Yes	Alive	62	Alive
26958503	40's-49's	2012	Lobular carcinoma, NOS	8520/3: Lobular carcinoma, NOS	Grade II	T1c	N1	M0	1.7	Luminal A	Modified radical mastectomy	Yes	Yes	Alive	49	Alive
26975363	40's-49's	2014	Lobular carcinoma, NOS	8520/3: Lobular carcinoma, NOS	Grade II	T1b	N0	M0	0.6	Luminal A	Partial mastectomy	Yes	No	Alive	31	Alive
27000159	40's-49's	2013	Lobular carcinoma, NOS	8520/3: Lobular carcinoma, NOS	Grade I	T1c	N0	M0	1.3	Luminal A	Partial mastectomy	Yes	No	Alive	38	Alive
27445079	40's-49's	2014	Lobular carcinoma, NOS	8520/3: Lobular carcinoma, NOS	Grade II	T1c	N1	M0	2	Luminal A	Partial mastectomy	Yes	Yes	Alive	26	Alive
27495150	40's-49's	2015	Lobular carcinoma, NOS	8520/3: Lobular carcinoma, NOS	Grade II	T1b	N1	M0	1	Luminal A	Partial mastectomy	Yes	No	Alive	14	Alive
29003196	40's-49's	2010	Lobular carcinoma, NOS	8520/3: Lobular carcinoma, NOS	Grade II	T1c	N0	M0	1.3	Luminal A	Partial mastectomy	Yes	Yes	Alive	79	Alive
29006396	40's-49's	2010	Lobular carcinoma, NOS	8520/3: Lobular carcinoma, NOS	Grade II	T1c	N0	M0	1.4	Luminal A	Partial mastectomy	No	No	Alive	74	Alive
29009976	40's-49's	2010	Lobular carcinoma, NOS	8520/3: Lobular carcinoma, NOS		T1c	N0	M0	2	Luminal A	Modified radical mastectomy	No	No	Alive	73	Alive
29396071	40's-49's	2013	Lobular carcinoma, NOS	8520/3: Lobular carcinoma, NOS		T1c	N0	M0	1.9	Luminal A	Total (simple) mastectomy	Yes	No	Alive	46	Alive
29406891	40's-49's	2013	Lobular carcinoma, NOS	8520/3: Lobular carcinoma, NOS	Grade II	T1c	N0	M0	2	Luminal A	Autopsy only	No	No	Other Cause of Death	0	Other Cause of Death
30990858	40's-49's	2011	Lobular carcinoma, NOS	8520/3: Lobular carcinoma, NOS	Grade II	T1c	N1	M0	1.1	Luminal A	Partial mastectomy	Yes	No	Alive	62	Alive
31492572	40's-49's	2011	Lobular carcinoma, NOS	8520/3: Lobular carcinoma, NOS		T1b	N0	M0	0.8	Luminal A	Partial mastectomy	Yes	No	Alive	65	Alive
31513414	40's-49's	2012	Lobular carcinoma, NOS	8520/3: Lobular carcinoma, NOS	Grade I	T1c	N0	M0	1.2	Luminal A	Total (simple) mastectomy	No	No	Alive	56	Alive
31884519	40's-49's	2012	Lobular carcinoma, NOS	8520/3: Lobular carcinoma, NOS	Grade III	T1c	N1	M0	1.8	Luminal A	Total (simple) mastectomy	No	Yes	Alive	55	Alive
31911913	40's-49's	2013	Lobular carcinoma, NOS	8520/3: Lobular carcinoma, NOS	Grade I	T1c	N0	M0	1.1	Luminal A	Total (simple) mastectomy	No	No	Alive	30	Alive
31927586	40's-49's	2013	Lobular carcinoma, NOS	8520/3: Lobular carcinoma, NOS	Grade I	T1c	N0	M0	1.4	Luminal A	Total (simple) mastectomy	No	No	Alive	36	Alive
31933228	40's-49's	2015	Lobular carcinoma, NOS	8520/3: Lobular carcinoma, NOS	Grade II	T1b	N0	M0	0.7	Luminal A	Total (simple) mastectomy	No	No	Alive	16	Alive
31979134	40's-49's	2015	Lobular carcinoma, NOS	8520/3: Lobular carcinoma, NOS	Grade I	T1b	N0	M0	0.7	Luminal A	Total (simple) mastectomy	No	No	Alive	13	Alive
33528970	40's-49's	2010	Lobular carcinoma, NOS	8520/3: Lobular carcinoma, NOS	Grade II	T1c	N0	M0	1.3	Luminal A	Partial mastectomy	Yes	No	Alive	75	Alive
39456483	40's-49's	2014	Lobular carcinoma, NOS	8520/3: Lobular carcinoma, NOS	Grade I	T1b	N0	M0	0.6	Luminal A	Partial mastectomy	Yes	No	Alive	23	Alive
39903160	40's-49's	2011	Lobular carcinoma, NOS	8520/3: Lobular carcinoma, NOS	Grade II	T1b	N0	M0	1	Luminal A	Partial mastectomy	Yes	No	Alive	60	Alive
39915720	40's-49's	2011	Lobular carcinoma, NOS	8520/3: Lobular carcinoma, NOS	Grade III	T1c	N0	M0	1.5	Luminal A	Partial mastectomy	No	No	Alive	38	Alive
39976244	40's-49's	2012	Lobular carcinoma, NOS	8520/3: Lobular carcinoma, NOS	Grade II	T1c	N0	M0	1.3	Luminal A	Partial mastectomy	Yes	No	Alive	48	Alive
40016331	40's-49's	2013	Lobular carcinoma, NOS	8520/3: Lobular carcinoma, NOS	Grade I	T1b	N0	M0	0.9	Luminal A	Partial mastectomy	Yes	No	Alive	9	Alive
40419839	40's-49's	2013	Lobular carcinoma, NOS	8520/3: Lobular carcinoma, NOS		T1c	N0	M0	1.3	Luminal A	Autopsy only	No	No	Alive	38	Alive
40499735	40's-49's	2014	Lobular carcinoma, NOS	8520/3: Lobular carcinoma, NOS	Grade II	T1c	N0	M0	1.1	Luminal A	Partial mastectomy	Yes	No	Alive	4	Alive
40555144	40's-49's	2015	Lobular carcinoma, NOS	8520/3: Lobular carcinoma, NOS	Grade II	T1b	N1	M0	1	Luminal A	Total (simple) mastectomy	No	No	Alive	16	Alive
40957540	40's-49's	2015	Lobular carcinoma, NOS	8520/3: Lobular carcinoma, NOS	Grade II	T1b	N0	M0	0.6	Luminal A	Total (simple) mastectomy	No	No	Alive	12	Alive
42719299	40's-49's	2011	Lobular carcinoma, NOS	8520/3: Lobular carcinoma, NOS	Grade II	T1b	N0	M0	1	Luminal A	Partial mastectomy	Yes	No	Alive	65	Alive
52624257	40's-49's	2010	Lobular carcinoma, NOS	8520/3: Lobular carcinoma, NOS	Grade I	T1b	N0	M0	0.8	Luminal A	Partial mastectomy	Yes	No	Alive	78	Alive
52697855	40's-49's	2010	Lobular carcinoma, NOS	8520/3: Lobular carcinoma, NOS	Grade I	T1c	N0	M0	2	Luminal A	Partial mastectomy	Yes	No	Alive	76	Alive
53158184	40's-49's	2011	Lobular carcinoma, NOS	8520/3: Lobular carcinoma, NOS	Grade I	T1c	N0	M0	1.3	Luminal A	Total (simple) mastectomy	No	No	Alive	71	Alive
53253358	40's-49's	2012	Lobular carcinoma, NOS	8520/3: Lobular carcinoma, NOS	Grade II	T1b	N0	M0	1	Luminal A	Partial mastectomy	Yes	No	Alive	58	Alive
53269154	40's-49's	2011	Lobular carcinoma, NOS	8520/3: Lobular carcinoma, NOS		T1c	N0	M0	1.8	Luminal A	Modified radical mastectomy	No	Yes	Alive	64	Alive
53731832	40's-49's	2012	Lobular carcinoma, NOS	8520/3: Lobular carcinoma, NOS		T1b	N1	M0	0.9	Luminal A	Total (simple) mastectomy	No	No	Alive	52	Alive
53732529	40's-49's	2012	Lobular carcinoma, NOS	8520/3: Lobular carcinoma, NOS	Grade II	T1b	N0	M0	0.8	Luminal A	Partial mastectomy	Yes	No	Alive	49	Alive
53765380	40's-49's	2012	Lobular carcinoma, NOS	8520/3: Lobular carcinoma, NOS		T1c	N1	M0	1.9	Luminal A	Total (simple) mastectomy	No	Yes	Alive	53	Alive
53771137	40's-49's	2012	Lobular carcinoma, NOS	8520/3: Lobular carcinoma, NOS	Grade I	T1b	N1	M0	1	Luminal A	Partial mastectomy	No	No	Alive	49	Alive
53788753	40's-49's	2011	Lobular carcinoma, NOS	8520/3: Lobular carcinoma, NOS	Grade II	T1b	N0	M0	1	Luminal A	Total (simple) mastectomy	No	No	Alive	60	Alive
54254317	40's-49's	2013	Lobular carcinoma, NOS	8520/3: Lobular carcinoma, NOS	Grade II	T1b	N0	M0	0.7	Luminal A	Partial mastectomy	Yes	No	Alive	43	Alive
54272438	40's-49's	2013	Lobular carcinoma, NOS	8520/3: Lobular carcinoma, NOS	Grade II	T1b	N0	M0	0.6	Luminal A	Total (simple) mastectomy	No	No	Alive	41	Alive
54324075	40's-49's	2013	Lobular carcinoma, NOS	8520/3: Lobular carcinoma, NOS	Grade II	T1c	N1	M0	2	Luminal A	Total (simple) mastectomy	No	No	Alive	41	Alive
54349854	40's-49's	2014	Lobular carcinoma, NOS	8520/3: Lobular carcinoma, NOS	Grade II	T1b	N1	M0	0.7	Luminal A	Total (simple) mastectomy	Yes	No	Alive	35	Alive
54899109	40's-49's	2014	Lobular carcinoma, NOS	8520/3: Lobular carcinoma, NOS		T1b	N0	M0	0.9	Luminal A	Autopsy only	No	No	Alive	7	Alive
54915597	40's-49's	2014	Lobular carcinoma, NOS	8520/3: Lobular carcinoma, NOS	Grade II	T1c	N1	M0	1.5	Luminal A	Total (simple) mastectomy	Yes	Yes	Alive	26	Alive
55389739	40's-49's	2015	Lobular carcinoma, NOS	8520/3: Lobular carcinoma, NOS	Grade I	T1c	N1	M0	1.7	Luminal A	Total (simple) mastectomy	Yes	Yes	Alive	23	Alive
55479555	40's-49's	2015	Lobular carcinoma, NOS	8520/3: Lobular carcinoma, NOS	Grade II	T1c	N0	M0	1.6	Luminal A	Total (simple) mastectomy	No	No	Alive	13	Alive
55961489	40's-49's	2015	Lobular carcinoma, NOS	8520/3: Lobular carcinoma, NOS	Grade I	T1b	N0	M0	0.9	Luminal A	Total (simple) mastectomy	No	No	Alive	12	Alive
58843464	40's-49's	2010	Lobular carcinoma, NOS	8520/3: Lobular carcinoma, NOS	Grade I	T1c	N1	M0	1.8	Luminal A	Total (simple) mastectomy	Yes	Yes	Alive	81	Alive
59244444	40's-49's	2012	Lobular carcinoma, NOS	8520/3: Lobular carcinoma, NOS	Grade III	T1c	N0	M0	1.2	Luminal A	Total (simple) mastectomy	No	Yes	Alive	57	Alive
59669364	40's-49's	2015	Lobular carcinoma, NOS	8520/3: Lobular carcinoma, NOS	Grade I	T1b	N0	M0	0.9	Luminal A	Partial mastectomy	Yes	No	Alive	21	Alive
62751252	40's-49's	2013	Lobular carcinoma, NOS	8520/3: Lobular carcinoma, NOS	Grade II	T1c	N1	M0	1.3	Luminal A	Modified radical mastectomy	Yes	Yes	Alive	44	Alive
62761566	40's-49's	2013	Lobular carcinoma, NOS	8520/3: Lobular carcinoma, NOS	Grade II	T1b	N0	M0	1	Luminal A	Partial mastectomy	Yes	No	Alive	41	Alive
63347810	40's-49's	2014	Lobular carcinoma, NOS	8520/3: Lobular carcinoma, NOS	Grade II	T1c	N1	M0	1.6	Luminal A	Modified radical mastectomy	No	Yes	Alive	29	Alive
69896268	40's-49's	2010	Lobular carcinoma, NOS	8520/3: Lobular carcinoma, NOS	Grade II	T1b	N0	M0	0.7	Luminal A	Partial mastectomy	Yes	No	Alive	56	Alive
72669909	40's-49's	2010	Lobular carcinoma, NOS	8520/3: Lobular carcinoma, NOS	Grade III	T1c	N0	M0	1.1	Luminal A	Partial mastectomy	Yes	Yes	Alive	77	Alive
73259375	40's-49's	2012	Lobular carcinoma, NOS	8520/3: Lobular carcinoma, NOS	Grade II	T1b	N0	M0	0.8	Luminal A	Partial mastectomy	Yes	No	Alive	48	Alive
73297039	40's-49's	2013	Lobular carcinoma, NOS	8520/3: Lobular carcinoma, NOS	Grade II	T1c	N1	M0	1.5	Luminal A	Total (simple) mastectomy	Yes	Yes	Alive	46	Alive
73310920	40's-49's	2014	Lobular carcinoma, NOS	8520/3: Lobular carcinoma, NOS	Grade II	T1c	N0	M0	1.7	Luminal A	Total (simple) mastectomy	No	No	Alive	32	Alive
73322154	40's-49's	2014	Lobular carcinoma, NOS	8520/3: Lobular carcinoma, NOS	Grade I	T1b	N0	M0	0.9	Luminal A	Total (simple) mastectomy	No	No	Alive	29	Alive
73751501	40's-49's	2015	Lobular carcinoma, NOS	8520/3: Lobular carcinoma, NOS	Grade II	T1c	N0	M0	1.1	Luminal A	Autopsy only	No	Yes	Alive	22	Alive
73786749	40's-49's	2015	Lobular carcinoma, NOS	8520/3: Lobular carcinoma, NOS	Grade II	T1c	N0	M0	2	Luminal A	Total (simple) mastectomy	No	No	Alive	17	Alive
73795254	40's-49's	2014	Lobular carcinoma, NOS	8520/3: Lobular carcinoma, NOS	Grade I	T1b	N0	M0	0.6	Luminal A	Partial mastectomy	Yes	No	Alive	24	Alive
73795964	40's-49's	2014	Lobular carcinoma, NOS	8520/3: Lobular carcinoma, NOS	Grade II	T1c	N0	M0	1.6	Luminal A	Total (simple) mastectomy	No	No	Alive	25	Alive
73840196	40's-49's	2015	Lobular carcinoma, NOS	8520/3: Lobular carcinoma, NOS	Grade II	T1c	N1	M0	1.1	Luminal A	Total (simple) mastectomy	Yes	No	Alive	14	Alive
76583435	40's-49's	2010	Lobular carcinoma, NOS	8520/3: Lobular carcinoma, NOS	Grade II	T1c	N1	M0	1.1	Luminal A	Total (simple) mastectomy	No	Yes	Alive	72	Alive
76600811	40's-49's	2011	Lobular carcinoma, NOS	8520/3: Lobular carcinoma, NOS	Grade II	T1b	N0	M0	0.7	Luminal A	Total (simple) mastectomy	No	No	Alive	66	Alive
77076464	40's-49's	2012	Lobular carcinoma, NOS	8520/3: Lobular carcinoma, NOS	Grade II	T1c	N0	M0	1.3	Luminal A	Partial mastectomy	Yes	No	Alive	50	Alive
77092029	40's-49's	2013	Lobular carcinoma, NOS	8520/3: Lobular carcinoma, NOS	Grade II	T1c	N0	M0	1.2	Luminal A	Partial mastectomy	Yes	No	Alive	47	Alive
77176531	40's-49's	2014	Lobular carcinoma, NOS	8520/3: Lobular carcinoma, NOS	Grade II	T1c	N0	M0	1.6	Luminal A	Partial mastectomy	Yes	No	Alive	31	Alive
77240075	40's-49's	2015	Lobular carcinoma, NOS	8520/3: Lobular carcinoma, NOS	Grade I	T1c	N0	M0	1.5	Luminal A	Total (simple) mastectomy	No	No	Alive	21	Alive
9588878	40's-49's	2016	Lobular carcinoma, NOS	8520/3: Lobular carcinoma, NOS	Grade II	T1c	N0	M0	1.8	Luminal A	Total (simple) mastectomy	No	Yes	Alive	7	Alive
15148585	40's-49's	2016	Lobular carcinoma, NOS	8520/3: Lobular carcinoma, NOS	Grade I	T1c	N1	M0	1.5	Luminal A	Partial mastectomy	Yes	Yes	Alive	8	Alive
26406915	40's-49's	2016	Lobular carcinoma, NOS	8520/3: Lobular carcinoma, NOS	Grade II	T1c	N0	M0	1.7	Luminal A	Total (simple) mastectomy	No	No	Alive	10	Alive
29458739	40's-49's	2016	Lobular carcinoma, NOS	8520/3: Lobular carcinoma, NOS	Grade II	T1c	N0	M0	1.2	Luminal A	Total (simple) mastectomy	No	Yes	Alive	1	Alive
41020682	40's-49's	2016	Lobular carcinoma, NOS	8520/3: Lobular carcinoma, NOS	Grade I	T1c	N0	M0	1.5	Luminal A	Partial mastectomy	Yes	No	Alive	4	Alive
55518629	40's-49's	2016	Lobular carcinoma, NOS	8520/3: Lobular carcinoma, NOS	Grade II	T1c	N0	M0	1.1	Luminal A	Partial mastectomy	Yes	No	Alive	8	Alive
55932503	40's-49's	2016	Lobular carcinoma, NOS	8520/3: Lobular carcinoma, NOS	Grade I	T1c	N0	M0	1.4	Luminal A	Total (simple) mastectomy	No	No	Alive	6	Alive
55940782	40's-49's	2016	Lobular carcinoma, NOS	8520/3: Lobular carcinoma, NOS	Grade II	T1b	N0	M0	0.6	Luminal A	Total (simple) mastectomy	No	No	Alive	7	Alive
55964306	40's-49's	2016	Lobular carcinoma, NOS	8520/3: Lobular carcinoma, NOS	Grade I	T1c	N0	M0	1.8	Luminal A	Total (simple) mastectomy	Yes	No	Alive	7	Alive
55976979	40's-49's	2016	Lobular carcinoma, NOS	8520/3: Lobular carcinoma, NOS	Grade II	T1b	N0	M0	0.8	Luminal A	Partial mastectomy	Yes	No	Alive	3	Alive
55995455	40's-49's	2016	Lobular carcinoma, NOS	8520/3: Lobular carcinoma, NOS	Grade II	T1c	N1	M0	1.2	Luminal A	Modified radical mastectomy	No	No	Alive	2	Alive
74276374	40's-49's	2016	Lobular carcinoma, NOS	8520/3: Lobular carcinoma, NOS	Grade II	T1c	N0	M0	1.1	Luminal A	Partial mastectomy	Yes	No	Alive	2	Alive
2268365	40's-49's	2015	Lobular carcinoma, NOS	8520/3: Lobular carcinoma, NOS	Grade II	T1c	N1	M0	1.5	Luminal A	Total (simple) mastectomy	No	Yes	Alive	13	Alive
4027712	40's-49's	2010	Lobular carcinoma, NOS	8520/3: Lobular carcinoma, NOS	Grade II	T1c	N0	M0	1.8	Luminal A	Partial mastectomy	Yes	Yes	Alive	73	Alive
4027969	40's-49's	2011	Lobular carcinoma, NOS	8520/3: Lobular carcinoma, NOS	Grade I	T1c	N1	M0	1.6	Luminal A	Partial mastectomy	Yes	No	Alive	68	Alive
4035791	40's-49's	2011	Lobular carcinoma, NOS	8520/3: Lobular carcinoma, NOS	Grade II	T1b	N0	M0	0.7	Luminal A	Partial mastectomy	Yes	No	Alive	68	Alive
4055988	40's-49's	2011	Lobular carcinoma, NOS	8520/3: Lobular carcinoma, NOS	Grade I	T1c	N1	M0	1.5	Luminal A	Modified radical mastectomy	No	No	Alive	60	Alive
4103811	40's-49's	2012	Lobular carcinoma, NOS	8520/3: Lobular carcinoma, NOS	Grade III	T1c	N1	M0	1.4	Luminal A	Modified radical mastectomy	Yes	Yes	Alive	50	Alive
4127648	40's-49's	2013	Lobular carcinoma, NOS	8520/3: Lobular carcinoma, NOS	Grade II	T1c	N0	M0	1.8	Luminal A	Partial mastectomy	No	Yes	Alive	40	Alive
4131460	40's-49's	2013	Lobular carcinoma, NOS	8520/3: Lobular carcinoma, NOS	Grade I	T1b	N0	M0	0.9	Luminal A	Partial mastectomy	Yes	No	Alive	38	Alive
4533670	40's-49's	2013	Lobular carcinoma, NOS	8520/3: Lobular carcinoma, NOS	Grade I	T1c	N0	M0	1.4	Luminal A	Total (simple) mastectomy	No	No	Alive	38	Alive
4557982	40's-49's	2014	Lobular carcinoma, NOS	8520/3: Lobular carcinoma, NOS		T1b	N0	M0	0.9	Luminal A	Modified radical mastectomy	No	No	Alive	30	Alive
4560572	40's-49's	2014	Lobular carcinoma, NOS	8520/3: Lobular carcinoma, NOS	Grade I	T1c	N0	M0	1.5	Luminal A	Partial mastectomy	Yes	No	Alive	28	Alive
4568169	40's-49's	2014	Lobular carcinoma, NOS	8520/3: Lobular carcinoma, NOS	Grade I	T1c	N0	M0	1.3	Luminal A	Total (simple) mastectomy	No	No	Alive	26	Alive
8970713	40's-49's	2010	Lobular carcinoma, NOS	8520/3: Lobular carcinoma, NOS	Grade I	T1b	N0	M0	0.6	Luminal A	Partial mastectomy	Yes	No	Alive	55	Alive
8974890	40's-49's	2010	Lobular carcinoma, NOS	8520/3: Lobular carcinoma, NOS	Grade II	T1c	N0	M0	1.3	Luminal A	Partial mastectomy	No	Yes	Alive	74	Alive
8997133	40's-49's	2011	Lobular carcinoma, NOS	8520/3: Lobular carcinoma, NOS	Grade I	T1b	N0	M0	0.9	Luminal A	Total (simple) mastectomy	No	No	Alive	65	Alive
9053049	40's-49's	2012	Lobular carcinoma, NOS	8520/3: Lobular carcinoma, NOS	Grade I	T1c	N0	M0	1.4	Luminal A	Total (simple) mastectomy	No	No	Alive	49	Alive
9054953	40's-49's	2012	Lobular carcinoma, NOS	8520/3: Lobular carcinoma, NOS	Grade II	T1c	N0	M0	1.8	Luminal A	Total (simple) mastectomy	No	No	Alive	58	Alive
9055322	40's-49's	2012	Lobular carcinoma, NOS	8520/3: Lobular carcinoma, NOS	Grade II	T1b	N0	M0	1	Luminal A	Modified radical mastectomy	Yes	No	Alive	55	Alive
9057928	40's-49's	2012	Lobular carcinoma, NOS	8520/3: Lobular carcinoma, NOS	Grade II	T1c	N0	M0	2	Luminal A	Partial mastectomy	Yes	No	Alive	11	Alive
9060660	40's-49's	2012	Lobular carcinoma, NOS	8520/3: Lobular carcinoma, NOS	Grade III	T1b	N0	M0	0.9	Luminal A	Total (simple) mastectomy	No	Yes	Alive	15	Alive
9467245	40's-49's	2013	Lobular carcinoma, NOS	8520/3: Lobular carcinoma, NOS	Grade II	T1b	N0	M0	0.6	Luminal A	Partial mastectomy	No	No	Alive	39	Alive
9491918	40's-49's	2013	Lobular carcinoma, NOS	8520/3: Lobular carcinoma, NOS	Grade I	T1b	N0	M0	0.6	Luminal A	Total (simple) mastectomy	No	No	Alive	42	Alive
9505483	40's-49's	2014	Lobular carcinoma, NOS	8520/3: Lobular carcinoma, NOS	Grade I	T1c	N0	M0	1.8	Luminal A	Partial mastectomy	Yes	No	Alive	27	Alive
9517591	40's-49's	2014	Lobular carcinoma, NOS	8520/3: Lobular carcinoma, NOS	Grade II	T1c	N0	M0	1.5	Luminal A	Total (simple) mastectomy	No	No	Alive	24	Alive
9543237	40's-49's	2015	Lobular carcinoma, NOS	8520/3: Lobular carcinoma, NOS	Grade II	T1c	N0	M0	1.1	Luminal A	Partial mastectomy	Yes	No	Alive	15	Alive
9560771	40's-49's	2015	Lobular carcinoma, NOS	8520/3: Lobular carcinoma, NOS	Grade II	T1c	N0	M0	1.8	Luminal A	Total (simple) mastectomy	No	No	Alive	15	Alive
14502368	40's-49's	2010	Lobular carcinoma, NOS	8520/3: Lobular carcinoma, NOS	Grade II	T1c	N0	M0	1.3	Luminal A	Modified radical mastectomy	Yes	Yes	Alive	80	Alive
14515226	40's-49's	2010	Lobular carcinoma, NOS	8520/3: Lobular carcinoma, NOS	Grade II	T1b	N0	M0	1	Luminal A	Partial mastectomy	Yes	No	Alive	77	Alive
14585978	40's-49's	2012	Lobular carcinoma, NOS	8520/3: Lobular carcinoma, NOS	Grade II	T1c	N0	M0	1.4	Luminal A	Total (simple) mastectomy	No	No	Alive	54	Alive
14605080	40's-49's	2013	Lobular carcinoma, NOS	8520/3: Lobular carcinoma, NOS	Grade II	T1b	N0	M0	1	Luminal A	Total (simple) mastectomy	No	No	Alive	46	Alive
14619391	40's-49's	2012	Lobular carcinoma, NOS	8520/3: Lobular carcinoma, NOS		T1b	N0	M0	1	Luminal A	Total (simple) mastectomy	No	No	Alive	49	Alive
14639996	40's-49's	2013	Lobular carcinoma, NOS	8520/3: Lobular carcinoma, NOS	Grade II	T1b	N0	M0	0.8	Luminal A	Total (simple) mastectomy	No	No	Alive	41	Alive
14648329	40's-49's	2014	Lobular carcinoma, NOS	8520/3: Lobular carcinoma, NOS	Grade II	T1b	N0	M0	1	Luminal A	Partial mastectomy	Yes	No	Alive	33	Alive
15056821	40's-49's	2014	Lobular carcinoma, NOS	8520/3: Lobular carcinoma, NOS		T1c	N1	M0	2	Luminal A	Modified radical mastectomy	Yes	No	Alive	29	Alive
15064310	40's-49's	2014	Lobular carcinoma, NOS	8520/3: Lobular carcinoma, NOS	Grade II	T1b	N0	M0	0.8	Luminal A	Partial mastectomy	Yes	No	Alive	25	Alive
15082516	40's-49's	2013	Lobular carcinoma, NOS	8520/3: Lobular carcinoma, NOS	Grade III	T1c	N0	M0	1.2	Luminal A	Partial mastectomy	No	Yes	Alive	39	Alive
16515571	40's-49's	2010	Lobular carcinoma, NOS	8520/3: Lobular carcinoma, NOS	Grade I	T1c	N0	M0	1.5	Luminal A	Partial mastectomy	No	No	Alive	73	Alive
16533374	40's-49's	2012	Lobular carcinoma, NOS	8520/3: Lobular carcinoma, NOS		T1c	N0	M0	1.5	Luminal A	Total (simple) mastectomy	No	No	Alive	52	Alive
17547875	40's-49's	2010	Lobular carcinoma, NOS	8520/3: Lobular carcinoma, NOS	Grade II	T1c	N0	M0	1.5	Luminal A	Partial mastectomy	Yes	Yes	Alive	77	Alive
20125209	40's-49's	2010	Lobular carcinoma, NOS	8520/3: Lobular carcinoma, NOS	Grade III	T1c	N1	M0	1.1	Luminal A	Modified radical mastectomy	No	No	Alive	75	Alive
20125209	40's-49's	2010	Lobular carcinoma, NOS	8520/3: Lobular carcinoma, NOS	Grade I	T1c	N0	M0	1.1	Luminal A	Total (simple) mastectomy	No	No	Alive	75	Alive
20175350	40's-49's	2012	Lobular carcinoma, NOS	8520/3: Lobular carcinoma, NOS	Grade II	T1c	N0	M0	1.2	Luminal A	Total (simple) mastectomy	No	No	Alive	58	Alive
20177949	40's-49's	2012	Lobular carcinoma, NOS	8520/3: Lobular carcinoma, NOS	Grade II	T1c	N0	M0	1.7	Luminal A	Total (simple) mastectomy	No	No	Alive	54	Alive
20189391	40's-49's	2012	Lobular carcinoma, NOS	8520/3: Lobular carcinoma, NOS	Grade I	T1c	N0	M0	1.2	Luminal A	Total (simple) mastectomy	No	No	Alive	38	Alive
20595833	40's-49's	2014	Lobular carcinoma, NOS	8520/3: Lobular carcinoma, NOS	Grade II	T1c	N0	M0	1.4	Luminal A	Total (simple) mastectomy	No	No	Alive	33	Alive
20604223	40's-49's	2014	Lobular carcinoma, NOS	8520/3: Lobular carcinoma, NOS	Grade II	T1c	N0	M0	1.2	Luminal A	Total (simple) mastectomy	No	No	Alive	29	Alive
20623025	40's-49's	2014	Lobular carcinoma, NOS	8520/3: Lobular carcinoma, NOS	Grade III	T1c	N0	M0	1.3	Luminal A	Partial mastectomy	Yes	Yes	Alive	28	Alive
22090826	40's-49's	2010	Lobular carcinoma, NOS	8520/3: Lobular carcinoma, NOS	Grade II	T1c	N0	M0	1.2	Luminal A	Total (simple) mastectomy	No	No	Alive	79	Alive
22504028	40's-49's	2013	Lobular carcinoma, NOS	8520/3: Lobular carcinoma, NOS	Grade I	T1c	N0	M0	1.8	Luminal A	Total (simple) mastectomy	No	No	Alive	40	Alive
22535791	40's-49's	2015	Lobular carcinoma, NOS	8520/3: Lobular carcinoma, NOS	Grade I	T1b	N1	M0	0.8	Luminal A	Partial mastectomy	Yes	No	Alive	21	Alive
24114360	40's-49's	2012	Lobular carcinoma, NOS	8520/3: Lobular carcinoma, NOS	Grade III	T1c	N0	M0	1.2	Luminal A	Total (simple) mastectomy	No	No	Alive	52	Alive
26450540	40's-49's	2010	Lobular carcinoma, NOS	8520/3: Lobular carcinoma, NOS	Grade II	T1b	N0	M0	1	Luminal A	Partial mastectomy	Yes	No	Alive	76	Alive
26880129	40's-49's	2011	Lobular carcinoma, NOS	8520/3: Lobular carcinoma, NOS	Grade II	T1b	N0	M0	0.7	Luminal A	Total (simple) mastectomy	No	Yes	Alive	67	Alive
26883450	40's-49's	2011	Lobular carcinoma, NOS	8520/3: Lobular carcinoma, NOS	Grade I	T1c	N1	M0	1.3	Luminal A	Total (simple) mastectomy	No	No	Alive	69	Alive
26916981	40's-49's	2011	Lobular carcinoma, NOS	8520/3: Lobular carcinoma, NOS	Grade II	T1c	N0	M0	1.2	Luminal A	Partial mastectomy	Yes	No	Alive	60	Alive
26931792	40's-49's	2012	Lobular carcinoma, NOS	8520/3: Lobular carcinoma, NOS	Grade II	T1c	N0	M0	1.6	Luminal A	Partial mastectomy	Yes	Yes	Alive	56	Alive
26969488	40's-49's	2013	Lobular carcinoma, NOS	8520/3: Lobular carcinoma, NOS	Grade I	T1c	N1	M0	1.6	Luminal A	Partial mastectomy	Yes	No	Alive	46	Alive
26998941	40's-49's	2013	Lobular carcinoma, NOS	8520/3: Lobular carcinoma, NOS	Grade II	T1c	N0	M0	1.5	Luminal A	Total (simple) mastectomy	No	No	Alive	38	Alive
27011226	40's-49's	2014	Lobular carcinoma, NOS	8520/3: Lobular carcinoma, NOS	Grade II	T1c	N0	M0	1.2	Luminal A	Total (simple) mastectomy	Yes	Yes	Alive	35	Alive
27030613	40's-49's	2014	Lobular carcinoma, NOS	8520/3: Lobular carcinoma, NOS	Grade II	T1c	N1	M0	1.4	Luminal A	Modified radical mastectomy	No	Yes	Alive	30	Alive
27468278	40's-49's	2015	Lobular carcinoma, NOS	8520/3: Lobular carcinoma, NOS	Grade I	T1b	N0	M0	0.8	Luminal A	Partial mastectomy	Yes	No	Alive	20	Alive
27499368	40's-49's	2015	Lobular carcinoma, NOS	8520/3: Lobular carcinoma, NOS	Grade I	T1c	N0	M0	1.2	Luminal A	Partial mastectomy	Yes	No	Alive	12	Alive
28544386	40's-49's	2015	Lobular carcinoma, NOS	8520/3: Lobular carcinoma, NOS	Grade I	T1c	N0	M0	1.7	Luminal A	Total (simple) mastectomy	Yes	No	Alive	16	Alive
29012567	40's-49's	2011	Lobular carcinoma, NOS	8520/3: Lobular carcinoma, NOS	Grade I	T1c	N0	M0	1.5	Luminal A	Total (simple) mastectomy	No	Yes	Alive	70	Alive
29427448	40's-49's	2015	Lobular carcinoma, NOS	8520/3: Lobular carcinoma, NOS	Grade II	T1c	N0	M0	1.5	Luminal A	Total (simple) mastectomy	Yes	No	Alive	23	Alive
31481646	40's-49's	2011	Lobular carcinoma, NOS	8520/3: Lobular carcinoma, NOS	Grade II	T1c	N0	M0	1.3	Luminal A	Total (simple) mastectomy	No	No	Alive	71	Alive
31906032	40's-49's	2013	Lobular carcinoma, NOS	8520/3: Lobular carcinoma, NOS	Grade II	T1c	N0	M0	1.2	Luminal A	Partial mastectomy	Yes	No	Alive	39	Alive
31908355	40's-49's	2013	Lobular carcinoma, NOS	8520/3: Lobular carcinoma, NOS	Grade II	T1c	N1	M0	1.6	Luminal A	Total (simple) mastectomy	No	No	Alive	42	Alive
31927657	40's-49's	2014	Lobular carcinoma, NOS	8520/3: Lobular carcinoma, NOS	Grade I	T1c	N0	M0	1.3	Luminal A	Modified radical mastectomy	No	No	Alive	32	Alive
31981610	40's-49's	2015	Lobular carcinoma, NOS	8520/3: Lobular carcinoma, NOS	Grade I	T1b	N1	M0	0.6	Luminal A	Total (simple) mastectomy	Yes	Yes	Alive	12	Alive
33532813	40's-49's	2010	Lobular carcinoma, NOS	8520/3: Lobular carcinoma, NOS	Grade II	T1c	N0	M0	1.2	Luminal A	Total (simple) mastectomy	No	Yes	Alive	72	Alive
33853228	40's-49's	2011	Lobular carcinoma, NOS	8520/3: Lobular carcinoma, NOS	Grade II	T1c	N1	M0	1.4	Luminal A	Total (simple) mastectomy	No	No	Alive	33	Alive
33867499	40's-49's	2012	Lobular carcinoma, NOS	8520/3: Lobular carcinoma, NOS	Grade II	T1c	N1	M0	1.4	Luminal A	Total (simple) mastectomy	No	No	Alive	57	Alive
33895126	40's-49's	2013	Lobular carcinoma, NOS	8520/3: Lobular carcinoma, NOS	Grade II	T1c	N0	M0	2	Luminal A	Total (simple) mastectomy	No	No	Alive	42	Alive
33926900	40's-49's	2014	Lobular carcinoma, NOS	8520/3: Lobular carcinoma, NOS	Grade II	T1b	N0	M0	0.8	Luminal A	Partial mastectomy	Yes	No	Alive	25	Alive
38819331	40's-49's	2011	Lobular carcinoma, NOS	8520/3: Lobular carcinoma, NOS	Grade I	T1b	N0	M0	0.8	Luminal A	Total (simple) mastectomy	No	No	Alive	54	Alive
39411801	40's-49's	2010	Lobular carcinoma, NOS	8520/3: Lobular carcinoma, NOS	Grade II	T1b	N0	M0	0.7	Luminal A	Total (simple) mastectomy	No	No	Alive	82	Alive
39473045	40's-49's	2011	Lobular carcinoma, NOS	8520/3: Lobular carcinoma, NOS		T1c	N1	M0	1.5	Luminal A	Partial mastectomy	Yes	Yes	Alive	64	Alive
39866768	40's-49's	2010	Lobular carcinoma, NOS	8520/3: Lobular carcinoma, NOS	Grade III	T1b	N0	M0	0.7	Luminal A	Total (simple) mastectomy	No	No	Alive	77	Alive
39912708	40's-49's	2011	Lobular carcinoma, NOS	8520/3: Lobular carcinoma, NOS	Grade I	T1b	N1	M0	1	Luminal A	Autopsy only	No	No	Alive	0	Alive
39932001	40's-49's	2012	Lobular carcinoma, NOS	8520/3: Lobular carcinoma, NOS		T1b	N0	M0	1	Luminal A	Partial mastectomy	Yes	No	Alive	58	Alive
40423877	40's-49's	2013	Lobular carcinoma, NOS	8520/3: Lobular carcinoma, NOS	Grade II	T1b	N0	M0	0.9	Luminal A	Total (simple) mastectomy	No	No	Alive	34	Alive
40541865	40's-49's	2015	Lobular carcinoma, NOS	8520/3: Lobular carcinoma, NOS	Grade II	T1b	N0	M0	0.8	Luminal A	Total (simple) mastectomy	No	No	Alive	18	Alive
40571455	40's-49's	2015	Lobular carcinoma, NOS	8520/3: Lobular carcinoma, NOS	Grade I	T1b	N0	M0	0.6	Luminal A	Partial mastectomy	Yes	No	Alive	5	Alive
41533148	40's-49's	2012	Lobular carcinoma, NOS	8520/3: Lobular carcinoma, NOS	Grade II	T1c	N1	M0	1.6	Luminal A	Partial mastectomy	No	Yes	Alive	39	Alive
51620927	40's-49's	2014	Lobular carcinoma, NOS	8520/3: Lobular carcinoma, NOS	Grade I	T1b	N0	M0	0.9	Luminal A	Partial mastectomy	No	No	Alive	27	Alive
52638605	40's-49's	2010	Lobular carcinoma, NOS	8520/3: Lobular carcinoma, NOS	Grade II	T1b	N0	M0	0.8	Luminal A	Partial mastectomy	Yes	No	Alive	73	Alive
52705957	40's-49's	2010	Lobular carcinoma, NOS	8520/3: Lobular carcinoma, NOS		T1c	N0	M0	1.8	Luminal A	Partial mastectomy	No	Yes	Alive	72	Alive
52711252	40's-49's	2011	Lobular carcinoma, NOS	8520/3: Lobular carcinoma, NOS	Grade II	T1c	N1	M0	1.2	Luminal A	Partial mastectomy	Yes	No	Alive	68	Alive
52719575	40's-49's	2010	Lobular carcinoma, NOS	8520/3: Lobular carcinoma, NOS	Grade II	T1b	N1	M0	1	Luminal A	Partial mastectomy	No	Yes	Alive	72	Alive
52751199	40's-49's	2010	Lobular carcinoma, NOS	8520/3: Lobular carcinoma, NOS	Grade I	T1c	N0	M0	1.3	Luminal A	Autopsy only	No	Yes	Breast	29	Breast
53160869	40's-49's	2011	Lobular carcinoma, NOS	8520/3: Lobular carcinoma, NOS	Grade I	T1c	N0	M0	1.6	Luminal A	Partial mastectomy	Yes	No	Alive	65	Alive
53163366	40's-49's	2011	Lobular carcinoma, NOS	8520/3: Lobular carcinoma, NOS	Grade III	T1c	N1	M0	1.8	Luminal A	Partial mastectomy	No	Yes	Breast	17	Breast
53279622	40's-49's	2011	Lobular carcinoma, NOS	8520/3: Lobular carcinoma, NOS	Grade II	T1c	N0	M0	1.5	Luminal A	Total (simple) mastectomy	No	Yes	Alive	61	Alive
53704326	40's-49's	2011	Lobular carcinoma, NOS	8520/3: Lobular carcinoma, NOS	Grade I	T1b	N1	M0	0.9	Luminal A	Total (simple) mastectomy	No	No	Alive	68	Alive
53725681	40's-49's	2011	Lobular carcinoma, NOS	8520/3: Lobular carcinoma, NOS	Grade I	T1c	N1	M0	1.6	Luminal A	Total (simple) mastectomy	Yes	Yes	Alive	68	Alive
54320919	40's-49's	2013	Lobular carcinoma, NOS	8520/3: Lobular carcinoma, NOS	Grade I	T1c	N0	M0	2	Luminal A	Partial mastectomy	No	No	Alive	25	Alive
54351952	40's-49's	2014	Lobular carcinoma, NOS	8520/3: Lobular carcinoma, NOS	Grade II	T1c	N0	M0	1.7	Luminal A	Total (simple) mastectomy	No	No	Alive	34	Alive
54824809	40's-49's	2014	Lobular carcinoma, NOS	8520/3: Lobular carcinoma, NOS	Grade I	T1c	N0	M0	1.8	Luminal A	Partial mastectomy	No	No	Alive	29	Alive
54824809	40's-49's	2014	Lobular carcinoma, NOS	8520/3: Lobular carcinoma, NOS		T1c	N0	M0	1.8	Luminal A	Partial mastectomy	Yes	No	Alive	26	Alive
54850518	40's-49's	2014	Lobular carcinoma, NOS	8520/3: Lobular carcinoma, NOS	Grade II	T1c	N0	M0	1.6	Luminal A	Total (simple) mastectomy	No	Yes	Alive	18	Alive
54876511	40's-49's	2014	Lobular carcinoma, NOS	8520/3: Lobular carcinoma, NOS	Grade II	T1c	N0	M0	1.3	Luminal A	Modified radical mastectomy	No	No	Alive	17	Alive
54904305	40's-49's	2014	Lobular carcinoma, NOS	8520/3: Lobular carcinoma, NOS	Grade II	T1c	N0	M0	1.5	Luminal A	Total (simple) mastectomy	No	No	Alive	24	Alive
54909083	40's-49's	2014	Lobular carcinoma, NOS	8520/3: Lobular carcinoma, NOS	Grade I	T1b	N1	M0	1	Luminal A	Partial mastectomy	Yes	Yes	Alive	24	Alive
54962237	40's-49's	2015	Lobular carcinoma, NOS	8520/3: Lobular carcinoma, NOS	Grade II	T1b	N1	M0	1	Luminal A	Partial mastectomy	No	Yes	Alive	18	Alive
55378502	40's-49's	2015	Lobular carcinoma, NOS	8520/3: Lobular carcinoma, NOS	Grade II	T1b	N0	M0	0.7	Luminal A	Partial mastectomy	Yes	No	Alive	18	Alive
55418973	40's-49's	2015	Lobular carcinoma, NOS	8520/3: Lobular carcinoma, NOS	Grade II	T1c	N0	M0	2	Luminal A	Total (simple) mastectomy	No	No	Alive	14	Alive
55445515	40's-49's	2015	Lobular carcinoma, NOS	8520/3: Lobular carcinoma, NOS	Grade III	T1c	N1	M0	1.5	Luminal A	Partial mastectomy	Yes	No	Alive	16	Alive
55460039	40's-49's	2015	Lobular carcinoma, NOS	8520/3: Lobular carcinoma, NOS	Grade II	T1c	N0	M0	1.3	Luminal A	Total (simple) mastectomy	No	No	Alive	12	Alive
56003409	40's-49's	2015	Lobular carcinoma, NOS	8520/3: Lobular carcinoma, NOS	Grade I	T1c	N0	M0	1.6	Luminal A	Modified radical mastectomy	No	No	Alive	13	Alive
58830204	40's-49's	2010	Lobular carcinoma, NOS	8520/3: Lobular carcinoma, NOS	Grade I	T1c	N0	M0	1.3	Luminal A	Total (simple) mastectomy	No	No	Alive	78	Alive
58851820	40's-49's	2010	Lobular carcinoma, NOS	8520/3: Lobular carcinoma, NOS	Grade II	T1c	N0	M0	1.3	Luminal A	Total (simple) mastectomy	No	No	Alive	79	Alive
58908082	40's-49's	2011	Lobular carcinoma, NOS	8520/3: Lobular carcinoma, NOS		T1c	N0	M0	1.2	Luminal A	Total (simple) mastectomy	No	No	Alive	64	Alive
59236812	40's-49's	2012	Lobular carcinoma, NOS	8520/3: Lobular carcinoma, NOS	Grade II	T1b	N0	M0	1	Luminal A	Total (simple) mastectomy	No	Yes	Alive	56	Alive
59256854	40's-49's	2012	Lobular carcinoma, NOS	8520/3: Lobular carcinoma, NOS	Grade II	T1c	N0	M0	1.8	Luminal A	Total (simple) mastectomy	No	No	Alive	49	Alive
59278490	40's-49's	2013	Lobular carcinoma, NOS	8520/3: Lobular carcinoma, NOS	Grade II	T1c	N0	M0	1.8	Luminal A	Total (simple) mastectomy	No	No	Alive	42	Alive
59286499	40's-49's	2013	Lobular carcinoma, NOS	8520/3: Lobular carcinoma, NOS	Grade II	T1b	N1	M0	1	Luminal A	Modified radical mastectomy	No	No	Alive	47	Alive
59342069	40's-49's	2014	Lobular carcinoma, NOS	8520/3: Lobular carcinoma, NOS	Grade I	T1c	N0	M0	1.2	Luminal A	Total (simple) mastectomy	No	No	Alive	26	Alive
62633580	40's-49's	2010	Lobular carcinoma, NOS	8520/3: Lobular carcinoma, NOS	Grade II	T1c	N0	M0	2	Luminal A	Partial mastectomy	No	No	Alive	74	Alive
62634520	40's-49's	2010	Lobular carcinoma, NOS	8520/3: Lobular carcinoma, NOS	Grade II	T1c	N0	M0	2	Luminal A	Modified radical mastectomy	No	Yes	Alive	76	Alive
62654416	40's-49's	2011	Lobular carcinoma, NOS	8520/3: Lobular carcinoma, NOS	Grade III	T1c	N1	M0	1.5	Luminal A	Partial mastectomy	Yes	Yes	Alive	67	Alive
62665522	40's-49's	2011	Lobular carcinoma, NOS	8520/3: Lobular carcinoma, NOS	Grade II	T1c	N0	M0	1.9	Luminal A	Total (simple) mastectomy	No	No	Alive	60	Alive
62667780	40's-49's	2011	Lobular carcinoma, NOS	8520/3: Lobular carcinoma, NOS	Grade II	T1c	N1	M0	1.9	Luminal A	Modified radical mastectomy	No	Yes	Alive	69	Alive
62701308	40's-49's	2011	Lobular carcinoma, NOS	8520/3: Lobular carcinoma, NOS	Grade II	T1b	N0	M0	0.6	Luminal A	Partial mastectomy	No	Yes	Alive	65	Alive
62781919	40's-49's	2013	Lobular carcinoma, NOS	8520/3: Lobular carcinoma, NOS	Grade I	T1c	N0	M0	2	Luminal A	Partial mastectomy	Yes	Yes	Alive	37	Alive
62791298	40's-49's	2013	Lobular carcinoma, NOS	8520/3: Lobular carcinoma, NOS	Grade II	T1c	N1	M0	1.2	Luminal A	Total (simple) mastectomy	No	Yes	Alive	27	Alive
63268835	40's-49's	2014	Lobular carcinoma, NOS	8520/3: Lobular carcinoma, NOS	Grade I	T1c	N0	M0	1.6	Luminal A	Partial mastectomy	No	No	Alive	31	Alive
63318175	40's-49's	2014	Lobular carcinoma, NOS	8520/3: Lobular carcinoma, NOS	Grade II	T1c	N0	M0	1.3	Luminal A	Total (simple) mastectomy	No	No	Alive	24	Alive
63343854	40's-49's	2015	Lobular carcinoma, NOS	8520/3: Lobular carcinoma, NOS	Grade II	T1b	N0	M0	0.6	Luminal A	Total (simple) mastectomy	No	No	Alive	13	Alive
72158570	40's-49's	2010	Lobular carcinoma, NOS	8520/3: Lobular carcinoma, NOS	Grade II	T1c	N0	M0	1.5	Luminal A	Partial mastectomy	Yes	No	Alive	83	Alive
72159372	40's-49's	2010	Lobular carcinoma, NOS	8520/3: Lobular carcinoma, NOS	Grade II	T1c	N0	M0	1.1	Luminal A	Partial mastectomy	Yes	No	Alive	82	Alive
72175862	40's-49's	2010	Lobular carcinoma, NOS	8520/3: Lobular carcinoma, NOS	Grade II	T1c	N0	M0	1.5	Luminal A	Total (simple) mastectomy	No	No	Alive	77	Alive
72204904	40's-49's	2010	Lobular carcinoma, NOS	8520/3: Lobular carcinoma, NOS		T1c	N0	M0	2	Luminal A	Partial mastectomy	Yes	No	Alive	49	Alive
72620716	40's-49's	2010	Lobular carcinoma, NOS	8520/3: Lobular carcinoma, NOS	Grade II	T1c	N1	M0	1.8	Luminal A	Total (simple) mastectomy	No	Yes	Alive	72	Alive
72629047	40's-49's	2011	Lobular carcinoma, NOS	8520/3: Lobular carcinoma, NOS	Grade II	T1c	N1	M0	2	Luminal A	Partial mastectomy	No	Yes	Alive	59	Alive
72636526	40's-49's	2011	Lobular carcinoma, NOS	8520/3: Lobular carcinoma, NOS	Grade III	T1c	N1	M0	1.6	Luminal A	Total (simple) mastectomy	Yes	Yes	Alive	67	Alive
72647078	40's-49's	2010	Lobular carcinoma, NOS	8520/3: Lobular carcinoma, NOS		T1c	N1	M0	1.2	Luminal A	Total (simple) mastectomy	No	Yes	Alive	75	Alive
72667973	40's-49's	2011	Lobular carcinoma, NOS	8520/3: Lobular carcinoma, NOS		T1b	N0	M0	0.8	Luminal A	Partial mastectomy	No	No	Alive	62	Alive
72672216	40's-49's	2011	Lobular carcinoma, NOS	8520/3: Lobular carcinoma, NOS	Grade II	T1c	N0	M0	1.6	Luminal A	Total (simple) mastectomy	No	No	Alive	66	Alive
72698612	40's-49's	2011	Lobular carcinoma, NOS	8520/3: Lobular carcinoma, NOS	Grade III	T1c	N1	M0	1.6	Luminal A	Partial mastectomy	No	Yes	Alive	60	Alive
72699046	40's-49's	2011	Lobular carcinoma, NOS	8520/3: Lobular carcinoma, NOS	Grade I	T1b	N0	M0	0.7	Luminal A	Total (simple) mastectomy	No	Yes	Alive	65	Alive
72732116	40's-49's	2011	Lobular carcinoma, NOS	8520/3: Lobular carcinoma, NOS		T1b	N0	M0	1	Luminal A	Total (simple) mastectomy	No	No	Alive	70	Alive
73185752	40's-49's	2013	Lobular carcinoma, NOS	8520/3: Lobular carcinoma, NOS	Grade I	T1c	N0	M0	1.1	Luminal A	Partial mastectomy	Yes	No	Alive	46	Alive
73240576	40's-49's	2013	Lobular carcinoma, NOS	8520/3: Lobular carcinoma, NOS	Grade II	T1c	N0	M0	2	Luminal A	Total (simple) mastectomy	No	No	Alive	38	Alive
73247159	40's-49's	2013	Lobular carcinoma, NOS	8520/3: Lobular carcinoma, NOS	Grade I	T1c	N0	M0	1.6	Luminal A	Total (simple) mastectomy	No	No	Alive	38	Alive
73294582	40's-49's	2014	Lobular carcinoma, NOS	8520/3: Lobular carcinoma, NOS	Grade II	T1c	N1	M0	1.8	Luminal A	Total (simple) mastectomy	Yes	Yes	Alive	35	Alive
73316099	40's-49's	2014	Lobular carcinoma, NOS	8520/3: Lobular carcinoma, NOS	Grade I	T1c	N0	M0	1.3	Luminal A	Total (simple) mastectomy	No	No	Alive	31	Alive
73719182	40's-49's	2014	Lobular carcinoma, NOS	8520/3: Lobular carcinoma, NOS	Grade II	T1c	N0	M0	1.9	Luminal A	Total (simple) mastectomy	No	No	Alive	26	Alive
73744524	40's-49's	2015	Lobular carcinoma, NOS	8520/3: Lobular carcinoma, NOS	Grade II	T1b	N0	M0	0.8	Luminal A	Total (simple) mastectomy	No	No	Alive	7	Alive
73776979	40's-49's	2014	Lobular carcinoma, NOS	8520/3: Lobular carcinoma, NOS	Grade II	T1c	N0	M0	1.3	Luminal A	Partial mastectomy	Yes	No	Alive	24	Alive
73804477	40's-49's	2015	Lobular carcinoma, NOS	8520/3: Lobular carcinoma, NOS	Grade II	T1c	N1	M0	1.2	Luminal A	Partial mastectomy	No	No	Alive	12	Alive
73825485	40's-49's	2015	Lobular carcinoma, NOS	8520/3: Lobular carcinoma, NOS	Grade I	T1c	N1	M0	1.5	Luminal A	Total (simple) mastectomy	No	No	Alive	19	Alive
73853919	40's-49's	2015	Lobular carcinoma, NOS	8520/3: Lobular carcinoma, NOS	Grade III	T1b	N0	M0	0.7	Luminal A	Total (simple) mastectomy	Yes	No	Alive	12	Alive
75497425	40's-49's	2012	Lobular carcinoma, NOS	8520/3: Lobular carcinoma, NOS	Grade I	T1b	N0	M0	0.8	Luminal A	Modified radical mastectomy	No	No	Alive	49	Alive
76533584	40's-49's	2010	Lobular carcinoma, NOS	8520/3: Lobular carcinoma, NOS	Grade II	T1c	N0	M0	1.8	Luminal A	Partial mastectomy	Yes	No	Alive	78	Alive
76543727	40's-49's	2010	Lobular carcinoma, NOS	8520/3: Lobular carcinoma, NOS	Grade I	T1c	N0	M0	1.2	Luminal A	Partial mastectomy	Yes	No	Alive	76	Alive
76544124	40's-49's	2010	Lobular carcinoma, NOS	8520/3: Lobular carcinoma, NOS	Grade II	T1c	N0	M0	2	Luminal A	Modified radical mastectomy	No	Yes	Alive	77	Alive
76555150	40's-49's	2010	Lobular carcinoma, NOS	8520/3: Lobular carcinoma, NOS	Grade II	T1b	N0	M0	0.8	Luminal A	Partial mastectomy	Yes	No	Alive	81	Alive
76575500	40's-49's	2011	Lobular carcinoma, NOS	8520/3: Lobular carcinoma, NOS	Grade II	T1b	N0	M0	1	Luminal A	Partial mastectomy	Yes	No	Alive	48	Alive
77108007	40's-49's	2013	Lobular carcinoma, NOS	8520/3: Lobular carcinoma, NOS	Grade I	T1c	N0	M0	1.2	Luminal A	Modified radical mastectomy	No	No	Alive	44	Alive
77110930	40's-49's	2013	Lobular carcinoma, NOS	8520/3: Lobular carcinoma, NOS	Grade II	T1c	N1	M0	1.5	Luminal A	Modified radical mastectomy	Yes	Yes	Alive	41	Alive
77125087	40's-49's	2013	Lobular carcinoma, NOS	8520/3: Lobular carcinoma, NOS	Grade II	T1c	N0	M0	1.4	Luminal A	Partial mastectomy	Yes	No	Alive	43	Alive
77202309	40's-49's	2014	Lobular carcinoma, NOS	8520/3: Lobular carcinoma, NOS	Grade I	T1c	N0	M0	1.2	Luminal A	Partial mastectomy	No	No	Alive	26	Alive
77640028	40's-49's	2015	Lobular carcinoma, NOS	8520/3: Lobular carcinoma, NOS	Grade I	T1c	N0	M0	1.8	Luminal A	Total (simple) mastectomy	No	No	Alive	17	Alive
77655178	40's-49's	2015	Lobular carcinoma, NOS	8520/3: Lobular carcinoma, NOS	Grade II	T1c	N0	M0	1.9	Luminal A	Partial mastectomy	Yes	No	Alive	12	Alive
77777810	40's-49's	2012	Lobular carcinoma, NOS	8520/3: Lobular carcinoma, NOS	Grade II	T1c	N0	M0	1.2	Luminal A	Total (simple) mastectomy	No	No	Alive	56	Alive
4654836	40's-49's	2016	Lobular carcinoma, NOS	8520/3: Lobular carcinoma, NOS	Grade II	T1c	N0	M0	1.6	Luminal A	Partial mastectomy	Yes	No	Alive	10	Alive
7862435	40's-49's	2016	Lobular carcinoma, NOS	8520/3: Lobular carcinoma, NOS	Grade II	T1c	N0	M0	1.1	Luminal A	Partial mastectomy	Yes	No	Alive	10	Alive
9605475	40's-49's	2016	Lobular carcinoma, NOS	8520/3: Lobular carcinoma, NOS	Grade II	T1c	N0	M0	1.5	Luminal A	Partial mastectomy	Yes	No	Alive	11	Alive
9605976	40's-49's	2016	Lobular carcinoma, NOS	8520/3: Lobular carcinoma, NOS	Grade II	T1c	N0	M0	1.6	Luminal A	Partial mastectomy	Yes	No	Alive	9	Alive
15120205	40's-49's	2016	Lobular carcinoma, NOS	8520/3: Lobular carcinoma, NOS	Grade II	T1c	N0	M0	2	Luminal A	Partial mastectomy	Yes	No	Alive	11	Alive
15125604	40's-49's	2016	Lobular carcinoma, NOS	8520/3: Lobular carcinoma, NOS	Grade II	T1c	N1	M0	1.7	Luminal A	Total (simple) mastectomy	No	No	Alive	10	Alive
27499287	40's-49's	2016	Lobular carcinoma, NOS	8520/3: Lobular carcinoma, NOS	Grade II	T1c	N0	M0	1.6	Luminal A	Total (simple) mastectomy	No	Yes	Alive	11	Alive
27531894	40's-49's	2016	Lobular carcinoma, NOS	8520/3: Lobular carcinoma, NOS	Grade II	T1c	N0	M0	1.9	Luminal A	Partial mastectomy	Yes	No	Alive	5	Alive
27536092	40's-49's	2016	Lobular carcinoma, NOS	8520/3: Lobular carcinoma, NOS	Grade II	T1c	N0	M0	1.8	Luminal A	Partial mastectomy	Yes	No	Alive	4	Alive
33960099	40's-49's	2016	Lobular carcinoma, NOS	8520/3: Lobular carcinoma, NOS	Grade I	T1c	N0	M0	1.9	Luminal A	Total (simple) mastectomy	No	No	Alive	10	Alive
40980879	40's-49's	2016	Lobular carcinoma, NOS	8520/3: Lobular carcinoma, NOS	Grade II	T1c	N0	M0	1.2	Luminal A	Total (simple) mastectomy	No	No	Alive	7	Alive
41022054	40's-49's	2016	Lobular carcinoma, NOS	8520/3: Lobular carcinoma, NOS	Grade II	T1c	N0	M0	1.1	Luminal A	Partial mastectomy	Yes	No	Alive	2	Alive
41029395	40's-49's	2016	Lobular carcinoma, NOS	8520/3: Lobular carcinoma, NOS	Grade II	T1c	N0	M0	1.5	Luminal A	Total (simple) mastectomy	Yes	No	Alive	3	Alive
55501714	40's-49's	2016	Lobular carcinoma, NOS	8520/3: Lobular carcinoma, NOS	Grade II	T1c	N0	M0	1.4	Luminal A	Total (simple) mastectomy	No	No	Alive	10	Alive
55992255	40's-49's	2016	Lobular carcinoma, NOS	8520/3: Lobular carcinoma, NOS	Grade I	T1b	N0	M0	1	Luminal A	Total (simple) mastectomy	No	No	Alive	5	Alive
56031493	40's-49's	2016	Lobular carcinoma, NOS	8520/3: Lobular carcinoma, NOS		T1b	N0	M0	0.7	Luminal A	Total (simple) mastectomy	No	No	Alive	0	Alive
59745727	40's-49's	2016	Lobular carcinoma, NOS	8520/3: Lobular carcinoma, NOS	Grade II	T1c	N0	M0	1.2	Luminal A	Total (simple) mastectomy	No	Yes	Alive	0	Alive
63363497	40's-49's	2016	Lobular carcinoma, NOS	8520/3: Lobular carcinoma, NOS	Grade I	T1c	N1	M0	1.7	Luminal A	Partial mastectomy	Yes	Yes	Alive	7	Alive
73741574	40's-49's	2016	Lobular carcinoma, NOS	8520/3: Lobular carcinoma, NOS	Grade II	T1c	N0	M0	1.2	Luminal A	Partial mastectomy	Yes	No	Alive	11	Alive
73847598	40's-49's	2016	Lobular carcinoma, NOS	8520/3: Lobular carcinoma, NOS	Grade II	T1b	N0	M0	0.5	Luminal A	Total (simple) mastectomy	No	No	Alive	7	Alive
73863345	40's-49's	2016	Lobular carcinoma, NOS	8520/3: Lobular carcinoma, NOS	Grade II	T1c	N0	M0	1.2	Luminal A	Partial mastectomy	Yes	No	Alive	8	Alive
73873797	40's-49's	2016	Lobular carcinoma, NOS	8520/3: Lobular carcinoma, NOS	Grade II	T1c	N0	M0	1.2	Luminal A	Total (simple) mastectomy	No	No	Alive	5	Alive
74272331	40's-49's	2016	Lobular carcinoma, NOS	8520/3: Lobular carcinoma, NOS	Grade II	T1c	N0	M0	1.4	Luminal A	Total (simple) mastectomy	No	No	Alive	1	Alive
76558703	40's-49's	2016	Lobular carcinoma, NOS	8520/3: Lobular carcinoma, NOS	Grade II	T1c	N0	M0	1.4	Luminal A	Autopsy only	No	No	Alive	7	Alive
77635798	40's-49's	2016	Lobular carcinoma, NOS	8520/3: Lobular carcinoma, NOS		T1b	N0	M0	0.8	Luminal A	Total (simple) mastectomy	No	No	Alive	11	Alive
77667155	40's-49's	2016	Lobular carcinoma, NOS	8520/3: Lobular carcinoma, NOS	Grade I	T1c	N0	M0	1.5	Luminal A	Total (simple) mastectomy	No	No	Alive	10	Alive
77717455	40's-49's	2016	Lobular carcinoma, NOS	8520/3: Lobular carcinoma, NOS	Grade II	T1c	N0	M0	2	Luminal A	Partial mastectomy	Yes	No	Alive	2	Alive
3995488	40's-49's	2010	Lobular carcinoma, NOS	8520/3: Lobular carcinoma, NOS	Grade I	T1b	N0	M0	0.6	Luminal A	Partial mastectomy	Yes	No	Alive	82	Alive
4007629	40's-49's	2010	Lobular carcinoma, NOS	8520/3: Lobular carcinoma, NOS	Grade I	T1c	N0	M0	1.6	Luminal A	Partial mastectomy	Yes	Yes	Alive	81	Alive
4030196	40's-49's	2011	Lobular carcinoma, NOS	8520/3: Lobular carcinoma, NOS		T1c	N0	M0	1.1	Luminal A	Partial mastectomy	No	No	Alive	67	Alive
4070260	40's-49's	2012	Lobular carcinoma, NOS	8520/3: Lobular carcinoma, NOS	Grade II	T1b	N0	M0	1	Luminal A	Partial mastectomy	Yes	No	Alive	57	Alive
4075493	40's-49's	2012	Lobular carcinoma, NOS	8520/3: Lobular carcinoma, NOS		T1c	N1	M0	1.1	Luminal A	Partial mastectomy	No	Yes	Alive	54	Alive
4093673	40's-49's	2012	Lobular carcinoma, NOS	8520/3: Lobular carcinoma, NOS	Grade II	T1c	N0	M0	1.1	Luminal A	Total (simple) mastectomy	No	No	Alive	54	Alive
4118814	40's-49's	2013	Lobular carcinoma, NOS	8520/3: Lobular carcinoma, NOS	Grade I	T1b	N1	M0	0.7	Luminal A	Total (simple) mastectomy	No	Yes	Alive	42	Alive
4567972	40's-49's	2014	Lobular carcinoma, NOS	8520/3: Lobular carcinoma, NOS	Grade II	T1c	N0	M0	1.2	Luminal A	Total (simple) mastectomy	No	No	Alive	25	Alive
4573344	40's-49's	2014	Lobular carcinoma, NOS	8520/3: Lobular carcinoma, NOS	Grade II	T1c	N0	M0	1.1	Luminal A	Total (simple) mastectomy	No	Yes	Alive	24	Alive
4584965	40's-49's	2015	Lobular carcinoma, NOS	8520/3: Lobular carcinoma, NOS	Grade II	T1b	N0	M0	0.8	Luminal A	Partial mastectomy	Yes	No	Alive	21	Alive
4616813	40's-49's	2015	Lobular carcinoma, NOS	8520/3: Lobular carcinoma, NOS	Grade I	T1b	N0	M0	1	Luminal A	Partial mastectomy	Yes	Yes	Alive	12	Alive
8998003	40's-49's	2011	Lobular carcinoma, NOS	8520/3: Lobular carcinoma, NOS	Grade II	T1b	N1	M0	1	Luminal A	Partial mastectomy	No	No	Alive	67	Alive
9037690	40's-49's	2013	Lobular carcinoma, NOS	8520/3: Lobular carcinoma, NOS	Grade II	T1b	N0	M0	1	Luminal A	Partial mastectomy	No	Yes	Alive	36	Alive
9048430	40's-49's	2012	Lobular carcinoma, NOS	8520/3: Lobular carcinoma, NOS	Grade II	T1b	N0	M0	0.7	Luminal A	Partial mastectomy	Yes	No	Alive	53	Alive
9049237	40's-49's	2012	Lobular carcinoma, NOS	8520/3: Lobular carcinoma, NOS	Grade I	T1c	N0	M0	1.2	Luminal A	Total (simple) mastectomy	No	No	Alive	56	Alive
9073190	40's-49's	2013	Lobular carcinoma, NOS	8520/3: Lobular carcinoma, NOS	Grade II	T1c	N0	M0	1.2	Luminal A	Partial mastectomy	Yes	No	Alive	41	Alive
9073453	40's-49's	2013	Lobular carcinoma, NOS	8520/3: Lobular carcinoma, NOS	Grade II	T1c	N0	M0	2	Luminal A	Total (simple) mastectomy	No	No	Alive	46	Alive
9456250	40's-49's	2013	Lobular carcinoma, NOS	8520/3: Lobular carcinoma, NOS	Grade II	T1c	N0	M0	1.2	Luminal A	Partial mastectomy	Yes	No	Alive	12	Alive
9461183	40's-49's	2013	Lobular carcinoma, NOS	8520/3: Lobular carcinoma, NOS	Grade II	T1b	N0	M0	1	Luminal A	Partial mastectomy	Yes	No	Alive	47	Alive
9503382	40's-49's	2014	Lobular carcinoma, NOS	8520/3: Lobular carcinoma, NOS	Grade I	T1c	N1	M0	1.1	Luminal A	Partial mastectomy	Yes	No	Alive	30	Alive
14508916	40's-49's	2010	Lobular carcinoma, NOS	8520/3: Lobular carcinoma, NOS	Grade II	T1c	N1	M0	2	Luminal A	Partial mastectomy	Yes	Yes	Alive	79	Alive
14516475	40's-49's	2015	Lobular carcinoma, NOS	8520/3: Lobular carcinoma, NOS	Grade I	T1c	N0	M0	1.2	Luminal A	Total (simple) mastectomy	No	No	Alive	19	Alive
14518690	40's-49's	2010	Lobular carcinoma, NOS	8520/3: Lobular carcinoma, NOS	Grade II	T1c	N1	M0	1.2	Luminal A	Partial mastectomy	No	Yes	Alive	80	Alive
14529566	40's-49's	2010	Lobular carcinoma, NOS	8520/3: Lobular carcinoma, NOS	Grade I	T1b	N0	M0	0.9	Luminal A	Modified radical mastectomy	No	No	Alive	76	Alive
14541216	40's-49's	2011	Lobular carcinoma, NOS	8520/3: Lobular carcinoma, NOS	Grade II	T1c	N0	M0	2	Luminal A	Partial mastectomy	Yes	No	Alive	63	Alive
14545409	40's-49's	2011	Lobular carcinoma, NOS	8520/3: Lobular carcinoma, NOS	Grade I	T1b	N0	M0	0.8	Luminal A	Partial mastectomy	Yes	No	Alive	67	Alive
14554149	40's-49's	2011	Lobular carcinoma, NOS	8520/3: Lobular carcinoma, NOS	Grade II	T1c	N1	M0	1.1	Luminal A	Partial mastectomy	Yes	Yes	Alive	64	Alive
14559278	40's-49's	2011	Lobular carcinoma, NOS	8520/3: Lobular carcinoma, NOS	Grade I	T1c	N0	M0	1.3	Luminal A	Partial mastectomy	Yes	Yes	Alive	64	Alive
14598728	40's-49's	2012	Lobular carcinoma, NOS	8520/3: Lobular carcinoma, NOS	Grade II	T1b	N0	M0	0.7	Luminal A	Partial mastectomy	Yes	No	Alive	48	Alive
14613977	40's-49's	2013	Lobular carcinoma, NOS	8520/3: Lobular carcinoma, NOS	Grade II	T1c	N0	M0	1.2	Luminal A	Total (simple) mastectomy	No	No	Alive	44	Alive
14614446	40's-49's	2013	Lobular carcinoma, NOS	8520/3: Lobular carcinoma, NOS	Grade II	T1c	N0	M0	1.5	Luminal A	Total (simple) mastectomy	No	No	Alive	42	Alive
15070962	40's-49's	2014	Lobular carcinoma, NOS	8520/3: Lobular carcinoma, NOS	Grade II	T1c	N0	M0	2	Luminal A	Total (simple) mastectomy	No	No	Alive	26	Alive
15078843	40's-49's	2015	Lobular carcinoma, NOS	8520/3: Lobular carcinoma, NOS	Grade II	T1c	N0	M0	2	Luminal A	Partial mastectomy	Yes	No	Alive	20	Alive
15090813	40's-49's	2015	Lobular carcinoma, NOS	8520/3: Lobular carcinoma, NOS	Grade II	T1c	N0	M0	1.5	Luminal A	Total (simple) mastectomy	No	No	Alive	22	Alive
15100553	40's-49's	2015	Lobular carcinoma, NOS	8520/3: Lobular carcinoma, NOS	Grade II	T1c	N1	M0	1.5	Luminal A	Total (simple) mastectomy	Yes	No	Alive	21	Alive
15107486	40's-49's	2015	Lobular carcinoma, NOS	8520/3: Lobular carcinoma, NOS	Grade I	T1b	N0	M0	0.9	Luminal A	Partial mastectomy	Yes	No	Alive	13	Alive
18043821	40's-49's	2015	Lobular carcinoma, NOS	8520/3: Lobular carcinoma, NOS	Grade II	T1c	N0	M0	1.6	Luminal A	Partial mastectomy	Yes	No	Alive	16	Alive
20126615	40's-49's	2010	Lobular carcinoma, NOS	8520/3: Lobular carcinoma, NOS	Grade I	T1b	N1	M0	0.8	Luminal A	Modified radical mastectomy	Yes	No	Alive	77	Alive
20168822	40's-49's	2011	Lobular carcinoma, NOS	8520/3: Lobular carcinoma, NOS	Grade I	T1b	N0	M0	0.7	Luminal A	Partial mastectomy	Yes	Yes	Alive	63	Alive
20191982	40's-49's	2012	Lobular carcinoma, NOS	8520/3: Lobular carcinoma, NOS	Grade II	T1b	N0	M0	1	Luminal A	Partial mastectomy	No	No	Alive	56	Alive
20200958	40's-49's	2014	Lobular carcinoma, NOS	8520/3: Lobular carcinoma, NOS	Grade I	T1c	N1	M0	1.6	Luminal A	Total (simple) mastectomy	No	Yes	Alive	24	Alive
20581605	40's-49's	2013	Lobular carcinoma, NOS	8520/3: Lobular carcinoma, NOS	Grade II	T1c	N1	M0	1.6	Luminal A	Partial mastectomy	Yes	Yes	Alive	30	Alive
20624903	40's-49's	2014	Lobular carcinoma, NOS	8520/3: Lobular carcinoma, NOS	Grade II	T1c	N1	M0	1.5	Luminal A	Partial mastectomy	Yes	Yes	Alive	33	Alive
22454388	40's-49's	2010	Lobular carcinoma, NOS	8520/3: Lobular carcinoma, NOS	Grade I	T1c	N0	M0	1.3	Luminal A	Partial mastectomy	Yes	No	Other Cause of Death	7	Other Cause of Death
22485649	40's-49's	2012	Lobular carcinoma, NOS	8520/3: Lobular carcinoma, NOS	Grade I	T1c	N0	M0	1.7	Luminal A	Partial mastectomy	Yes	No	Alive	58	Alive
22910464	40's-49's	2015	Lobular carcinoma, NOS	8520/3: Lobular carcinoma, NOS	Grade II	T1c	N0	M0	1.8	Luminal A	Total (simple) mastectomy	No	No	Alive	13	Alive
24604242	40's-49's	2013	Lobular carcinoma, NOS	8520/3: Lobular carcinoma, NOS	Grade II	T1b	N0	M0	0.8	Luminal A	Partial mastectomy	No	No	Alive	23	Alive
25843836	40's-49's	2011	Lobular carcinoma, NOS	8520/3: Lobular carcinoma, NOS	Grade II	T1c	N0	M0	1.5	Luminal A	Partial mastectomy	Yes	No	Alive	66	Alive
26442731	40's-49's	2010	Lobular carcinoma, NOS	8520/3: Lobular carcinoma, NOS	Grade II	T1b	N0	M0	0.6	Luminal A	Total (simple) mastectomy	No	Yes	Alive	79	Alive
26893219	40's-49's	2011	Lobular carcinoma, NOS	8520/3: Lobular carcinoma, NOS	Grade I	T1c	N1	M0	1.4	Luminal A	Total (simple) mastectomy	No	No	Alive	66	Alive
26949959	40's-49's	2012	Lobular carcinoma, NOS	8520/3: Lobular carcinoma, NOS	Grade II	T1c	N0	M0	1.7	Luminal A	Total (simple) mastectomy	No	Yes	Alive	51	Alive
27008807	40's-49's	2013	Lobular carcinoma, NOS	8520/3: Lobular carcinoma, NOS	Grade II	T1b	N0	M0	0.7	Luminal A	Partial mastectomy	Yes	No	Alive	36	Alive
27013901	40's-49's	2014	Lobular carcinoma, NOS	8520/3: Lobular carcinoma, NOS	Grade II	T1c	N1	M0	1.1	Luminal A	Modified radical mastectomy	Yes	Yes	Alive	34	Alive
27435699	40's-49's	2014	Lobular carcinoma, NOS	8520/3: Lobular carcinoma, NOS	Grade II	T1c	N0	M0	1.5	Luminal A	Total (simple) mastectomy	No	No	Alive	29	Alive
28965502	40's-49's	2010	Lobular carcinoma, NOS	8520/3: Lobular carcinoma, NOS	Grade I	T1c	N0	M0	1.6	Luminal A	Total (simple) mastectomy	No	No	Alive	74	Alive
29009065	40's-49's	2010	Lobular carcinoma, NOS	8520/3: Lobular carcinoma, NOS	Grade I	T1c	N1	M0	1.5	Luminal A	Modified radical mastectomy	Yes	Yes	Alive	73	Alive
29395770	40's-49's	2013	Lobular carcinoma, NOS	8520/3: Lobular carcinoma, NOS	Grade I	T1c	N0	M0	1.8	Luminal A	Total (simple) mastectomy	No	No	Alive	41	Alive
29398313	40's-49's	2013	Lobular carcinoma, NOS	8520/3: Lobular carcinoma, NOS	Grade I	T1c	N0	M0	1.2	Luminal A	Total (simple) mastectomy	No	No	Alive	36	Alive
29404340	40's-49's	2013	Lobular carcinoma, NOS	8520/3: Lobular carcinoma, NOS	Grade II	T1c	N0	M0	1.8	Luminal A	Partial mastectomy	Yes	Yes	Alive	37	Alive
29414058	40's-49's	2014	Lobular carcinoma, NOS	8520/3: Lobular carcinoma, NOS	Grade II	T1c	N0	M0	1.6	Luminal A	Total (simple) mastectomy	No	No	Alive	34	Alive
29416595	40's-49's	2014	Lobular carcinoma, NOS	8520/3: Lobular carcinoma, NOS	Grade II	T1b	N0	M0	0.9	Luminal A	Total (simple) mastectomy	No	No	Alive	26	Alive
29433968	40's-49's	2015	Lobular carcinoma, NOS	8520/3: Lobular carcinoma, NOS	Grade II	T1c	N0	M0	1.1	Luminal A	Total (simple) mastectomy	No	Yes	Alive	20	Alive
31481209	40's-49's	2011	Lobular carcinoma, NOS	8520/3: Lobular carcinoma, NOS	Grade II	T1c	N0	M0	2	Luminal A	Partial mastectomy	Yes	Yes	Alive	48	Alive
31498518	40's-49's	2011	Lobular carcinoma, NOS	8520/3: Lobular carcinoma, NOS	Grade II	T1c	N1	M0	1.8	Luminal A	Total (simple) mastectomy	No	No	Alive	60	Alive
31512742	40's-49's	2012	Lobular carcinoma, NOS	8520/3: Lobular carcinoma, NOS	Grade II	T1b	N0	M0	1	Luminal A	Partial mastectomy	Yes	Yes	Alive	57	Alive
31921661	40's-49's	2013	Lobular carcinoma, NOS	8520/3: Lobular carcinoma, NOS	Grade II	T1b	N1	M0	1	Luminal A	Partial mastectomy	Yes	Yes	Alive	37	Alive
31971044	40's-49's	2015	Lobular carcinoma, NOS	8520/3: Lobular carcinoma, NOS	Grade I	T1c	N0	M0	1.2	Luminal A	Total (simple) mastectomy	No	No	Alive	18	Alive
33859132	40's-49's	2011	Lobular carcinoma, NOS	8520/3: Lobular carcinoma, NOS	Grade II	T1b	N0	M0	0.8	Luminal A	Total (simple) mastectomy	No	No	Alive	62	Alive
33860827	40's-49's	2011	Lobular carcinoma, NOS	8520/3: Lobular carcinoma, NOS	Grade II	T1c	N0	M0	1.3	Luminal A	Partial mastectomy	Yes	No	Alive	60	Alive
33928047	40's-49's	2015	Lobular carcinoma, NOS	8520/3: Lobular carcinoma, NOS	Grade I	T1c	N0	M0	1.8	Luminal A	Total (simple) mastectomy	No	No	Alive	23	Alive
33940491	40's-49's	2015	Lobular carcinoma, NOS	8520/3: Lobular carcinoma, NOS		T1c	N0	M0	1.2	Luminal A	Total (simple) mastectomy	No	No	Alive	15	Alive
38328575	40's-49's	2013	Lobular carcinoma, NOS	8520/3: Lobular carcinoma, NOS	Grade III	T1c	N0	M0	1.8	Luminal A	Autopsy only	No	No	Breast	27	Breast
39402006	40's-49's	2010	Lobular carcinoma, NOS	8520/3: Lobular carcinoma, NOS		T1c	N0	M0	1.4	Luminal A	Partial mastectomy	Yes	No	Alive	78	Alive
39407720	40's-49's	2010	Lobular carcinoma, NOS	8520/3: Lobular carcinoma, NOS	Grade II	T1c	N0	M0	1.3	Luminal A	Partial mastectomy	Yes	No	Alive	56	Alive
39436241	40's-49's	2010	Lobular carcinoma, NOS	8520/3: Lobular carcinoma, NOS	Grade I	T1c	N0	M0	1.3	Luminal A	Partial mastectomy	Yes	No	Alive	6	Alive
39910172	40's-49's	2011	Lobular carcinoma, NOS	8520/3: Lobular carcinoma, NOS	Grade II	T1b	N0	M0	0.8	Luminal A	Total (simple) mastectomy	No	No	Alive	61	Alive
39974528	40's-49's	2012	Lobular carcinoma, NOS	8520/3: Lobular carcinoma, NOS	Grade II	T1c	N0	M0	1.2	Luminal A	Partial mastectomy	Yes	No	Alive	48	Alive
39980226	40's-49's	2012	Lobular carcinoma, NOS	8520/3: Lobular carcinoma, NOS	Grade I	T1c	N0	M0	1.1	Luminal A	Total (simple) mastectomy	No	No	Alive	14	Alive
39984226	40's-49's	2013	Lobular carcinoma, NOS	8520/3: Lobular carcinoma, NOS	Grade II	T1c	N0	M0	1.4	Luminal A	Total (simple) mastectomy	No	Yes	Alive	47	Alive
39993534	40's-49's	2013	Lobular carcinoma, NOS	8520/3: Lobular carcinoma, NOS	Grade II	T1b	N0	M0	0.6	Luminal A	Partial mastectomy	Yes	No	Alive	45	Alive
40015244	40's-49's	2013	Lobular carcinoma, NOS	8520/3: Lobular carcinoma, NOS	Grade II	T1c	N0	M0	1.5	Luminal A	Total (simple) mastectomy	No	No	Alive	40	Alive
40445765	40's-49's	2014	Lobular carcinoma, NOS	8520/3: Lobular carcinoma, NOS	Grade I	T1b	N0	M0	0.8	Luminal A	Partial mastectomy	Yes	No	Alive	4	Alive
40485455	40's-49's	2014	Lobular carcinoma, NOS	8520/3: Lobular carcinoma, NOS	Grade II	T1b	N0	M0	0.8	Luminal A	Total (simple) mastectomy	No	No	Alive	24	Alive
40511066	40's-49's	2014	Lobular carcinoma, NOS	8520/3: Lobular carcinoma, NOS	Grade III	T1c	N1	M0	1.3	Luminal A	Modified radical mastectomy	No	Yes	Alive	23	Alive
40517014	40's-49's	2014	Lobular carcinoma, NOS	8520/3: Lobular carcinoma, NOS	Grade II	T1b	N0	M0	1	Luminal A	Total (simple) mastectomy	No	No	Alive	24	Alive
40564824	40's-49's	2015	Lobular carcinoma, NOS	8520/3: Lobular carcinoma, NOS	Grade II	T1c	N0	M0	1.2	Luminal A	Total (simple) mastectomy	No	Yes	Alive	15	Alive
41531562	40's-49's	2010	Lobular carcinoma, NOS	8520/3: Lobular carcinoma, NOS	Grade I	T1c	N0	M0	1.5	Luminal A	Partial mastectomy	Yes	Yes	Alive	27	Alive
50963407	40's-49's	2015	Lobular carcinoma, NOS	8520/3: Lobular carcinoma, NOS	Grade II	T1c	N0	M0	1.3	Luminal A	Total (simple) mastectomy	No	No	Alive	18	Alive
52174318	40's-49's	2010	Lobular carcinoma, NOS	8520/3: Lobular carcinoma, NOS	Grade II	T1b	N0	M0	0.8	Luminal A	Total (simple) mastectomy	Yes	No	Alive	81	Alive
52179715	40's-49's	2010	Lobular carcinoma, NOS	8520/3: Lobular carcinoma, NOS	Grade II	T1c	N0	M0	2	Luminal A	Total (simple) mastectomy	No	Yes	Alive	79	Alive
52637066	40's-49's	2010	Lobular carcinoma, NOS	8520/3: Lobular carcinoma, NOS	Grade I	T1c	N0	M0	1.1	Luminal A	Total (simple) mastectomy	No	Yes	Alive	76	Alive
52640133	40's-49's	2010	Lobular carcinoma, NOS	8520/3: Lobular carcinoma, NOS	Grade I	T1c	N1	M0	2	Luminal A	Modified radical mastectomy	No	Yes	Alive	60	Alive
52661369	40's-49's	2010	Lobular carcinoma, NOS	8520/3: Lobular carcinoma, NOS	Grade II	T1b	N0	M0	0.6	Luminal A	Modified radical mastectomy	No	No	Alive	75	Alive
52694491	40's-49's	2011	Lobular carcinoma, NOS	8520/3: Lobular carcinoma, NOS	Grade II	T1b	N0	M0	0.6	Luminal A	Total (simple) mastectomy	No	No	Alive	68	Alive
52711011	40's-49's	2011	Lobular carcinoma, NOS	8520/3: Lobular carcinoma, NOS	Grade II	T1b	N1	M0	1	Luminal A	Total (simple) mastectomy	No	Yes	Alive	59	Alive
52719285	40's-49's	2011	Lobular carcinoma, NOS	8520/3: Lobular carcinoma, NOS		T1b	N0	M0	0.8	Luminal A	Partial mastectomy	Yes	No	Alive	66	Alive
52764075	40's-49's	2011	Lobular carcinoma, NOS	8520/3: Lobular carcinoma, NOS	Grade II	T1b	N1	M0	0.6	Luminal A	Modified radical mastectomy	No	Yes	Alive	67	Alive
53156180	40's-49's	2010	Lobular carcinoma, NOS	8520/3: Lobular carcinoma, NOS	Grade I	T1b	N0	M0	1	Luminal A	Modified radical mastectomy	No	No	Alive	76	Alive
53161183	40's-49's	2011	Lobular carcinoma, NOS	8520/3: Lobular carcinoma, NOS	Grade II	T1b	N1	M0	0.9	Luminal A	Modified radical mastectomy	Yes	Yes	Alive	71	Alive
53214951	40's-49's	2011	Lobular carcinoma, NOS	8520/3: Lobular carcinoma, NOS		T1b	N0	M0	0.8	Luminal A	Partial mastectomy	Yes	No	Alive	62	Alive
53221071	40's-49's	2011	Lobular carcinoma, NOS	8520/3: Lobular carcinoma, NOS	Grade I	T1c	N0	M0	1.3	Luminal A	Partial mastectomy	Yes	No	Alive	61	Alive
53264266	40's-49's	2011	Lobular carcinoma, NOS	8520/3: Lobular carcinoma, NOS	Grade I	T1b	N0	M0	0.8	Luminal A	Partial mastectomy	Yes	No	Alive	28	Alive
53266866	40's-49's	2012	Lobular carcinoma, NOS	8520/3: Lobular carcinoma, NOS	Grade II	T1c	N0	M0	1.4	Luminal A	Total (simple) mastectomy	No	Yes	Alive	43	Alive
53268293	40's-49's	2011	Lobular carcinoma, NOS	8520/3: Lobular carcinoma, NOS	Grade I	T1c	N0	M0	1.1	Luminal A	Partial mastectomy	Yes	No	Alive	63	Alive
53293616	40's-49's	2012	Lobular carcinoma, NOS	8520/3: Lobular carcinoma, NOS	Grade II	T1c	N0	M0	1.2	Luminal A	Autopsy only	No	No	Breast	19	Breast
53819085	40's-49's	2013	Lobular carcinoma, NOS	8520/3: Lobular carcinoma, NOS	Grade II	T1c	N0	M0	1.4	Luminal A	Total (simple) mastectomy	No	No	Other Cause of Death	14	Other Cause of Death
53866130	40's-49's	2013	Lobular carcinoma, NOS	8520/3: Lobular carcinoma, NOS	Grade II	T1c	N0	M0	2	Luminal A	Autopsy only	No	No	Alive	39	Alive
54255281	40's-49's	2013	Lobular carcinoma, NOS	8520/3: Lobular carcinoma, NOS	Grade I	T1c	N0	M0	1.5	Luminal A	Partial mastectomy	Yes	No	Alive	44	Alive
54261363	40's-49's	2013	Lobular carcinoma, NOS	8520/3: Lobular carcinoma, NOS	Grade II	T1c	N0	M0	1.9	Luminal A	Total (simple) mastectomy	No	No	Alive	41	Alive
54266851	40's-49's	2013	Lobular carcinoma, NOS	8520/3: Lobular carcinoma, NOS	Grade II	T1c	N0	M0	1.6	Luminal A	Partial mastectomy	Yes	No	Alive	44	Alive
54280601	40's-49's	2013	Lobular carcinoma, NOS	8520/3: Lobular carcinoma, NOS	Grade II	T1c	N1	M0	2	Luminal A	Total (simple) mastectomy	No	No	Alive	40	Alive
54293111	40's-49's	2013	Lobular carcinoma, NOS	8520/3: Lobular carcinoma, NOS	Grade II	T1b	N1	M0	0.7	Luminal A	Total (simple) mastectomy	No	Yes	Alive	40	Alive
54305879	40's-49's	2013	Lobular carcinoma, NOS	8520/3: Lobular carcinoma, NOS	Grade II	T1c	N0	M0	1.2	Luminal A	Partial mastectomy	No	No	Alive	40	Alive
54306230	40's-49's	2013	Lobular carcinoma, NOS	8520/3: Lobular carcinoma, NOS	Grade I	T1c	N0	M0	1.2	Luminal A	Partial mastectomy	Yes	No	Alive	41	Alive
54333710	40's-49's	2013	Lobular carcinoma, NOS	8520/3: Lobular carcinoma, NOS	Grade II	T1c	N1	M0	2	Luminal A	Partial mastectomy	Yes	Yes	Alive	38	Alive
54353860	40's-49's	2013	Lobular carcinoma, NOS	8520/3: Lobular carcinoma, NOS	Grade II	T1b	N1	M0	0.9	Luminal A	Total (simple) mastectomy	Yes	Yes	Alive	43	Alive
54958983	40's-49's	2015	Lobular carcinoma, NOS	8520/3: Lobular carcinoma, NOS	Grade II	T1b	N0	M0	0.9	Luminal A	Partial mastectomy	Yes	No	Alive	13	Alive
55413202	40's-49's	2015	Lobular carcinoma, NOS	8520/3: Lobular carcinoma, NOS	Grade II	T1b	N0	M0	1	Luminal A	Total (simple) mastectomy	No	No	Alive	9	Alive
55420061	40's-49's	2015	Lobular carcinoma, NOS	8520/3: Lobular carcinoma, NOS	Grade I	T1c	N0	M0	1.1	Luminal A	Modified radical mastectomy	Yes	No	Alive	15	Alive
55488980	40's-49's	2015	Lobular carcinoma, NOS	8520/3: Lobular carcinoma, NOS	Grade II	T1c	N1	M0	1.6	Luminal A	Modified radical mastectomy	No	Yes	Alive	11	Alive
58020673	40's-49's	2010	Lobular carcinoma, NOS	8520/3: Lobular carcinoma, NOS	Grade II	T1c	N0	M0	1.1	Luminal A	Total (simple) mastectomy	No	Yes	Alive	76	Alive
58865162	40's-49's	2010	Lobular carcinoma, NOS	8520/3: Lobular carcinoma, NOS	Grade II	T1b	N0	M0	0.8	Luminal A	Partial mastectomy	Yes	No	Alive	73	Alive
58865169	40's-49's	2010	Lobular carcinoma, NOS	8520/3: Lobular carcinoma, NOS	Grade I	T1c	N0	M0	1.5	Luminal A	Total (simple) mastectomy	No	No	Alive	74	Alive
58866983	40's-49's	2010	Lobular carcinoma, NOS	8520/3: Lobular carcinoma, NOS	Grade II	T1c	N0	M0	2	Luminal A	Total (simple) mastectomy	No	No	Alive	73	Alive
58879424	40's-49's	2010	Lobular carcinoma, NOS	8520/3: Lobular carcinoma, NOS	Grade I	T1b	N0	M0	0.6	Luminal A	Partial mastectomy	Yes	No	Alive	72	Alive
59271535	40's-49's	2012	Lobular carcinoma, NOS	8520/3: Lobular carcinoma, NOS	Grade II	T1c	N0	M0	1.2	Luminal A	Total (simple) mastectomy	Yes	No	Alive	48	Alive
59277026	40's-49's	2013	Lobular carcinoma, NOS	8520/3: Lobular carcinoma, NOS	Grade II	T1c	N1	M0	1.2	Luminal A	Total (simple) mastectomy	No	Yes	Alive	44	Alive
59313365	40's-49's	2014	Lobular carcinoma, NOS	8520/3: Lobular carcinoma, NOS	Grade II	T1c	N0	M0	2	Luminal A	Total (simple) mastectomy	No	No	Alive	35	Alive
59331933	40's-49's	2013	Lobular carcinoma, NOS	8520/3: Lobular carcinoma, NOS	Grade I	T1b	N0	M0	1	Luminal A	Partial mastectomy	Yes	No	Alive	39	Alive
59336445	40's-49's	2014	Lobular carcinoma, NOS	8520/3: Lobular carcinoma, NOS	Grade I	T1b	N0	M0	0.8	Luminal A	Total (simple) mastectomy	No	No	Alive	32	Alive
59658511	40's-49's	2015	Lobular carcinoma, NOS	8520/3: Lobular carcinoma, NOS	Grade I	T1b	N0	M0	0.8	Luminal A	Partial mastectomy	Yes	No	Alive	20	Alive
59670715	40's-49's	2014	Lobular carcinoma, NOS	8520/3: Lobular carcinoma, NOS	Grade II	T1c	N0	M0	1.1	Luminal A	Total (simple) mastectomy	No	No	Alive	26	Alive
59681871	40's-49's	2015	Lobular carcinoma, NOS	8520/3: Lobular carcinoma, NOS	Grade II	T1c	N0	M0	1.5	Luminal A	Partial mastectomy	Yes	No	Alive	13	Alive
62151334	40's-49's	2010	Lobular carcinoma, NOS	8520/3: Lobular carcinoma, NOS	Grade III	T1c	N1	M0	1.5	Luminal A	Modified radical mastectomy	No	Yes	Alive	83	Alive
62681792	40's-49's	2011	Lobular carcinoma, NOS	8520/3: Lobular carcinoma, NOS	Grade II	T1b	N0	M0	0.6	Luminal A	Partial mastectomy	Yes	No	Alive	63	Alive
62691912	40's-49's	2011	Lobular carcinoma, NOS	8520/3: Lobular carcinoma, NOS	Grade II	T1c	N1	M0	1.9	Luminal A	Modified radical mastectomy	Yes	Yes	Alive	61	Alive
62695806	40's-49's	2011	Lobular carcinoma, NOS	8520/3: Lobular carcinoma, NOS	Grade II	T1c	N0	M0	1.4	Luminal A	Total (simple) mastectomy	No	No	Alive	67	Alive
62774360	40's-49's	2013	Lobular carcinoma, NOS	8520/3: Lobular carcinoma, NOS	Grade III	T1b	N0	M0	0.6	Luminal A	Partial mastectomy	Yes	No	Alive	40	Alive
63266777	40's-49's	2011	Lobular carcinoma, NOS	8520/3: Lobular carcinoma, NOS		T1b	N0	M0	0.8	Luminal A	Total (simple) mastectomy	No	Yes	Alive	64	Alive
63312010	40's-49's	2015	Lobular carcinoma, NOS	8520/3: Lobular carcinoma, NOS	Grade I	T1c	N0	M0	1.3	Luminal A	Partial mastectomy	Yes	No	Alive	21	Alive
63327073	40's-49's	2015	Lobular carcinoma, NOS	8520/3: Lobular carcinoma, NOS		T1c	N0	M0	1.4	Luminal A	Total (simple) mastectomy	No	Yes	Alive	19	Alive
70988666	40's-49's	2012	Lobular carcinoma, NOS	8520/3: Lobular carcinoma, NOS	Grade II	T1c	N1	M0	1.4	Luminal A	Partial mastectomy	No	Yes	Alive	58	Alive
72164997	40's-49's	2014	Lobular carcinoma, NOS	8520/3: Lobular carcinoma, NOS	Grade II	T1c	N0	M0	1.6	Luminal A	Total (simple) mastectomy	No	No	Alive	28	Alive
72182398	40's-49's	2010	Lobular carcinoma, NOS	8520/3: Lobular carcinoma, NOS	Grade II	T1c	N1	M0	1.1	Luminal A	Partial mastectomy	Yes	Yes	Alive	77	Alive
72194443	40's-49's	2010	Lobular carcinoma, NOS	8520/3: Lobular carcinoma, NOS	Grade II	T1c	N0	M0	1.7	Luminal A	Partial mastectomy	Yes	No	Alive	78	Alive
72623845	40's-49's	2011	Lobular carcinoma, NOS	8520/3: Lobular carcinoma, NOS	Grade II	T1c	N1	M0	1.1	Luminal A	Total (simple) mastectomy	No	Yes	Alive	66	Alive
72633518	40's-49's	2011	Lobular carcinoma, NOS	8520/3: Lobular carcinoma, NOS	Grade II	T1c	N1	M0	1.1	Luminal A	Partial mastectomy	Yes	Yes	Alive	69	Alive
72656611	40's-49's	2011	Lobular carcinoma, NOS	8520/3: Lobular carcinoma, NOS	Grade I	T1c	N0	M0	1.4	Luminal A	Partial mastectomy	No	No	Alive	67	Alive
72671066	40's-49's	2011	Lobular carcinoma, NOS	8520/3: Lobular carcinoma, NOS	Grade II	T1b	N0	M0	0.9	Luminal A	Total (simple) mastectomy	No	Yes	Alive	71	Alive
72759333	40's-49's	2012	Lobular carcinoma, NOS	8520/3: Lobular carcinoma, NOS	Grade II	T1c	N0	M0	1.4	Luminal A	Total (simple) mastectomy	No	No	Alive	52	Alive
73199925	40's-49's	2013	Lobular carcinoma, NOS	8520/3: Lobular carcinoma, NOS	Grade II	T1c	N0	M0	1.7	Luminal A	Total (simple) mastectomy	No	Yes	Alive	40	Alive
73202399	40's-49's	2012	Lobular carcinoma, NOS	8520/3: Lobular carcinoma, NOS	Grade II	T1c	N0	M0	1.6	Luminal A	Total (simple) mastectomy	No	No	Alive	53	Alive
73208633	40's-49's	2012	Lobular carcinoma, NOS	8520/3: Lobular carcinoma, NOS	Grade I	T1c	N0	M0	1.2	Luminal A	Partial mastectomy	Yes	No	Alive	49	Alive
73219999	40's-49's	2013	Lobular carcinoma, NOS	8520/3: Lobular carcinoma, NOS	Grade II	T1b	N0	M0	0.9	Luminal A	Modified radical mastectomy	No	No	Alive	36	Alive
73236020	40's-49's	2013	Lobular carcinoma, NOS	8520/3: Lobular carcinoma, NOS	Grade II	T1c	N1	M0	1.9	Luminal A	Partial mastectomy	Yes	No	Alive	39	Alive
73247020	40's-49's	2013	Lobular carcinoma, NOS	8520/3: Lobular carcinoma, NOS	Grade III	T1c	N0	M0	1.3	Luminal A	Partial mastectomy	Yes	No	Alive	41	Alive
73280638	40's-49's	2013	Lobular carcinoma, NOS	8520/3: Lobular carcinoma, NOS	Grade II	T1b	N0	M0	1	Luminal A	Total (simple) mastectomy	No	Yes	Alive	47	Alive
73737224	40's-49's	2015	Lobular carcinoma, NOS	8520/3: Lobular carcinoma, NOS	Grade II	T1c	N0	M0	1.3	Luminal A	Total (simple) mastectomy	No	No	Alive	21	Alive
73745097	40's-49's	2015	Lobular carcinoma, NOS	8520/3: Lobular carcinoma, NOS	Grade II	T1b	N1	M0	1	Luminal A	Partial mastectomy	Yes	No	Alive	10	Alive
73758360	40's-49's	2015	Lobular carcinoma, NOS	8520/3: Lobular carcinoma, NOS		T1c	N0	M0	1.3	Luminal A	Partial mastectomy	Yes	No	Alive	21	Alive
73762027	40's-49's	2014	Lobular carcinoma, NOS	8520/3: Lobular carcinoma, NOS	Grade I	T1c	N0	M0	1.3	Luminal A	Partial mastectomy	No	Yes	Alive	24	Alive
73806256	40's-49's	2015	Lobular carcinoma, NOS	8520/3: Lobular carcinoma, NOS	Grade III	T1c	N0	M0	1.4	Luminal A	Total (simple) mastectomy	Yes	Yes	Alive	18	Alive
73824989	40's-49's	2015	Lobular carcinoma, NOS	8520/3: Lobular carcinoma, NOS		T1b	N1	M0	1	Luminal A	Total (simple) mastectomy	No	No	Alive	17	Alive
73825929	40's-49's	2015	Lobular carcinoma, NOS	8520/3: Lobular carcinoma, NOS	Grade I	T1c	N0	M0	2	Luminal A	Partial mastectomy	Yes	No	Alive	12	Alive
73846593	40's-49's	2015	Lobular carcinoma, NOS	8520/3: Lobular carcinoma, NOS	Grade I	T1c	N0	M0	1.4	Luminal A	Partial mastectomy	Yes	No	Alive	13	Alive
76528255	40's-49's	2011	Lobular carcinoma, NOS	8520/3: Lobular carcinoma, NOS	Grade I	T1b	N0	M0	0.9	Luminal A	Partial mastectomy	No	No	Alive	62	Alive
76529238	40's-49's	2010	Lobular carcinoma, NOS	8520/3: Lobular carcinoma, NOS	Grade II	T1c	N0	M0	1.5	Luminal A	Total (simple) mastectomy	No	No	Alive	81	Alive
76544196	40's-49's	2010	Lobular carcinoma, NOS	8520/3: Lobular carcinoma, NOS	Grade I	T1c	N0	M0	2	Luminal A	Partial mastectomy	Yes	No	Alive	78	Alive
76557782	40's-49's	2010	Lobular carcinoma, NOS	8520/3: Lobular carcinoma, NOS	Grade I	T1c	N0	M0	1.1	Luminal A	Total (simple) mastectomy	No	No	Alive	72	Alive
76583358	40's-49's	2011	Lobular carcinoma, NOS	8520/3: Lobular carcinoma, NOS	Grade I	T1b	N0	M0	0.8	Luminal A	Partial mastectomy	Yes	No	Alive	70	Alive
76604452	40's-49's	2011	Lobular carcinoma, NOS	8520/3: Lobular carcinoma, NOS	Grade I	T1b	N0	M0	0.9	Luminal A	Partial mastectomy	Yes	Yes	Alive	62	Alive
76658205	40's-49's	2012	Lobular carcinoma, NOS	8520/3: Lobular carcinoma, NOS	Grade I	T1b	N0	M0	0.8	Luminal A	Total (simple) mastectomy	No	No	Alive	39	Alive
76665747	40's-49's	2012	Lobular carcinoma, NOS	8520/3: Lobular carcinoma, NOS	Grade II	T1c	N0	M0	1.1	Luminal A	Total (simple) mastectomy	No	Yes	Alive	26	Alive
77077983	40's-49's	2012	Lobular carcinoma, NOS	8520/3: Lobular carcinoma, NOS	Grade II	T1b	N0	M0	0.7	Luminal A	Total (simple) mastectomy	No	No	Alive	49	Alive
77081335	40's-49's	2012	Lobular carcinoma, NOS	8520/3: Lobular carcinoma, NOS	Grade I	T1b	N0	M0	0.6	Luminal A	Partial mastectomy	Yes	No	Alive	18	Alive
77101349	40's-49's	2013	Lobular carcinoma, NOS	8520/3: Lobular carcinoma, NOS	Grade I	T1c	N0	M0	1.2	Luminal A	Partial mastectomy	Yes	No	Alive	43	Alive
77174222	40's-49's	2014	Lobular carcinoma, NOS	8520/3: Lobular carcinoma, NOS	Grade II	T1c	N0	M0	1.5	Luminal A	Total (simple) mastectomy	No	No	Alive	27	Alive
77194846	40's-49's	2014	Lobular carcinoma, NOS	8520/3: Lobular carcinoma, NOS	Grade I	T1b	N0	M0	0.9	Luminal A	Partial mastectomy	Yes	No	Alive	31	Alive
77205180	40's-49's	2015	Lobular carcinoma, NOS	8520/3: Lobular carcinoma, NOS	Grade II	T1c	N1	M0	1.5	Luminal A	Total (simple) mastectomy	No	No	Alive	23	Alive
77638321	40's-49's	2015	Lobular carcinoma, NOS	8520/3: Lobular carcinoma, NOS	Grade II	T1c	N0	M0	1.3	Luminal A	Total (simple) mastectomy	No	Yes	Alive	11	Alive
4624326	40's-49's	2016	Lobular carcinoma, NOS	8520/3: Lobular carcinoma, NOS	Grade I	T1c	N1	M0	2	Luminal A	Partial mastectomy	Yes	No	Alive	10	Alive
4639689	40's-49's	2016	Lobular carcinoma, NOS	8520/3: Lobular carcinoma, NOS	Grade II	T1b	N1	M0	0.7	Luminal A	Total (simple) mastectomy	No	No	Alive	8	Alive
8955903	40's-49's	2016	Lobular carcinoma, NOS	8520/3: Lobular carcinoma, NOS	Grade II	T1c	N0	M0	1.1	Luminal A	Total (simple) mastectomy	No	No	Alive	7	Alive
9574325	40's-49's	2016	Lobular carcinoma, NOS	8520/3: Lobular carcinoma, NOS	Grade II	T1c	N1	M0	1.6	Luminal A	Partial mastectomy	No	Yes	Alive	7	Alive
9588714	40's-49's	2016	Lobular carcinoma, NOS	8520/3: Lobular carcinoma, NOS	Grade II	T1c	N0	M0	1.5	Luminal A	Total (simple) mastectomy	No	No	Alive	2	Alive
9592277	40's-49's	2016	Lobular carcinoma, NOS	8520/3: Lobular carcinoma, NOS	Grade II	T1b	N1	M0	0.7	Luminal A	Total (simple) mastectomy	Yes	Yes	Alive	4	Alive
15129267	40's-49's	2016	Lobular carcinoma, NOS	8520/3: Lobular carcinoma, NOS	Grade II	T1b	N0	M0	1	Luminal A	Partial mastectomy	Yes	No	Alive	5	Alive
15135200	40's-49's	2016	Lobular carcinoma, NOS	8520/3: Lobular carcinoma, NOS	Grade II	T1b	N0	M0	0.8	Luminal A	Total (simple) mastectomy	No	No	Alive	2	Alive
15154541	40's-49's	2016	Lobular carcinoma, NOS	8520/3: Lobular carcinoma, NOS	Grade II	T1c	N0	M0	2	Luminal A	Partial mastectomy	Yes	No	Alive	0	Alive
20691536	40's-49's	2016	Lobular carcinoma, NOS	8520/3: Lobular carcinoma, NOS	Grade II	T1b	N0	M0	0.7	Luminal A	Total (simple) mastectomy	No	No	Alive	1	Alive
27509553	40's-49's	2016	Lobular carcinoma, NOS	8520/3: Lobular carcinoma, NOS	Grade II	T1c	N1	M0	1.5	Luminal A	Total (simple) mastectomy	No	No	Alive	10	Alive
27512131	40's-49's	2016	Lobular carcinoma, NOS	8520/3: Lobular carcinoma, NOS	Grade II	T1c	N0	M0	1.5	Luminal A	Partial mastectomy	Yes	No	Alive	11	Alive
27517491	40's-49's	2016	Lobular carcinoma, NOS	8520/3: Lobular carcinoma, NOS	Grade II	T1c	N1	M0	2	Luminal A	Total (simple) mastectomy	No	No	Alive	9	Alive
27521356	40's-49's	2016	Lobular carcinoma, NOS	8520/3: Lobular carcinoma, NOS	Grade II	T1c	N0	M0	2	Luminal A	Partial mastectomy	Yes	No	Alive	7	Alive
27528232	40's-49's	2016	Lobular carcinoma, NOS	8520/3: Lobular carcinoma, NOS	Grade II	T1b	N0	M0	1	Luminal A	Total (simple) mastectomy	No	No	Alive	5	Alive
27532023	40's-49's	2016	Lobular carcinoma, NOS	8520/3: Lobular carcinoma, NOS	Grade I	T1c	N0	M0	1.6	Luminal A	Partial mastectomy	Yes	No	Alive	5	Alive
27536643	40's-49's	2016	Lobular carcinoma, NOS	8520/3: Lobular carcinoma, NOS	Grade II	T1c	N0	M0	2	Luminal A	Partial mastectomy	Yes	Yes	Alive	4	Alive
27545726	40's-49's	2016	Lobular carcinoma, NOS	8520/3: Lobular carcinoma, NOS	Grade II	T1c	N0	M0	1.1	Luminal A	Total (simple) mastectomy	No	Yes	Alive	0	Alive
27552931	40's-49's	2016	Lobular carcinoma, NOS	8520/3: Lobular carcinoma, NOS	Grade II	T1c	N0	M0	2	Luminal A	Partial mastectomy	Yes	No	Alive	0	Alive
29453184	40's-49's	2016	Lobular carcinoma, NOS	8520/3: Lobular carcinoma, NOS	Grade III	T1c	N0	M0	1.7	Luminal A	Modified radical mastectomy	No	No	Alive	4	Alive
29457544	40's-49's	2016	Lobular carcinoma, NOS	8520/3: Lobular carcinoma, NOS	Grade II	T1c	N0	M0	1.5	Luminal A	Total (simple) mastectomy	No	No	Alive	5	Alive
32000599	40's-49's	2016	Lobular carcinoma, NOS	8520/3: Lobular carcinoma, NOS		T1b	N0	M0	0.9	Luminal A	Partial mastectomy	Yes	No	Alive	10	Alive
33952042	40's-49's	2016	Lobular carcinoma, NOS	8520/3: Lobular carcinoma, NOS	Grade I	T1c	N0	M0	2	Luminal A	Total (simple) mastectomy	No	No	Alive	10	Alive
33967088	40's-49's	2016	Lobular carcinoma, NOS	8520/3: Lobular carcinoma, NOS	Grade II	T1b	N0	M0	0.8	Luminal A	Partial mastectomy	Yes	Yes	Alive	0	Alive
40977557	40's-49's	2016	Lobular carcinoma, NOS	8520/3: Lobular carcinoma, NOS	Grade I	T1b	N0	M0	0.8	Luminal A	Partial mastectomy	Yes	No	Alive	7	Alive
41003019	40's-49's	2016	Lobular carcinoma, NOS	8520/3: Lobular carcinoma, NOS	Grade I	T1b	N0	M0	1	Luminal A	Total (simple) mastectomy	No	No	Alive	5	Alive
41004443	40's-49's	2016	Lobular carcinoma, NOS	8520/3: Lobular carcinoma, NOS	Grade II	T1c	N0	M0	1.3	Luminal A	Total (simple) mastectomy	No	No	Alive	4	Alive
55507300	40's-49's	2016	Lobular carcinoma, NOS	8520/3: Lobular carcinoma, NOS	Grade I	T1c	N0	M0	1.1	Luminal A	Total (simple) mastectomy	No	No	Alive	9	Alive
55925802	40's-49's	2016	Lobular carcinoma, NOS	8520/3: Lobular carcinoma, NOS	Grade II	T1c	N0	M0	1.7	Luminal A	Total (simple) mastectomy	No	No	Alive	6	Alive
55946713	40's-49's	2016	Lobular carcinoma, NOS	8520/3: Lobular carcinoma, NOS	Grade II	T1c	N0	M0	1.2	Luminal A	Partial mastectomy	Yes	No	Alive	9	Alive
55975905	40's-49's	2016	Lobular carcinoma, NOS	8520/3: Lobular carcinoma, NOS	Grade II	T1c	N1	M0	1.7	Luminal A	Total (simple) mastectomy	No	No	Alive	7	Alive
55978133	40's-49's	2016	Lobular carcinoma, NOS	8520/3: Lobular carcinoma, NOS	Grade II	T1b	N0	M0	0.6	Luminal A	Total (simple) mastectomy	No	No	Alive	2	Alive
55992690	40's-49's	2016	Lobular carcinoma, NOS	8520/3: Lobular carcinoma, NOS	Grade II	T1c	N0	M0	1.8	Luminal A	Partial mastectomy	Yes	No	Alive	1	Alive
59712503	40's-49's	2016	Lobular carcinoma, NOS	8520/3: Lobular carcinoma, NOS	Grade II	T1c	N1	M0	1.2	Luminal A	Total (simple) mastectomy	Yes	No	Alive	8	Alive
59725994	40's-49's	2016	Lobular carcinoma, NOS	8520/3: Lobular carcinoma, NOS	Grade I	T1c	N0	M0	1.6	Luminal A	Total (simple) mastectomy	No	No	Alive	4	Alive
62135539	40's-49's	2016	Lobular carcinoma, NOS	8520/3: Lobular carcinoma, NOS	Grade II	T1c	N1	M0	1.8	Luminal A	Partial mastectomy	No	Yes	Alive	9	Alive
73200328	40's-49's	2016	Lobular carcinoma, NOS	8520/3: Lobular carcinoma, NOS	Grade I	T1c	N0	M0	1.1	Luminal A	Total (simple) mastectomy	No	No	Alive	11	Alive
73852582	40's-49's	2016	Lobular carcinoma, NOS	8520/3: Lobular carcinoma, NOS	Grade II	T1c	N0	M0	1.5	Luminal A	Total (simple) mastectomy	No	No	Alive	9	Alive
74268828	40's-49's	2016	Lobular carcinoma, NOS	8520/3: Lobular carcinoma, NOS	Grade II	T1b	N0	M0	99.9	Luminal A	Total (simple) mastectomy	No	No	Alive	7	Alive
74296905	40's-49's	2016	Lobular carcinoma, NOS	8520/3: Lobular carcinoma, NOS	Grade I	T1b	N0	M0	0.8	Luminal A	Partial mastectomy	Yes	No	Alive	0	Alive
74302506	40's-49's	2016	Lobular carcinoma, NOS	8520/3: Lobular carcinoma, NOS	Grade II	T1b	N0	M0	0.6	Luminal A	Partial mastectomy	Yes	No	Alive	1	Alive
74310235	40's-49's	2016	Lobular carcinoma, NOS	8520/3: Lobular carcinoma, NOS	Grade II	T1c	N1	M0	1.5	Luminal A	Total (simple) mastectomy	No	Yes	Alive	0	Alive
77164768	40's-49's	2016	Lobular carcinoma, NOS	8520/3: Lobular carcinoma, NOS	Grade II	T1c	N1	M0	1.8	Luminal A	Total (simple) mastectomy	No	Yes	Alive	2	Alive
77711702	40's-49's	2016	Lobular carcinoma, NOS	8520/3: Lobular carcinoma, NOS	Grade I	T1c	N1	M0	1.6	Luminal A	Total (simple) mastectomy	Yes	No	Alive	2	Alive
77716984	40's-49's	2016	Lobular carcinoma, NOS	8520/3: Lobular carcinoma, NOS	Grade II	T1b	N0	M0	0.7	Luminal A	Partial mastectomy	Yes	No	Alive	5	Alive
77721112	40's-49's	2016	Lobular carcinoma, NOS	8520/3: Lobular carcinoma, NOS	Grade II	T1c	N1	M0	1.8	Luminal A	Total (simple) mastectomy	Yes	Yes	Alive	1	Alive
3530804	40's-49's	2015	Lobular carcinoma, NOS	8520/3: Lobular carcinoma, NOS	Grade II	T1c	N0	M0	2	Luminal A	Partial mastectomy	No	No	Alive	22	Alive
3991830	40's-49's	2010	Lobular carcinoma, NOS	8520/3: Lobular carcinoma, NOS	Grade I	T1b	N0	M0	0.9	Luminal A	Partial mastectomy	Yes	No	Alive	81	Alive
3992285	40's-49's	2010	Lobular carcinoma, NOS	8520/3: Lobular carcinoma, NOS	Grade II	T1b	N0	M0	0.8	Luminal A	Total (simple) mastectomy	No	No	Alive	80	Alive
3999608	40's-49's	2010	Lobular carcinoma, NOS	8520/3: Lobular carcinoma, NOS	Grade I	T1c	N0	M0	1.5	Luminal A	Modified radical mastectomy	No	Yes	Alive	76	Alive
4009535	40's-49's	2010	Lobular carcinoma, NOS	8520/3: Lobular carcinoma, NOS	Grade II	T1c	N1	M0	1.2	Luminal A	Partial mastectomy	Yes	Yes	Alive	73	Alive
4021236	40's-49's	2015	Lobular carcinoma, NOS	8520/3: Lobular carcinoma, NOS	Grade II	T1c	N0	M0	1.1	Luminal A	Total (simple) mastectomy	No	Yes	Alive	18	Alive
4063957	40's-49's	2011	Lobular carcinoma, NOS	8520/3: Lobular carcinoma, NOS	Grade I	T1c	N0	M0	2	Luminal A	Partial mastectomy	No	No	Alive	62	Alive
4077395	40's-49's	2012	Lobular carcinoma, NOS	8520/3: Lobular carcinoma, NOS	Grade I	T1b	N0	M0	0.9	Luminal A	Partial mastectomy	No	Yes	Alive	55	Alive
4077395	40's-49's	2012	Lobular carcinoma, NOS	8520/3: Lobular carcinoma, NOS	Grade I	T1b	N0	M0	0.9	Luminal A	Partial mastectomy	Yes	No	Alive	55	Alive
4122381	40's-49's	2013	Lobular carcinoma, NOS	8520/3: Lobular carcinoma, NOS	Grade I	T1c	N1	M0	1.5	Luminal A	Total (simple) mastectomy	No	Yes	Alive	41	Alive
4136441	40's-49's	2013	Lobular carcinoma, NOS	8520/3: Lobular carcinoma, NOS	Grade I	T1b	N0	M0	0.6	Luminal A	Total (simple) mastectomy	No	No	Alive	38	Alive
4543928	40's-49's	2014	Lobular carcinoma, NOS	8520/3: Lobular carcinoma, NOS	Grade II	T1c	N0	M0	1.5	Luminal A	Partial mastectomy	Yes	No	Alive	33	Alive
4549399	40's-49's	2014	Lobular carcinoma, NOS	8520/3: Lobular carcinoma, NOS	Grade I	T1c	N0	M0	1.2	Luminal A	Partial mastectomy	Yes	No	Alive	33	Alive
4566007	40's-49's	2014	Lobular carcinoma, NOS	8520/3: Lobular carcinoma, NOS	Grade I	T1c	N0	M0	1.7	Luminal A	Partial mastectomy	Yes	No	Alive	30	Alive
4615816	40's-49's	2015	Lobular carcinoma, NOS	8520/3: Lobular carcinoma, NOS	Grade III	T1c	N0	M0	1.6	Luminal A	Total (simple) mastectomy	No	No	Alive	14	Alive
9001835	40's-49's	2011	Lobular carcinoma, NOS	8520/3: Lobular carcinoma, NOS	Grade I	T1b	N0	M0	0.8	Luminal A	Total (simple) mastectomy	No	No	Alive	56	Alive
9036837	40's-49's	2012	Lobular carcinoma, NOS	8520/3: Lobular carcinoma, NOS	Grade II	T1b	N0	M0	0.9	Luminal A	Total (simple) mastectomy	No	No	Alive	6	Alive
9036885	40's-49's	2012	Lobular carcinoma, NOS	8520/3: Lobular carcinoma, NOS	Grade II	T1c	N0	M0	2	Luminal A	Partial mastectomy	Yes	Yes	Alive	59	Alive
9463825	40's-49's	2013	Lobular carcinoma, NOS	8520/3: Lobular carcinoma, NOS	Grade II	T1b	N0	M0	0.6	Luminal A	Partial mastectomy	No	No	Alive	45	Alive
9479244	40's-49's	2013	Lobular carcinoma, NOS	8520/3: Lobular carcinoma, NOS	Grade II	T1c	N0	M0	1.1	Luminal A	Total (simple) mastectomy	No	No	Alive	40	Alive
9481008	40's-49's	2013	Lobular carcinoma, NOS	8520/3: Lobular carcinoma, NOS	Grade II	T1c	N0	M0	1.3	Luminal A	Partial mastectomy	Yes	No	Alive	41	Alive
9548271	40's-49's	2015	Lobular carcinoma, NOS	8520/3: Lobular carcinoma, NOS	Grade II	T1c	N0	M0	1.2	Luminal A	Partial mastectomy	Yes	No	Alive	17	Alive
9559110	40's-49's	2015	Lobular carcinoma, NOS	8520/3: Lobular carcinoma, NOS	Grade II	T1b	N0	M0	0.9	Luminal A	Total (simple) mastectomy	No	No	Alive	16	Alive
9562206	40's-49's	2015	Lobular carcinoma, NOS	8520/3: Lobular carcinoma, NOS	Grade II	T1c	N0	M0	1.7	Luminal A	Total (simple) mastectomy	No	No	Alive	15	Alive
9565931	40's-49's	2015	Lobular carcinoma, NOS	8520/3: Lobular carcinoma, NOS	Grade II	T1c	N1	M0	1.7	Luminal A	Partial mastectomy	Yes	No	Alive	13	Alive
9566882	40's-49's	2015	Lobular carcinoma, NOS	8520/3: Lobular carcinoma, NOS	Grade I	T1c	N0	M0	1.3	Luminal A	Partial mastectomy	Yes	No	Alive	13	Alive
14495229	40's-49's	2010	Lobular carcinoma, NOS	8520/3: Lobular carcinoma, NOS	Grade II	T1c	N0	M0	1.5	Luminal A	Partial mastectomy	Yes	No	Alive	76	Alive
14587679	40's-49's	2012	Lobular carcinoma, NOS	8520/3: Lobular carcinoma, NOS	Grade I	T1c	N0	M0	1.1	Luminal A	Partial mastectomy	Yes	No	Alive	55	Alive
14636193	40's-49's	2013	Lobular carcinoma, NOS	8520/3: Lobular carcinoma, NOS	Grade II	T1b	N0	M0	1	Luminal A	Partial mastectomy	Yes	No	Alive	45	Alive
14641292	40's-49's	2014	Lobular carcinoma, NOS	8520/3: Lobular carcinoma, NOS	Grade I	T1b	N0	M0	0.9	Luminal A	Total (simple) mastectomy	No	No	Alive	33	Alive
15044729	40's-49's	2014	Lobular carcinoma, NOS	8520/3: Lobular carcinoma, NOS	Grade II	T1b	N0	M0	0.8	Luminal A	Partial mastectomy	Yes	No	Alive	31	Alive
15085898	40's-49's	2015	Lobular carcinoma, NOS	8520/3: Lobular carcinoma, NOS	Grade III	T1c	N0	M0	1.6	Luminal A	Partial mastectomy	Yes	No	Alive	19	Alive
15100624	40's-49's	2015	Lobular carcinoma, NOS	8520/3: Lobular carcinoma, NOS	Grade II	T1c	N0	M0	1.3	Luminal A	Total (simple) mastectomy	No	No	Alive	21	Alive
15109672	40's-49's	2015	Lobular carcinoma, NOS	8520/3: Lobular carcinoma, NOS		T1c	N0	M0	1.2	Luminal A	Partial mastectomy	Yes	No	Alive	12	Alive
16541054	40's-49's	2013	Lobular carcinoma, NOS	8520/3: Lobular carcinoma, NOS	Grade II	T1c	N0	M0	1.6	Luminal A	Total (simple) mastectomy	No	No	Alive	43	Alive
16542448	40's-49's	2012	Lobular carcinoma, NOS	8520/3: Lobular carcinoma, NOS	Grade II	T1c	N0	M0	1.5	Luminal A	Total (simple) mastectomy	No	No	Alive	58	Alive
20132389	40's-49's	2011	Lobular carcinoma, NOS	8520/3: Lobular carcinoma, NOS	Grade II	T1b	N0	M0	0.7	Luminal A	Modified radical mastectomy	No	No	Alive	62	Alive
20142777	40's-49's	2011	Lobular carcinoma, NOS	8520/3: Lobular carcinoma, NOS	Grade I	T1c	N1	M0	2	Luminal A	Modified radical mastectomy	Yes	No	Alive	70	Alive
20145573	40's-49's	2011	Lobular carcinoma, NOS	8520/3: Lobular carcinoma, NOS	Grade II	T1c	N1	M0	1.6	Luminal A	Partial mastectomy	Yes	No	Alive	68	Alive
20196527	40's-49's	2013	Lobular carcinoma, NOS	8520/3: Lobular carcinoma, NOS	Grade I	T1c	N0	M0	1.2	Luminal A	Total (simple) mastectomy	No	No	Alive	45	Alive
20205296	40's-49's	2013	Lobular carcinoma, NOS	8520/3: Lobular carcinoma, NOS	Grade II	T1c	N0	M0	2	Luminal A	Total (simple) mastectomy	No	No	Alive	43	Alive
20631124	40's-49's	2015	Lobular carcinoma, NOS	8520/3: Lobular carcinoma, NOS	Grade I	T1c	N0	M0	1.4	Luminal A	Partial mastectomy	Yes	No	Alive	20	Alive
22472584	40's-49's	2011	Lobular carcinoma, NOS	8520/3: Lobular carcinoma, NOS	Grade II	T1c	N0	M0	1.1	Luminal A	Partial mastectomy	Yes	No	Alive	68	Alive
22536925	40's-49's	2015	Lobular carcinoma, NOS	8520/3: Lobular carcinoma, NOS	Grade II	T1b	N0	M0	0.6	Luminal A	Partial mastectomy	No	No	Alive	13	Alive
24750064	40's-49's	2012	Lobular carcinoma, NOS	8520/3: Lobular carcinoma, NOS	Grade II	T1b	N0	M0	0.7	Luminal A	Total (simple) mastectomy	No	No	Alive	58	Alive
26450021	40's-49's	2010	Lobular carcinoma, NOS	8520/3: Lobular carcinoma, NOS	Grade II	T1c	N0	M0	1.8	Luminal A	Partial mastectomy	Yes	Yes	Alive	77	Alive
26890043	40's-49's	2011	Lobular carcinoma, NOS	8520/3: Lobular carcinoma, NOS	Grade II	T1c	N0	M0	1.2	Luminal A	Partial mastectomy	Yes	No	Alive	67	Alive
26913600	40's-49's	2011	Lobular carcinoma, NOS	8520/3: Lobular carcinoma, NOS	Grade III	T1b	N0	M0	0.7	Luminal A	Total (simple) mastectomy	No	No	Alive	61	Alive
26915713	40's-49's	2011	Lobular carcinoma, NOS	8520/3: Lobular carcinoma, NOS	Grade II	T1b	N0	M0	0.9	Luminal A	Partial mastectomy	Yes	No	Alive	60	Alive
26922554	40's-49's	2012	Lobular carcinoma, NOS	8520/3: Lobular carcinoma, NOS	Grade II	T1b	N0	M0	0.6	Luminal A	Total (simple) mastectomy	No	No	Alive	58	Alive
26955699	40's-49's	2012	Lobular carcinoma, NOS	8520/3: Lobular carcinoma, NOS	Grade I	T1c	N0	M0	1.5	Luminal A	Total (simple) mastectomy	No	No	Alive	49	Alive
26962573	40's-49's	2013	Lobular carcinoma, NOS	8520/3: Lobular carcinoma, NOS	Grade I	T1b	N1	M0	0.6	Luminal A	Partial mastectomy	Yes	No	Alive	47	Alive
26973091	40's-49's	2013	Lobular carcinoma, NOS	8520/3: Lobular carcinoma, NOS	Grade I	T1c	N0	M0	1.1	Luminal A	Total (simple) mastectomy	No	No	Alive	45	Alive
27023177	40's-49's	2014	Lobular carcinoma, NOS	8520/3: Lobular carcinoma, NOS	Grade II	T1c	N0	M0	1.9	Luminal A	Total (simple) mastectomy	No	No	Alive	32	Alive
27024835	40's-49's	2014	Lobular carcinoma, NOS	8520/3: Lobular carcinoma, NOS	Grade II	T1c	N0	M0	1.5	Luminal A	Total (simple) mastectomy	No	No	Alive	31	Alive
27026358	40's-49's	2014	Lobular carcinoma, NOS	8520/3: Lobular carcinoma, NOS	Grade I	T1c	N0	M0	1.8	Luminal A	Total (simple) mastectomy	No	No	Alive	31	Alive
27030305	40's-49's	2014	Lobular carcinoma, NOS	8520/3: Lobular carcinoma, NOS	Grade II	T1c	N0	M0	1.2	Luminal A	Total (simple) mastectomy	No	No	Alive	30	Alive
27452817	40's-49's	2014	Lobular carcinoma, NOS	8520/3: Lobular carcinoma, NOS	Grade II	T1c	N0	M0	1.5	Luminal A	Total (simple) mastectomy	No	No	Alive	26	Alive
27466217	40's-49's	2015	Lobular carcinoma, NOS	8520/3: Lobular carcinoma, NOS	Grade II	T1c	N0	M0	1.9	Luminal A	Partial mastectomy	Yes	No	Alive	21	Alive
27466217	40's-49's	2015	Lobular carcinoma, NOS	8520/3: Lobular carcinoma, NOS	Grade II	T1c	N0	M0	1.2	Luminal A	Partial mastectomy	Yes	No	Alive	20	Alive
27497644	40's-49's	2015	Lobular carcinoma, NOS	8520/3: Lobular carcinoma, NOS	Grade II	T1c	N0	M0	1.5	Luminal A	Partial mastectomy	Yes	No	Alive	13	Alive
29368144	40's-49's	2011	Lobular carcinoma, NOS	8520/3: Lobular carcinoma, NOS	Grade II	T1c	N1	M0	2	Luminal A	Modified radical mastectomy	Yes	Yes	Alive	62	Alive
29401305	40's-49's	2013	Lobular carcinoma, NOS	8520/3: Lobular carcinoma, NOS	Grade II	T1c	N0	M0	2	Luminal A	Partial mastectomy	Yes	Yes	Alive	37	Alive
31471024	40's-49's	2010	Lobular carcinoma, NOS	8520/3: Lobular carcinoma, NOS	Grade II	T1b	N0	M0	1	Luminal A	Total (simple) mastectomy	No	No	Alive	72	Alive
31489351	40's-49's	2011	Lobular carcinoma, NOS	8520/3: Lobular carcinoma, NOS	Grade II	T1c	N0	M0	1.6	Luminal A	Total (simple) mastectomy	No	Yes	Alive	70	Alive
31489859	40's-49's	2011	Lobular carcinoma, NOS	8520/3: Lobular carcinoma, NOS	Grade I	T1c	N0	M0	2	Luminal A	Partial mastectomy	Yes	No	Alive	67	Alive
31908852	40's-49's	2013	Lobular carcinoma, NOS	8520/3: Lobular carcinoma, NOS	Grade I	T1c	N0	M0	1.1	Luminal A	Total (simple) mastectomy	No	No	Alive	19	Alive
31910245	40's-49's	2013	Lobular carcinoma, NOS	8520/3: Lobular carcinoma, NOS	Grade II	T1c	N0	M0	2	Luminal A	Partial mastectomy	No	No	Alive	40	Alive
33855099	40's-49's	2011	Lobular carcinoma, NOS	8520/3: Lobular carcinoma, NOS	Grade II	T1b	N0	M0	1	Luminal A	Total (simple) mastectomy	No	No	Alive	68	Alive
33861498	40's-49's	2014	Lobular carcinoma, NOS	8520/3: Lobular carcinoma, NOS	Grade II	T1b	N1	M0	0.6	Luminal A	Total (simple) mastectomy	No	Yes	Alive	25	Alive
33869075	40's-49's	2012	Lobular carcinoma, NOS	8520/3: Lobular carcinoma, NOS	Grade I	T1c	N0	M0	1.8	Luminal A	Partial mastectomy	Yes	Yes	Alive	59	Alive
33874260	40's-49's	2012	Lobular carcinoma, NOS	8520/3: Lobular carcinoma, NOS	Grade I	T1c	N0	M0	1.9	Luminal A	Total (simple) mastectomy	No	No	Alive	54	Alive
33901015	40's-49's	2013	Lobular carcinoma, NOS	8520/3: Lobular carcinoma, NOS	Grade II	T1c	N0	M0	1.1	Luminal A	Total (simple) mastectomy	No	No	Alive	38	Alive
39452618	40's-49's	2011	Lobular carcinoma, NOS	8520/3: Lobular carcinoma, NOS	Grade II	T1c	N1	M0	1.8	Luminal A	Modified radical mastectomy	Yes	Yes	Alive	33	Alive
39914647	40's-49's	2012	Lobular carcinoma, NOS	8520/3: Lobular carcinoma, NOS	Grade II	T1c	N0	M0	1.9	Luminal A	Modified radical mastectomy	No	No	Alive	57	Alive
39943500	40's-49's	2012	Lobular carcinoma, NOS	8520/3: Lobular carcinoma, NOS	Grade I	T1c	N0	M0	1.2	Luminal A	Partial mastectomy	Yes	No	Alive	58	Alive
39952565	40's-49's	2012	Lobular carcinoma, NOS	8520/3: Lobular carcinoma, NOS	Grade II	T1c	N1	M0	1.8	Luminal A	Total (simple) mastectomy	No	No	Alive	4	Alive
39999203	40's-49's	2013	Lobular carcinoma, NOS	8520/3: Lobular carcinoma, NOS	Grade I	T1c	N0	M0	1.3	Luminal A	Partial mastectomy	Yes	No	Alive	42	Alive
40005139	40's-49's	2013	Lobular carcinoma, NOS	8520/3: Lobular carcinoma, NOS	Grade I	T1b	N0	M0	0.8	Luminal A	Partial mastectomy	Yes	No	Alive	45	Alive
40006844	40's-49's	2013	Lobular carcinoma, NOS	8520/3: Lobular carcinoma, NOS	Grade II	T1b	N1	M0	1	Luminal A	Autopsy only	No	Yes	Alive	38	Alive
40017423	40's-49's	2013	Lobular carcinoma, NOS	8520/3: Lobular carcinoma, NOS	Grade II	T1b	N0	M0	0.9	Luminal A	Total (simple) mastectomy	No	No	Alive	43	Alive
40444833	40's-49's	2014	Lobular carcinoma, NOS	8520/3: Lobular carcinoma, NOS	Grade I	T1b	N1	M0	0.9	Luminal A	Total (simple) mastectomy	Yes	Yes	Alive	31	Alive
40455040	40's-49's	2014	Lobular carcinoma, NOS	8520/3: Lobular carcinoma, NOS	Grade II	T1c	N1	M0	2	Luminal A	Total (simple) mastectomy	No	No	Alive	1	Alive
40473460	40's-49's	2014	Lobular carcinoma, NOS	8520/3: Lobular carcinoma, NOS	Grade III	T1c	N0	M0	1.7	Luminal A	Total (simple) mastectomy	No	No	Alive	2	Alive
40509670	40's-49's	2015	Lobular carcinoma, NOS	8520/3: Lobular carcinoma, NOS	Grade II	T1c	N0	M0	1.2	Luminal A	Total (simple) mastectomy	No	No	Alive	4	Alive
52171154	40's-49's	2010	Lobular carcinoma, NOS	8520/3: Lobular carcinoma, NOS	Grade I	T1c	N0	M0	1.1	Luminal A	Total (simple) mastectomy	No	Yes	Alive	81	Alive
52191736	40's-49's	2010	Lobular carcinoma, NOS	8520/3: Lobular carcinoma, NOS	Grade II	T1c	N0	M0	1.5	Luminal A	Partial mastectomy	Yes	Yes	Alive	83	Alive
52193253	40's-49's	2010	Lobular carcinoma, NOS	8520/3: Lobular carcinoma, NOS	Grade I	T1b	N0	M0	0.9	Luminal A	Partial mastectomy	Yes	No	Alive	81	Alive
52647409	40's-49's	2010	Lobular carcinoma, NOS	8520/3: Lobular carcinoma, NOS	Grade I	T1c	N0	M0	1.4	Luminal A	Partial mastectomy	No	No	Alive	78	Alive
52650952	40's-49's	2010	Lobular carcinoma, NOS	8520/3: Lobular carcinoma, NOS	Grade II	T1c	N1	M0	1.5	Luminal A	Modified radical mastectomy	No	No	Alive	76	Alive
52740635	40's-49's	2011	Lobular carcinoma, NOS	8520/3: Lobular carcinoma, NOS	Grade I	T1c	N0	M0	1.7	Luminal A	Total (simple) mastectomy	No	Yes	Alive	68	Alive
52762562	40's-49's	2011	Lobular carcinoma, NOS	8520/3: Lobular carcinoma, NOS	Grade II	T1c	N0	M0	1.5	Luminal A	Partial mastectomy	Yes	No	Alive	69	Alive
53162465	40's-49's	2011	Lobular carcinoma, NOS	8520/3: Lobular carcinoma, NOS	Grade I	T1c	N1	M0	1.1	Luminal A	Total (simple) mastectomy	No	Yes	Alive	46	Alive
53178399	40's-49's	2010	Lobular carcinoma, NOS	8520/3: Lobular carcinoma, NOS	Grade II	T1c	N1	M0	1.6	Luminal A	Modified radical mastectomy	No	No	Alive	76	Alive
53200477	40's-49's	2011	Lobular carcinoma, NOS	8520/3: Lobular carcinoma, NOS	Grade I	T1c	N0	M0	1.2	Luminal A	Partial mastectomy	Yes	No	Alive	55	Alive
53265766	40's-49's	2012	Lobular carcinoma, NOS	8520/3: Lobular carcinoma, NOS	Grade I	T1c	N0	M0	1.3	Luminal A	Partial mastectomy	Yes	No	Alive	57	Alive
53708892	40's-49's	2012	Lobular carcinoma, NOS	8520/3: Lobular carcinoma, NOS	Grade II	T1c	N0	M0	1.3	Luminal A	Partial mastectomy	Yes	No	Alive	54	Alive
53721646	40's-49's	2012	Lobular carcinoma, NOS	8520/3: Lobular carcinoma, NOS	Grade II	T1c	N1	M0	1.9	Luminal A	Partial mastectomy	Yes	Yes	Alive	55	Alive
53726759	40's-49's	2012	Lobular carcinoma, NOS	8520/3: Lobular carcinoma, NOS	Grade II	T1c	N0	M0	1.3	Luminal A	Partial mastectomy	Yes	No	Alive	52	Alive
53755485	40's-49's	2012	Lobular carcinoma, NOS	8520/3: Lobular carcinoma, NOS	Grade I	T1b	N1	M0	0.7	Luminal A	Total (simple) mastectomy	No	Yes	Alive	52	Alive
53775515	40's-49's	2012	Lobular carcinoma, NOS	8520/3: Lobular carcinoma, NOS	Grade I	T1c	N0	M0	1.2	Luminal A	Total (simple) mastectomy	No	No	Alive	49	Alive
53813754	40's-49's	2013	Lobular carcinoma, NOS	8520/3: Lobular carcinoma, NOS	Grade I	T1c	N0	M0	2	Luminal A	Total (simple) mastectomy	No	No	Alive	47	Alive
53840881	40's-49's	2013	Lobular carcinoma, NOS	8520/3: Lobular carcinoma, NOS	Grade II	T1b	N0	M0	1	Luminal A	Total (simple) mastectomy	Yes	No	Alive	45	Alive
53863866	40's-49's	2013	Lobular carcinoma, NOS	8520/3: Lobular carcinoma, NOS	Grade II	T1c	N0	M0	1.3	Luminal A	Partial mastectomy	Yes	No	Alive	33	Alive
54252832	40's-49's	2013	Lobular carcinoma, NOS	8520/3: Lobular carcinoma, NOS	Grade I	T1c	N0	M0	1.8	Luminal A	Total (simple) mastectomy	No	No	Alive	44	Alive
54350669	40's-49's	2013	Lobular carcinoma, NOS	8520/3: Lobular carcinoma, NOS	Grade II	T1c	N1	M0	1.7	Luminal A	Partial mastectomy	Yes	Yes	Alive	37	Alive
54368156	40's-49's	2014	Lobular carcinoma, NOS	8520/3: Lobular carcinoma, NOS	Grade II	T1c	N0	M0	1.7	Luminal A	Total (simple) mastectomy	No	No	Alive	31	Alive
54801554	40's-49's	2014	Lobular carcinoma, NOS	8520/3: Lobular carcinoma, NOS	Grade II	T1c	N0	M0	1.1	Luminal A	Partial mastectomy	No	No	Alive	33	Alive
54806588	40's-49's	2014	Lobular carcinoma, NOS	8520/3: Lobular carcinoma, NOS	Grade I	T1c	N1	M0	1.8	Luminal A	Partial mastectomy	Yes	No	Alive	33	Alive
54812022	40's-49's	2014	Lobular carcinoma, NOS	8520/3: Lobular carcinoma, NOS	Grade II	T1b	N0	M0	0.9	Luminal A	Total (simple) mastectomy	No	No	Alive	32	Alive
54819209	40's-49's	2014	Lobular carcinoma, NOS	8520/3: Lobular carcinoma, NOS	Grade I	T1b	N0	M0	0.8	Luminal A	Total (simple) mastectomy	No	No	Alive	20	Alive
54865844	40's-49's	2014	Lobular carcinoma, NOS	8520/3: Lobular carcinoma, NOS	Grade I	T1c	N0	M0	1.2	Luminal A	Partial mastectomy	Yes	No	Alive	22	Alive
54871848	40's-49's	2014	Lobular carcinoma, NOS	8520/3: Lobular carcinoma, NOS	Grade I	T1c	N0	M0	1.5	Luminal A	Partial mastectomy	Yes	No	Alive	32	Alive
54948085	40's-49's	2015	Lobular carcinoma, NOS	8520/3: Lobular carcinoma, NOS	Grade I	T1c	N1	M0	1.2	Luminal A	Total (simple) mastectomy	Yes	Yes	Alive	21	Alive
54959537	40's-49's	2015	Lobular carcinoma, NOS	8520/3: Lobular carcinoma, NOS	Grade II	T1c	N0	M0	2	Luminal A	Modified radical mastectomy	No	No	Alive	22	Alive
55356658	40's-49's	2015	Lobular carcinoma, NOS	8520/3: Lobular carcinoma, NOS	Grade II	T1c	N0	M0	1.5	Luminal A	Total (simple) mastectomy	No	No	Alive	20	Alive
55393497	40's-49's	2015	Lobular carcinoma, NOS	8520/3: Lobular carcinoma, NOS	Grade II	T1b	N0	M0	0.6	Luminal A	Partial mastectomy	Yes	No	Alive	18	Alive
55398942	40's-49's	2015	Lobular carcinoma, NOS	8520/3: Lobular carcinoma, NOS	Grade II	T1b	N0	M0	1	Luminal A	Partial mastectomy	Yes	No	Alive	2	Alive
55412607	40's-49's	2015	Lobular carcinoma, NOS	8520/3: Lobular carcinoma, NOS	Grade II	T1c	N0	M0	1.2	Luminal A	Total (simple) mastectomy	No	No	Alive	3	Alive
55451247	40's-49's	2015	Lobular carcinoma, NOS	8520/3: Lobular carcinoma, NOS	Grade II	T1b	N0	M0	1	Luminal A	Total (simple) mastectomy	No	No	Alive	15	Alive
55457438	40's-49's	2015	Lobular carcinoma, NOS	8520/3: Lobular carcinoma, NOS	Grade II	T1c	N0	M0	1.9	Luminal A	Partial mastectomy	Yes	No	Alive	20	Alive
55467812	40's-49's	2015	Lobular carcinoma, NOS	8520/3: Lobular carcinoma, NOS	Grade I	T1c	N0	M0	1.3	Luminal A	Total (simple) mastectomy	No	No	Alive	9	Alive
55470317	40's-49's	2015	Lobular carcinoma, NOS	8520/3: Lobular carcinoma, NOS	Grade I	T1c	N0	M0	2	Luminal A	Partial mastectomy	No	No	Alive	0	Alive
58875018	40's-49's	2011	Lobular carcinoma, NOS	8520/3: Lobular carcinoma, NOS	Grade II	T1c	N0	M0	1.4	Luminal A	Modified radical mastectomy	No	Yes	Alive	71	Alive
59229697	40's-49's	2012	Lobular carcinoma, NOS	8520/3: Lobular carcinoma, NOS		T1c	N0	M0	1.2	Luminal A	Partial mastectomy	Yes	No	Alive	42	Alive
59233245	40's-49's	2011	Lobular carcinoma, NOS	8520/3: Lobular carcinoma, NOS	Grade II	T1c	N0	M0	1.4	Luminal A	Total (simple) mastectomy	No	Yes	Alive	63	Alive
59259547	40's-49's	2011	Lobular carcinoma, NOS	8520/3: Lobular carcinoma, NOS	Grade II	T1c	N0	M0	2	Luminal A	Total (simple) mastectomy	No	No	Alive	60	Alive
59275408	40's-49's	2013	Lobular carcinoma, NOS	8520/3: Lobular carcinoma, NOS	Grade II	T1b	N0	M0	1	Luminal A	Total (simple) mastectomy	No	No	Alive	47	Alive
59315972	40's-49's	2014	Lobular carcinoma, NOS	8520/3: Lobular carcinoma, NOS	Grade II	T1c	N1	M0	1.9	Luminal A	Modified radical mastectomy	No	Yes	Alive	34	Alive
59363091	40's-49's	2015	Lobular carcinoma, NOS	8520/3: Lobular carcinoma, NOS	Grade II	T1c	N1	M0	1.8	Luminal A	Total (simple) mastectomy	No	No	Alive	23	Alive
62677551	40's-49's	2011	Lobular carcinoma, NOS	8520/3: Lobular carcinoma, NOS	Grade I	T1c	N0	M0	1.5	Luminal A	Partial mastectomy	Yes	Yes	Alive	70	Alive
62703341	40's-49's	2011	Lobular carcinoma, NOS	8520/3: Lobular carcinoma, NOS	Grade I	T1c	N1	M0	1.8	Luminal A	Partial mastectomy	Yes	Yes	Alive	64	Alive
63342280	40's-49's	2015	Lobular carcinoma, NOS	8520/3: Lobular carcinoma, NOS	Grade II	T1b	N0	M0	1	Luminal A	Partial mastectomy	Yes	Yes	Alive	12	Alive
70565791	40's-49's	2010	Lobular carcinoma, NOS	8520/3: Lobular carcinoma, NOS		T1c	N1	M0	1.8	Luminal A	Partial mastectomy	Yes	No	Alive	80	Alive
70593297	40's-49's	2010	Lobular carcinoma, NOS	8520/3: Lobular carcinoma, NOS		T1c	N0	M0	1.2	Luminal A	Total (simple) mastectomy	No	No	Alive	21	Alive
71576754	40's-49's	2015	Lobular carcinoma, NOS	8520/3: Lobular carcinoma, NOS	Grade II	T1b	N0	M0	0.8	Luminal A	Total (simple) mastectomy	No	No	Alive	22	Alive
72162952	40's-49's	2010	Lobular carcinoma, NOS	8520/3: Lobular carcinoma, NOS	Grade I	T1c	N0	M0	1.3	Luminal A	Partial mastectomy	Yes	No	Alive	80	Alive
72168415	40's-49's	2010	Lobular carcinoma, NOS	8520/3: Lobular carcinoma, NOS	Grade II	T1c	N1	M0	1.5	Luminal A	Total (simple) mastectomy	No	No	Alive	82	Alive
72175962	40's-49's	2010	Lobular carcinoma, NOS	8520/3: Lobular carcinoma, NOS	Grade II	T1c	N0	M0	1.6	Luminal A	Partial mastectomy	Yes	No	Alive	78	Alive
72212838	40's-49's	2011	Lobular carcinoma, NOS	8520/3: Lobular carcinoma, NOS		T1c	N0	M0	1.2	Luminal A	Total (simple) mastectomy	No	No	Alive	68	Alive
72219220	40's-49's	2015	Lobular carcinoma, NOS	8520/3: Lobular carcinoma, NOS	Grade I	T1c	N0	M0	1.4	Luminal A	Partial mastectomy	No	No	Alive	14	Alive
72631377	40's-49's	2011	Lobular carcinoma, NOS	8520/3: Lobular carcinoma, NOS		T1b	N1	M0	0.8	Luminal A	Total (simple) mastectomy	No	Yes	Alive	68	Alive
72703104	40's-49's	2011	Lobular carcinoma, NOS	8520/3: Lobular carcinoma, NOS		T1c	N0	M0	1.5	Luminal A	Total (simple) mastectomy	No	No	Alive	68	Alive
72708508	40's-49's	2011	Lobular carcinoma, NOS	8520/3: Lobular carcinoma, NOS	Grade II	T1c	N1	M0	1.8	Luminal A	Partial mastectomy	Yes	Yes	Alive	62	Alive
72710617	40's-49's	2012	Lobular carcinoma, NOS	8520/3: Lobular carcinoma, NOS	Grade I	T1c	N0	M0	1.7	Luminal A	Total (simple) mastectomy	No	No	Alive	58	Alive
72747903	40's-49's	2012	Lobular carcinoma, NOS	8520/3: Lobular carcinoma, NOS	Grade II	T1c	N0	M0	1.1	Luminal A	Total (simple) mastectomy	No	No	Alive	53	Alive
72774394	40's-49's	2012	Lobular carcinoma, NOS	8520/3: Lobular carcinoma, NOS	Grade II	T1c	N0	M0	1.4	Luminal A	Partial mastectomy	Yes	No	Alive	52	Alive
73172619	40's-49's	2012	Lobular carcinoma, NOS	8520/3: Lobular carcinoma, NOS	Grade II	T1b	N1	M0	1	Luminal A	Modified radical mastectomy	No	No	Alive	48	Alive
73174471	40's-49's	2012	Lobular carcinoma, NOS	8520/3: Lobular carcinoma, NOS		T1b	N0	M0	0.8	Luminal A	Partial mastectomy	Yes	No	Alive	58	Alive
73198306	40's-49's	2012	Lobular carcinoma, NOS	8520/3: Lobular carcinoma, NOS		T1c	N0	M0	1.5	Luminal A	Partial mastectomy	Yes	No	Alive	50	Alive
73207104	40's-49's	2013	Lobular carcinoma, NOS	8520/3: Lobular carcinoma, NOS		T1c	N0	M0	1.4	Luminal A	Total (simple) mastectomy	No	Yes	Alive	43	Alive
73223086	40's-49's	2013	Lobular carcinoma, NOS	8520/3: Lobular carcinoma, NOS	Grade II	T1c	N1	M0	1.7	Luminal A	Total (simple) mastectomy	No	No	Alive	2	Alive
73260493	40's-49's	2013	Lobular carcinoma, NOS	8520/3: Lobular carcinoma, NOS	Grade II	T1b	N0	M0	1	Luminal A	Partial mastectomy	Yes	No	Alive	37	Alive
73284386	40's-49's	2013	Lobular carcinoma, NOS	8520/3: Lobular carcinoma, NOS	Grade I	T1c	N0	M0	2	Luminal A	Modified radical mastectomy	No	No	Alive	41	Alive
73293332	40's-49's	2014	Lobular carcinoma, NOS	8520/3: Lobular carcinoma, NOS	Grade II	T1c	N0	M0	1.1	Luminal A	Total (simple) mastectomy	No	No	Alive	31	Alive
73716433	40's-49's	2014	Lobular carcinoma, NOS	8520/3: Lobular carcinoma, NOS	Grade II	T1b	N0	M0	0.9	Luminal A	Partial mastectomy	Yes	No	Alive	25	Alive
73722496	40's-49's	2014	Lobular carcinoma, NOS	8520/3: Lobular carcinoma, NOS	Grade I	T1c	N0	M0	1.1	Luminal A	Partial mastectomy	No	No	Alive	25	Alive
73774209	40's-49's	2015	Lobular carcinoma, NOS	8520/3: Lobular carcinoma, NOS	Grade II	T1b	N0	M0	0.7	Luminal A	Partial mastectomy	Yes	No	Alive	20	Alive
73775203	40's-49's	2014	Lobular carcinoma, NOS	8520/3: Lobular carcinoma, NOS	Grade II	T1c	N1	M0	1.8	Luminal A	Total (simple) mastectomy	Yes	Yes	Alive	29	Alive
73805020	40's-49's	2015	Lobular carcinoma, NOS	8520/3: Lobular carcinoma, NOS	Grade II	T1b	N0	M0	0.7	Luminal A	Partial mastectomy	Yes	No	Alive	14	Alive
73841862	40's-49's	2015	Lobular carcinoma, NOS	8520/3: Lobular carcinoma, NOS	Grade II	T1b	N0	M0	0.8	Luminal A	Partial mastectomy	Yes	No	Alive	15	Alive
73848603	40's-49's	2015	Lobular carcinoma, NOS	8520/3: Lobular carcinoma, NOS	Grade II	T1c	N0	M0	1.8	Luminal A	Total (simple) mastectomy	No	Yes	Alive	12	Alive
74306450	40's-49's	2015	Lobular carcinoma, NOS	8520/3: Lobular carcinoma, NOS	Grade I	T1c	N0	M0	1.5	Luminal A	Autopsy only	No	No	Alive	16	Alive
76535906	40's-49's	2010	Lobular carcinoma, NOS	8520/3: Lobular carcinoma, NOS	Grade I	T1b	N0	M0	0.6	Luminal A	Total (simple) mastectomy	No	No	Alive	24	Alive
76643690	40's-49's	2012	Lobular carcinoma, NOS	8520/3: Lobular carcinoma, NOS	Grade II	T1c	N0	M0	1.3	Luminal A	Partial mastectomy	Yes	No	Alive	59	Alive
77165776	40's-49's	2014	Lobular carcinoma, NOS	8520/3: Lobular carcinoma, NOS	Grade I	T1c	N1	M0	1.1	Luminal A	Total (simple) mastectomy	Yes	Yes	Alive	35	Alive
77208508	40's-49's	2014	Lobular carcinoma, NOS	8520/3: Lobular carcinoma, NOS	Grade II	T1c	N0	M0	1.6	Luminal A	Total (simple) mastectomy	No	No	Alive	0	Alive
77659885	40's-49's	2015	Lobular carcinoma, NOS	8520/3: Lobular carcinoma, NOS	Grade II	T1c	N0	M0	2	Luminal A	Total (simple) mastectomy	No	No	Alive	18	Alive
9580486	40's-49's	2016	Lobular carcinoma, NOS	8520/3: Lobular carcinoma, NOS	Grade II	T1b	N0	M0	0.9	Luminal A	Partial mastectomy	Yes	No	Alive	10	Alive
20686362	40's-49's	2016	Lobular carcinoma, NOS	8520/3: Lobular carcinoma, NOS	Grade II	T1c	N1	M0	1.2	Luminal A	Partial mastectomy	Yes	Yes	Alive	5	Alive
22563445	40's-49's	2016	Lobular carcinoma, NOS	8520/3: Lobular carcinoma, NOS	Grade II	T1c	N1	M0	1.7	Luminal A	Autopsy only	No	Yes	Alive	1	Alive
27504420	40's-49's	2016	Lobular carcinoma, NOS	8520/3: Lobular carcinoma, NOS	Grade II	T1c	N0	M0	1.8	Luminal A	Total (simple) mastectomy	No	No	Alive	11	Alive
27541612	40's-49's	2016	Lobular carcinoma, NOS	8520/3: Lobular carcinoma, NOS	Grade II	T1b	N0	M0	0.9	Luminal A	Partial mastectomy	Yes	No	Alive	2	Alive
27549280	40's-49's	2016	Lobular carcinoma, NOS	8520/3: Lobular carcinoma, NOS	Grade II	T1c	N0	M0	1.3	Luminal A	Partial mastectomy	Yes	No	Alive	0	Alive
29463931	40's-49's	2016	Lobular carcinoma, NOS	8520/3: Lobular carcinoma, NOS	Grade II	T1c	N0	M0	1.5	Luminal A	Total (simple) mastectomy	No	No	Alive	6	Alive
29467071	40's-49's	2016	Lobular carcinoma, NOS	8520/3: Lobular carcinoma, NOS	Grade II	T1c	N1	M0	1.3	Luminal A	Total (simple) mastectomy	Yes	Yes	Alive	7	Alive
31984047	40's-49's	2016	Lobular carcinoma, NOS	8520/3: Lobular carcinoma, NOS	Grade II	T1b	N0	M0	0.8	Luminal A	Partial mastectomy	Yes	No	Alive	11	Alive
33964832	40's-49's	2016	Lobular carcinoma, NOS	8520/3: Lobular carcinoma, NOS	Grade I	T1b	N0	M0	0.6	Luminal A	Partial mastectomy	Yes	No	Alive	5	Alive
41007119	40's-49's	2016	Lobular carcinoma, NOS	8520/3: Lobular carcinoma, NOS	Grade II	T1b	N0	M0	1	Luminal A	Partial mastectomy	Yes	Yes	Alive	6	Alive
41008309	40's-49's	2016	Lobular carcinoma, NOS	8520/3: Lobular carcinoma, NOS	Grade II	T1c	N0	M0	2	Luminal A	Partial mastectomy	No	No	Alive	2	Alive
41012327	40's-49's	2016	Lobular carcinoma, NOS	8520/3: Lobular carcinoma, NOS	Grade II	T1c	N0	M0	1.3	Luminal A	Partial mastectomy	No	Yes	Alive	2	Alive
41018389	40's-49's	2016	Lobular carcinoma, NOS	8520/3: Lobular carcinoma, NOS	Grade I	T1c	N0	M0	1.8	Luminal A	Partial mastectomy	No	No	Alive	1	Alive
55940675	40's-49's	2016	Lobular carcinoma, NOS	8520/3: Lobular carcinoma, NOS	Grade II	T1c	N0	M0	1.8	Luminal A	Total (simple) mastectomy	Yes	Yes	Alive	7	Alive
55953013	40's-49's	2016	Lobular carcinoma, NOS	8520/3: Lobular carcinoma, NOS	Grade II	T1b	N0	M0	0.6	Luminal A	Partial mastectomy	Yes	No	Alive	5	Alive
55983374	40's-49's	2016	Lobular carcinoma, NOS	8520/3: Lobular carcinoma, NOS	Grade II	T1c	N1	M0	1.5	Luminal A	Partial mastectomy	No	No	Alive	6	Alive
56017728	40's-49's	2016	Lobular carcinoma, NOS	8520/3: Lobular carcinoma, NOS	Grade II	T1c	N1	M0	1.5	Luminal A	Modified radical mastectomy	No	Yes	Alive	3	Alive
56022980	40's-49's	2016	Lobular carcinoma, NOS	8520/3: Lobular carcinoma, NOS	Grade I	T1b	N0	M0	0.6	Luminal A	Partial mastectomy	Yes	No	Alive	4	Alive
59709820	40's-49's	2016	Lobular carcinoma, NOS	8520/3: Lobular carcinoma, NOS	Grade II	T1c	N1	M0	1.5	Luminal A	Partial mastectomy	Yes	No	Alive	9	Alive
59714088	40's-49's	2016	Lobular carcinoma, NOS	8520/3: Lobular carcinoma, NOS	Grade II	T1c	N0	M0	2	Luminal A	Total (simple) mastectomy	No	No	Alive	7	Alive
59743842	40's-49's	2016	Lobular carcinoma, NOS	8520/3: Lobular carcinoma, NOS	Grade I	T1b	N0	M0	0.6	Luminal A	Partial mastectomy	Yes	No	Alive	0	Alive
63355984	40's-49's	2016	Lobular carcinoma, NOS	8520/3: Lobular carcinoma, NOS	Grade II	T1c	N1	M0	1.5	Luminal A	Total (simple) mastectomy	No	No	Alive	9	Alive
73861859	40's-49's	2016	Lobular carcinoma, NOS	8520/3: Lobular carcinoma, NOS	Grade III	T1c	N0	M0	99.9	Luminal A	Partial mastectomy	Yes	No	Alive	5	Alive
73865146	40's-49's	2016	Lobular carcinoma, NOS	8520/3: Lobular carcinoma, NOS	Grade I	T1c	N0	M0	1.6	Luminal A	Total (simple) mastectomy	No	No	Alive	11	Alive
73870378	40's-49's	2016	Lobular carcinoma, NOS	8520/3: Lobular carcinoma, NOS	Grade III	T1c	N0	M0	99.9	Luminal A	Total (simple) mastectomy	No	No	Alive	8	Alive
73870533	40's-49's	2016	Lobular carcinoma, NOS	8520/3: Lobular carcinoma, NOS	Grade III	T1c	N1	M0	99.9	Luminal A	Total (simple) mastectomy	No	No	Alive	8	Alive
73874151	40's-49's	2016	Lobular carcinoma, NOS	8520/3: Lobular carcinoma, NOS	Grade I	T1c	N0	M0	1.1	Luminal A	Partial mastectomy	Yes	No	Alive	9	Alive
74298461	40's-49's	2016	Lobular carcinoma, NOS	8520/3: Lobular carcinoma, NOS	Grade II	T1b	N0	M0	0.9	Luminal A	Total (simple) mastectomy	No	No	Alive	2	Alive
74307014	40's-49's	2016	Lobular carcinoma, NOS	8520/3: Lobular carcinoma, NOS	Grade II	T1b	N0	M0	1	Luminal A	Total (simple) mastectomy	No	No	Alive	1	Alive
74322527	40's-49's	2016	Lobular carcinoma, NOS	8520/3: Lobular carcinoma, NOS	Grade II	T1c	N0	M0	1.1	Luminal A	Total (simple) mastectomy	No	No	Alive	1	Alive
77692745	40's-49's	2016	Lobular carcinoma, NOS	8520/3: Lobular carcinoma, NOS	Grade II	T1c	N1	M0	1.5	Luminal A	Autopsy only	No	Yes	Alive	7	Alive
77701830	40's-49's	2016	Lobular carcinoma, NOS	8520/3: Lobular carcinoma, NOS	Grade II	T1b	N1	M0	1	Luminal A	Partial mastectomy	Yes	No	Alive	9	Alive
4008981	40's-49's	2010	Lobular carcinoma, NOS	8520/3: Lobular carcinoma, NOS	Grade I	T1b	N0	M0	0.7	Luminal A	Total (simple) mastectomy	No	Yes	Alive	74	Alive
4031249	40's-49's	2011	Lobular carcinoma, NOS	8520/3: Lobular carcinoma, NOS	Grade I	T1c	N0	M0	1.8	Luminal A	Partial mastectomy	Yes	Yes	Alive	67	Alive
4057021	40's-49's	2011	Lobular carcinoma, NOS	8520/3: Lobular carcinoma, NOS	Grade II	T1c	N1	M0	1.1	Luminal A	Total (simple) mastectomy	No	No	Breast	18	Breast
4063466	40's-49's	2011	Lobular carcinoma, NOS	8520/3: Lobular carcinoma, NOS	Grade I	T1b	N0	M0	1	Luminal A	Total (simple) mastectomy	No	No	Alive	49	Alive
4100783	40's-49's	2012	Lobular carcinoma, NOS	8520/3: Lobular carcinoma, NOS	Grade II	T1c	N0	M0	1.7	Luminal A	Partial mastectomy	No	No	Alive	15	Alive
4120528	40's-49's	2013	Lobular carcinoma, NOS	8520/3: Lobular carcinoma, NOS	Grade I	T1c	N0	M0	1.1	Luminal A	Total (simple) mastectomy	No	No	Alive	42	Alive
4541756	40's-49's	2014	Lobular carcinoma, NOS	8520/3: Lobular carcinoma, NOS		T1c	N0	M0	1.8	Luminal A	Total (simple) mastectomy	No	No	Alive	25	Alive
4544550	40's-49's	2014	Lobular carcinoma, NOS	8520/3: Lobular carcinoma, NOS	Grade II	T1c	N0	M0	1.5	Luminal A	Partial mastectomy	Yes	No	Alive	33	Alive
4568154	40's-49's	2014	Lobular carcinoma, NOS	8520/3: Lobular carcinoma, NOS	Grade II	T1c	N1	M0	1.6	Luminal A	Total (simple) mastectomy	Yes	Yes	Alive	26	Alive
4574457	40's-49's	2014	Lobular carcinoma, NOS	8520/3: Lobular carcinoma, NOS	Grade I	T1c	N0	M0	1.5	Luminal A	Partial mastectomy	Yes	No	Alive	24	Alive
4604274	40's-49's	2015	Lobular carcinoma, NOS	8520/3: Lobular carcinoma, NOS	Grade II	T1c	N0	M0	1.3	Luminal A	Total (simple) mastectomy	No	No	Alive	15	Alive
5773395	40's-49's	2012	Lobular carcinoma, NOS	8520/3: Lobular carcinoma, NOS	Grade II	T1c	N0	M0	1.9	Luminal A	Total (simple) mastectomy	No	No	Alive	56	Alive
8964775	40's-49's	2010	Lobular carcinoma, NOS	8520/3: Lobular carcinoma, NOS	Grade I	T1c	N0	M0	1.8	Luminal A	Partial mastectomy	Yes	No	Alive	79	Alive
9023302	40's-49's	2011	Lobular carcinoma, NOS	8520/3: Lobular carcinoma, NOS	Grade II	T1b	N0	M0	0.9	Luminal A	Partial mastectomy	Yes	Yes	Alive	63	Alive
9072822	40's-49's	2012	Lobular carcinoma, NOS	8520/3: Lobular carcinoma, NOS	Grade II	T1b	N0	M0	1	Luminal A	Partial mastectomy	No	No	Alive	3	Alive
9460324	40's-49's	2013	Lobular carcinoma, NOS	8520/3: Lobular carcinoma, NOS		T1c	N0	M0	1.8	Luminal A	Total (simple) mastectomy	No	No	Alive	44	Alive
9470670	40's-49's	2013	Lobular carcinoma, NOS	8520/3: Lobular carcinoma, NOS	Grade I	T1c	N0	M0	1.8	Luminal A	Total (simple) mastectomy	No	No	Alive	1	Alive
9512136	40's-49's	2014	Lobular carcinoma, NOS	8520/3: Lobular carcinoma, NOS	Grade III	T1b	N1	M0	1	Luminal A	Partial mastectomy	Yes	Yes	Alive	27	Alive
9512675	40's-49's	2014	Lobular carcinoma, NOS	8520/3: Lobular carcinoma, NOS	Grade II	T1c	N0	M0	1.8	Luminal A	Partial mastectomy	Yes	No	Alive	24	Alive
9538861	40's-49's	2015	Lobular carcinoma, NOS	8520/3: Lobular carcinoma, NOS	Grade I	T1c	N0	M0	1.6	Luminal A	Partial mastectomy	Yes	No	Alive	20	Alive
9539178	40's-49's	2015	Lobular carcinoma, NOS	8520/3: Lobular carcinoma, NOS	Grade III	T1c	N0	M0	1.3	Luminal A	Total (simple) mastectomy	No	Yes	Alive	21	Alive
9539237	40's-49's	2015	Lobular carcinoma, NOS	8520/3: Lobular carcinoma, NOS	Grade III	T1c	N0	M0	1.9	Luminal A	Partial mastectomy	Yes	No	Alive	21	Alive
9539237	40's-49's	2015	Lobular carcinoma, NOS	8520/3: Lobular carcinoma, NOS	Grade III	T1c	N0	M0	1.9	Luminal A	Autopsy only	No	No	Alive	21	Alive
9546407	40's-49's	2015	Lobular carcinoma, NOS	8520/3: Lobular carcinoma, NOS	Grade II	T1c	N1	M0	2	Luminal A	Partial mastectomy	No	No	Alive	23	Alive
9546407	40's-49's	2015	Lobular carcinoma, NOS	8520/3: Lobular carcinoma, NOS	Grade II	T1c	N1	M0	1.2	Luminal A	Partial mastectomy	Yes	No	Alive	23	Alive
9554419	40's-49's	2015	Lobular carcinoma, NOS	8520/3: Lobular carcinoma, NOS	Grade I	T1b	N0	M0	1	Luminal A	Total (simple) mastectomy	No	No	Alive	14	Alive
9560890	40's-49's	2015	Lobular carcinoma, NOS	8520/3: Lobular carcinoma, NOS	Grade II	T1c	N0	M0	1.3	Luminal A	Partial mastectomy	Yes	No	Alive	13	Alive
13977880	40's-49's	2013	Lobular carcinoma, NOS	8520/3: Lobular carcinoma, NOS	Grade II	T1b	N0	M0	0.9	Luminal A	Total (simple) mastectomy	No	No	Alive	46	Alive
14484463	40's-49's	2010	Lobular carcinoma, NOS	8520/3: Lobular carcinoma, NOS		T1b	N0	M0	0.9	Luminal A	Partial mastectomy	Yes	No	Alive	83	Alive
14490557	40's-49's	2010	Lobular carcinoma, NOS	8520/3: Lobular carcinoma, NOS	Grade I	T1c	N1	M0	1.5	Luminal A	Modified radical mastectomy	No	Yes	Alive	76	Alive
14492760	40's-49's	2010	Lobular carcinoma, NOS	8520/3: Lobular carcinoma, NOS	Grade I	T1c	N0	M0	1.5	Luminal A	Total (simple) mastectomy	Yes	No	Alive	79	Alive
14516466	40's-49's	2015	Lobular carcinoma, NOS	8520/3: Lobular carcinoma, NOS	Grade II	T1b	N0	M0	1	Luminal A	Partial mastectomy	Yes	No	Alive	18	Alive
14599132	40's-49's	2012	Lobular carcinoma, NOS	8520/3: Lobular carcinoma, NOS		T1c	N0	M0	1.9	Luminal A	Total (simple) mastectomy	No	No	Alive	49	Alive
14629488	40's-49's	2013	Lobular carcinoma, NOS	8520/3: Lobular carcinoma, NOS	Grade I	T1c	N0	M0	2	Luminal A	Partial mastectomy	Yes	Yes	Alive	38	Alive
15079074	40's-49's	2015	Lobular carcinoma, NOS	8520/3: Lobular carcinoma, NOS	Grade II	T1b	N0	M0	0.7	Luminal A	Total (simple) mastectomy	No	No	Alive	20	Alive
15098090	40's-49's	2015	Lobular carcinoma, NOS	8520/3: Lobular carcinoma, NOS	Grade II	T1c	N0	M0	1.4	Luminal A	Partial mastectomy	Yes	Yes	Alive	17	Alive
15111632	40's-49's	2015	Lobular carcinoma, NOS	8520/3: Lobular carcinoma, NOS	Grade II	T1c	N0	M0	2	Luminal A	Total (simple) mastectomy	No	No	Alive	14	Alive
15114654	40's-49's	2015	Lobular carcinoma, NOS	8520/3: Lobular carcinoma, NOS	Grade II	T1b	N0	M0	1	Luminal A	Partial mastectomy	Yes	No	Alive	12	Alive
16507219	40's-49's	2010	Lobular carcinoma, NOS	8520/3: Lobular carcinoma, NOS	Grade I	T1c	N0	M0	1.8	Luminal A	Partial mastectomy	Yes	No	Alive	82	Alive
16530500	40's-49's	2012	Lobular carcinoma, NOS	8520/3: Lobular carcinoma, NOS	Grade I	T1c	N0	M0	1.1	Luminal A	Partial mastectomy	Yes	No	Alive	52	Alive
16538025	40's-49's	2012	Lobular carcinoma, NOS	8520/3: Lobular carcinoma, NOS	Grade I	T1c	N0	M0	1.3	Luminal A	Total (simple) mastectomy	No	No	Alive	53	Alive
20115053	40's-49's	2010	Lobular carcinoma, NOS	8520/3: Lobular carcinoma, NOS	Grade I	T1c	N0	M0	1.5	Luminal A	Partial mastectomy	Yes	No	Alive	81	Alive
20184002	40's-49's	2012	Lobular carcinoma, NOS	8520/3: Lobular carcinoma, NOS	Grade I	T1c	N0	M0	1.6	Luminal A	Partial mastectomy	Yes	No	Alive	55	Alive
20195363	40's-49's	2013	Lobular carcinoma, NOS	8520/3: Lobular carcinoma, NOS	Grade II	T1c	N0	M0	1.6	Luminal A	Total (simple) mastectomy	No	No	Alive	46	Alive
20200174	40's-49's	2013	Lobular carcinoma, NOS	8520/3: Lobular carcinoma, NOS	Grade I	T1c	N0	M0	1.7	Luminal A	Total (simple) mastectomy	No	No	Alive	47	Alive
20580694	40's-49's	2013	Lobular carcinoma, NOS	8520/3: Lobular carcinoma, NOS	Grade II	T1c	N1	M0	1.6	Luminal A	Modified radical mastectomy	No	No	Alive	40	Alive
20609540	40's-49's	2014	Lobular carcinoma, NOS	8520/3: Lobular carcinoma, NOS	Grade III	T1b	N0	M0	0.9	Luminal A	Total (simple) mastectomy	No	No	Alive	34	Alive
20614634	40's-49's	2014	Lobular carcinoma, NOS	8520/3: Lobular carcinoma, NOS	Grade II	T1c	N1	M0	1.7	Luminal A	Partial mastectomy	Yes	Yes	Alive	32	Alive
20616031	40's-49's	2015	Lobular carcinoma, NOS	8520/3: Lobular carcinoma, NOS	Grade II	T1b	N1	M0	0.7	Luminal A	Modified radical mastectomy	No	No	Alive	13	Alive
20635673	40's-49's	2014	Lobular carcinoma, NOS	8520/3: Lobular carcinoma, NOS	Grade II	T1c	N0	M0	1.5	Luminal A	Partial mastectomy	Yes	No	Alive	32	Alive
20639013	40's-49's	2015	Lobular carcinoma, NOS	8520/3: Lobular carcinoma, NOS	Grade II	T1c	N0	M0	1.5	Luminal A	Total (simple) mastectomy	No	No	Alive	18	Alive
20643822	40's-49's	2014	Lobular carcinoma, NOS	8520/3: Lobular carcinoma, NOS	Grade I	T1b	N0	M0	0.7	Luminal A	Modified radical mastectomy	No	No	Alive	28	Alive
20646917	40's-49's	2015	Lobular carcinoma, NOS	8520/3: Lobular carcinoma, NOS	Grade II	T1b	N0	M0	1	Luminal A	Partial mastectomy	Yes	No	Alive	13	Alive
20655362	40's-49's	2015	Lobular carcinoma, NOS	8520/3: Lobular carcinoma, NOS	Grade I	T1c	N1	M0	2	Luminal A	Total (simple) mastectomy	Yes	Yes	Alive	12	Alive
20655701	40's-49's	2015	Lobular carcinoma, NOS	8520/3: Lobular carcinoma, NOS	Grade II	T1c	N1	M0	1.6	Luminal A	Partial mastectomy	Yes	No	Alive	13	Alive
20660245	40's-49's	2015	Lobular carcinoma, NOS	8520/3: Lobular carcinoma, NOS	Grade III	T1c	N1	M0	1.8	Luminal A	Autopsy only	No	No	Alive	7	Alive
22470718	40's-49's	2011	Lobular carcinoma, NOS	8520/3: Lobular carcinoma, NOS	Grade II	T1c	N0	M0	1.2	Luminal A	Total (simple) mastectomy	No	No	Alive	33	Alive
25833919	40's-49's	2010	Lobular carcinoma, NOS	8520/3: Lobular carcinoma, NOS	Grade II	T1b	N1	M0	0.8	Luminal A	Total (simple) mastectomy	No	No	Alive	81	Alive
25880629	40's-49's	2012	Lobular carcinoma, NOS	8520/3: Lobular carcinoma, NOS	Grade I	T1c	N0	M0	1.3	Luminal A	Modified radical mastectomy	No	No	Alive	59	Alive
26455368	40's-49's	2010	Lobular carcinoma, NOS	8520/3: Lobular carcinoma, NOS	Grade II	T1c	N1	M0	1.5	Luminal A	Total (simple) mastectomy	Yes	Yes	Other Cause of Death	69	Other Cause of Death
26932555	40's-49's	2012	Lobular carcinoma, NOS	8520/3: Lobular carcinoma, NOS	Grade I	T1c	N0	M0	1.6	Luminal A	Total (simple) mastectomy	No	No	Other Cause of Death	49	Other Cause of Death
26947331	40's-49's	2012	Lobular carcinoma, NOS	8520/3: Lobular carcinoma, NOS	Grade II	T1c	N0	M0	1.7	Luminal A	Partial mastectomy	Yes	No	Alive	52	Alive
26948300	40's-49's	2012	Lobular carcinoma, NOS	8520/3: Lobular carcinoma, NOS	Grade I	T1c	N1	M0	1.8	Luminal A	Partial mastectomy	Yes	No	Alive	53	Alive
26962596	40's-49's	2012	Lobular carcinoma, NOS	8520/3: Lobular carcinoma, NOS	Grade II	T1c	N1	M0	2	Luminal A	Total (simple) mastectomy	No	Yes	Breast	47	Breast
26975184	40's-49's	2013	Lobular carcinoma, NOS	8520/3: Lobular carcinoma, NOS	Grade II	T1c	N0	M0	2	Luminal A	Total (simple) mastectomy	No	No	Alive	45	Alive
26984797	40's-49's	2013	Lobular carcinoma, NOS	8520/3: Lobular carcinoma, NOS	Grade II	T1b	N1	M0	0.8	Luminal A	Partial mastectomy	Yes	No	Alive	42	Alive
26994917	40's-49's	2013	Lobular carcinoma, NOS	8520/3: Lobular carcinoma, NOS	Grade II	T1c	N0	M0	1.7	Luminal A	Partial mastectomy	Yes	No	Alive	41	Alive
27007942	40's-49's	2014	Lobular carcinoma, NOS	8520/3: Lobular carcinoma, NOS	Grade II	T1b	N0	M0	0.9	Luminal A	Total (simple) mastectomy	No	No	Alive	35	Alive
27015544	40's-49's	2014	Lobular carcinoma, NOS	8520/3: Lobular carcinoma, NOS	Grade II	T1c	N0	M0	1.3	Luminal A	Partial mastectomy	No	No	Alive	34	Alive
27016468	40's-49's	2014	Lobular carcinoma, NOS	8520/3: Lobular carcinoma, NOS	Grade II	T1c	N0	M0	1.2	Luminal A	Total (simple) mastectomy	No	No	Alive	34	Alive
27027518	40's-49's	2014	Lobular carcinoma, NOS	8520/3: Lobular carcinoma, NOS	Grade II	T1b	N0	M0	1	Luminal A	Partial mastectomy	Yes	No	Alive	31	Alive
27436456	40's-49's	2014	Lobular carcinoma, NOS	8520/3: Lobular carcinoma, NOS	Grade II	T1b	N0	M0	1	Luminal A	Partial mastectomy	Yes	No	Alive	28	Alive
27503313	40's-49's	2015	Lobular carcinoma, NOS	8520/3: Lobular carcinoma, NOS	Grade II	T1c	N0	M0	1.6	Luminal A	Partial mastectomy	Yes	Yes	Alive	12	Alive
29354449	40's-49's	2011	Lobular carcinoma, NOS	8520/3: Lobular carcinoma, NOS	Grade I	T1b	N0	M0	1	Luminal A	Modified radical mastectomy	No	No	Alive	71	Alive
29383180	40's-49's	2012	Lobular carcinoma, NOS	8520/3: Lobular carcinoma, NOS	Grade I	T1c	N0	M0	1.7	Luminal A	Total (simple) mastectomy	No	No	Alive	58	Alive
29389865	40's-49's	2012	Lobular carcinoma, NOS	8520/3: Lobular carcinoma, NOS	Grade I	T1c	N0	M0	1.3	Luminal A	Partial mastectomy	Yes	No	Alive	23	Alive
31455301	40's-49's	2010	Lobular carcinoma, NOS	8520/3: Lobular carcinoma, NOS	Grade II	T1b	N0	M0	0.8	Luminal A	Partial mastectomy	Yes	No	Alive	83	Alive
31498956	40's-49's	2011	Lobular carcinoma, NOS	8520/3: Lobular carcinoma, NOS	Grade I	T1b	N0	M0	1	Luminal A	Partial mastectomy	Yes	Yes	Alive	62	Alive
31516022	40's-49's	2012	Lobular carcinoma, NOS	8520/3: Lobular carcinoma, NOS	Grade I	T1c	N1	M0	1.4	Luminal A	Total (simple) mastectomy	No	No	Alive	34	Alive
31882120	40's-49's	2012	Lobular carcinoma, NOS	8520/3: Lobular carcinoma, NOS	Grade II	T1c	N1	M0	2	Luminal A	Total (simple) mastectomy	No	Yes	Alive	55	Alive
31919810	40's-49's	2013	Lobular carcinoma, NOS	8520/3: Lobular carcinoma, NOS	Grade I	T1c	N0	M0	2	Luminal A	Total (simple) mastectomy	No	No	Alive	39	Alive
31935207	40's-49's	2014	Lobular carcinoma, NOS	8520/3: Lobular carcinoma, NOS	Grade III	T1c	N0	M0	2	Luminal A	Total (simple) mastectomy	No	No	Alive	27	Alive
31942202	40's-49's	2014	Lobular carcinoma, NOS	8520/3: Lobular carcinoma, NOS		T1c	N1	M0	1.1	Luminal A	Total (simple) mastectomy	Yes	Yes	Alive	24	Alive
31959644	40's-49's	2015	Lobular carcinoma, NOS	8520/3: Lobular carcinoma, NOS	Grade I	T1c	N0	M0	1.5	Luminal A	Total (simple) mastectomy	No	No	Alive	21	Alive
33525278	40's-49's	2010	Lobular carcinoma, NOS	8520/3: Lobular carcinoma, NOS	Grade II	T1c	N1	M0	2	Luminal A	Modified radical mastectomy	No	Yes	Alive	76	Alive
33532638	40's-49's	2011	Lobular carcinoma, NOS	8520/3: Lobular carcinoma, NOS	Grade I	T1c	N0	M0	1.6	Luminal A	Partial mastectomy	Yes	No	Alive	69	Alive
33534515	40's-49's	2011	Lobular carcinoma, NOS	8520/3: Lobular carcinoma, NOS	Grade II	T1c	N0	M0	1.5	Luminal A	Partial mastectomy	Yes	No	Alive	71	Alive
33898723	40's-49's	2013	Lobular carcinoma, NOS	8520/3: Lobular carcinoma, NOS	Grade II	T1c	N0	M0	1.9	Luminal A	Partial mastectomy	No	No	Alive	42	Alive
33919999	40's-49's	2014	Lobular carcinoma, NOS	8520/3: Lobular carcinoma, NOS	Grade I	T1c	N0	M0	1.2	Luminal A	Partial mastectomy	Yes	No	Alive	27	Alive
39392876	40's-49's	2014	Lobular carcinoma, NOS	8520/3: Lobular carcinoma, NOS	Grade II	T1c	N0	M0	1.7	Luminal A	Autopsy only	No	No	Alive	27	Alive
39431331	40's-49's	2010	Lobular carcinoma, NOS	8520/3: Lobular carcinoma, NOS	Grade III	T1b	N0	M0	0.8	Luminal A	Partial mastectomy	Yes	No	Alive	77	Alive
39449723	40's-49's	2010	Lobular carcinoma, NOS	8520/3: Lobular carcinoma, NOS	Grade II	T1c	N0	M0	1.2	Luminal A	Partial mastectomy	Yes	No	Alive	63	Alive
39451883	40's-49's	2010	Lobular carcinoma, NOS	8520/3: Lobular carcinoma, NOS	Grade II	T1c	N0	M0	1.4	Luminal A	Total (simple) mastectomy	No	No	Alive	73	Alive
39465696	40's-49's	2011	Lobular carcinoma, NOS	8520/3: Lobular carcinoma, NOS	Grade I	T1c	N0	M0	1.2	Luminal A	Partial mastectomy	Yes	No	Alive	68	Alive
39465993	40's-49's	2011	Lobular carcinoma, NOS	8520/3: Lobular carcinoma, NOS	Grade II	T1b	N0	M0	0.8	Luminal A	Total (simple) mastectomy	No	No	Alive	67	Alive
39863796	40's-49's	2011	Lobular carcinoma, NOS	8520/3: Lobular carcinoma, NOS	Grade II	T1c	N0	M0	1.5	Luminal A	Partial mastectomy	No	No	Alive	64	Alive
39882608	40's-49's	2011	Lobular carcinoma, NOS	8520/3: Lobular carcinoma, NOS	Grade II	T1c	N0	M0	1.9	Luminal A	Partial mastectomy	Yes	Yes	Alive	63	Alive
39884386	40's-49's	2011	Lobular carcinoma, NOS	8520/3: Lobular carcinoma, NOS	Grade II	T1c	N1	M0	1.5	Luminal A	Modified radical mastectomy	No	No	Alive	17	Alive
39902421	40's-49's	2011	Lobular carcinoma, NOS	8520/3: Lobular carcinoma, NOS	Grade II	T1c	N0	M0	1.5	Luminal A	Modified radical mastectomy	No	No	Alive	38	Alive
39944661	40's-49's	2012	Lobular carcinoma, NOS	8520/3: Lobular carcinoma, NOS	Grade II	T1c	N0	M0	1.5	Luminal A	Total (simple) mastectomy	No	No	Alive	12	Alive
39967323	40's-49's	2012	Lobular carcinoma, NOS	8520/3: Lobular carcinoma, NOS	Grade II	T1c	N0	M0	2	Luminal A	Partial mastectomy	Yes	No	Alive	51	Alive
39978129	40's-49's	2012	Lobular carcinoma, NOS	8520/3: Lobular carcinoma, NOS	Grade I	T1c	N1	M0	1.1	Luminal A	Total (simple) mastectomy	No	Yes	Alive	50	Alive
39992229	40's-49's	2013	Lobular carcinoma, NOS	8520/3: Lobular carcinoma, NOS	Grade I	T1b	N0	M0	0.7	Luminal A	Total (simple) mastectomy	No	No	Alive	45	Alive
40014388	40's-49's	2013	Lobular carcinoma, NOS	8520/3: Lobular carcinoma, NOS	Grade II	T1c	N1	M0	1.5	Luminal A	Partial mastectomy	No	No	Alive	39	Alive
40455272	40's-49's	2014	Lobular carcinoma, NOS	8520/3: Lobular carcinoma, NOS	Grade I	T1b	N0	M0	0.8	Luminal A	Partial mastectomy	Yes	No	Alive	32	Alive
40494047	40's-49's	2014	Lobular carcinoma, NOS	8520/3: Lobular carcinoma, NOS	Grade I	T1b	N0	M0	0.8	Luminal A	Partial mastectomy	No	No	Alive	29	Alive
40503038	40's-49's	2014	Lobular carcinoma, NOS	8520/3: Lobular carcinoma, NOS	Grade II	T1b	N0	M0	0.8	Luminal A	Total (simple) mastectomy	No	No	Alive	23	Alive
40549002	40's-49's	2015	Lobular carcinoma, NOS	8520/3: Lobular carcinoma, NOS	Grade II	T1c	N0	M0	1.2	Luminal A	Partial mastectomy	No	Yes	Alive	2	Alive
50438453	40's-49's	2012	Lobular carcinoma, NOS	8520/3: Lobular carcinoma, NOS	Grade II	T1c	N0	M0	1.1	Luminal A	Total (simple) mastectomy	No	No	Alive	55	Alive
52070111	40's-49's	2011	Lobular carcinoma, NOS	8520/3: Lobular carcinoma, NOS	Grade I	T1c	N0	M0	1.1	Luminal A	Total (simple) mastectomy	No	No	Alive	61	Alive
52168441	40's-49's	2010	Lobular carcinoma, NOS	8520/3: Lobular carcinoma, NOS	Grade I	T1c	N0	M0	1.2	Luminal A	Partial mastectomy	Yes	No	Alive	80	Alive
52183040	40's-49's	2010	Lobular carcinoma, NOS	8520/3: Lobular carcinoma, NOS	Grade II	T1c	N0	M0	1.6	Luminal A	Partial mastectomy	No	Yes	Alive	78	Alive
52202201	40's-49's	2010	Lobular carcinoma, NOS	8520/3: Lobular carcinoma, NOS	Grade I	T1b	N0	M0	0.8	Luminal A	Total (simple) mastectomy	No	No	Alive	79	Alive
52650114	40's-49's	2010	Lobular carcinoma, NOS	8520/3: Lobular carcinoma, NOS	Grade I	T1c	N0	M0	2	Luminal A	Partial mastectomy	Yes	No	Alive	73	Alive
52656759	40's-49's	2010	Lobular carcinoma, NOS	8520/3: Lobular carcinoma, NOS	Grade II	T1b	N0	M0	1	Luminal A	Partial mastectomy	Yes	No	Alive	83	Alive
52696317	40's-49's	2011	Lobular carcinoma, NOS	8520/3: Lobular carcinoma, NOS	Grade I	T1c	N0	M0	1.5	Luminal A	Partial mastectomy	Yes	No	Alive	68	Alive
52723796	40's-49's	2010	Lobular carcinoma, NOS	8520/3: Lobular carcinoma, NOS	Grade I	T1c	N0	M0	1.5	Luminal A	Total (simple) mastectomy	No	Yes	Alive	78	Alive
52733483	40's-49's	2011	Lobular carcinoma, NOS	8520/3: Lobular carcinoma, NOS	Grade II	T1c	N0	M0	1.4	Luminal A	Total (simple) mastectomy	No	No	Alive	67	Alive
52733483	40's-49's	2011	Lobular carcinoma, NOS	8520/3: Lobular carcinoma, NOS	Grade I	T1c	N0	M0	1.4	Luminal A	Modified radical mastectomy	No	No	Alive	67	Alive
52740941	40's-49's	2011	Lobular carcinoma, NOS	8520/3: Lobular carcinoma, NOS	Grade I	T1c	N1	M0	1.8	Luminal A	Total (simple) mastectomy	Yes	Yes	Alive	67	Alive
52762886	40's-49's	2011	Lobular carcinoma, NOS	8520/3: Lobular carcinoma, NOS	Grade I	T1c	N0	M0	1.4	Luminal A	Total (simple) mastectomy	No	No	Alive	45	Alive
53188433	40's-49's	2011	Lobular carcinoma, NOS	8520/3: Lobular carcinoma, NOS	Grade I	T1b	N0	M0	0.7	Luminal A	Partial mastectomy	No	No	Alive	65	Alive
53190362	40's-49's	2010	Lobular carcinoma, NOS	8520/3: Lobular carcinoma, NOS	Grade I	T1c	N0	M0	2	Luminal A	Modified radical mastectomy	No	No	Alive	75	Alive
53224897	40's-49's	2011	Lobular carcinoma, NOS	8520/3: Lobular carcinoma, NOS	Grade II	T1c	N0	M0	1.5	Luminal A	Total (simple) mastectomy	No	No	Alive	61	Alive
53267494	40's-49's	2011	Lobular carcinoma, NOS	8520/3: Lobular carcinoma, NOS	Grade II	T1c	N1	M0	1.6	Luminal A	Partial mastectomy	Yes	Yes	Alive	65	Alive
53736386	40's-49's	2011	Lobular carcinoma, NOS	8520/3: Lobular carcinoma, NOS	Grade II	T1c	N1	M0	2	Luminal A	Partial mastectomy	Yes	Yes	Alive	63	Alive
53740277	40's-49's	2012	Lobular carcinoma, NOS	8520/3: Lobular carcinoma, NOS	Grade II	T1c	N1	M0	1.1	Luminal A	Modified radical mastectomy	No	Yes	Alive	45	Alive
53777731	40's-49's	2012	Lobular carcinoma, NOS	8520/3: Lobular carcinoma, NOS	Grade I	T1b	N0	M0	0.9	Luminal A	Partial mastectomy	No	No	Alive	50	Alive
53779139	40's-49's	2012	Lobular carcinoma, NOS	8520/3: Lobular carcinoma, NOS	Grade II	T1c	N0	M0	1.8	Luminal A	Total (simple) mastectomy	No	Yes	Alive	50	Alive
53786850	40's-49's	2012	Lobular carcinoma, NOS	8520/3: Lobular carcinoma, NOS	Grade II	T1c	N0	M0	1.5	Luminal A	Total (simple) mastectomy	No	No	Alive	48	Alive
53792201	40's-49's	2012	Lobular carcinoma, NOS	8520/3: Lobular carcinoma, NOS	Grade II	T1b	N1	M0	1	Luminal A	Total (simple) mastectomy	Yes	Yes	Alive	48	Alive
53809031	40's-49's	2012	Lobular carcinoma, NOS	8520/3: Lobular carcinoma, NOS	Grade I	T1b	N0	M0	1	Luminal A	Partial mastectomy	Yes	No	Alive	49	Alive
53822822	40's-49's	2013	Lobular carcinoma, NOS	8520/3: Lobular carcinoma, NOS	Grade II	T1c	N0	M0	1.8	Luminal A	Total (simple) mastectomy	No	Yes	Alive	47	Alive
53840325	40's-49's	2013	Lobular carcinoma, NOS	8520/3: Lobular carcinoma, NOS	Grade II	T1b	N0	M0	0.8	Luminal A	Total (simple) mastectomy	No	No	Alive	45	Alive
53863719	40's-49's	2013	Lobular carcinoma, NOS	8520/3: Lobular carcinoma, NOS	Grade II	T1c	N1	M0	1.5	Luminal A	Partial mastectomy	No	Yes	Alive	44	Alive
53865486	40's-49's	2013	Lobular carcinoma, NOS	8520/3: Lobular carcinoma, NOS	Grade II	T1c	N1	M0	1.5	Luminal A	Partial mastectomy	Yes	No	Alive	42	Alive
54284842	40's-49's	2012	Lobular carcinoma, NOS	8520/3: Lobular carcinoma, NOS	Grade II	T1c	N0	M0	1.6	Luminal A	Partial mastectomy	Yes	No	Alive	51	Alive
54294034	40's-49's	2013	Lobular carcinoma, NOS	8520/3: Lobular carcinoma, NOS	Grade II	T1c	N0	M0	1.8	Luminal A	Partial mastectomy	Yes	No	Alive	41	Alive
54317888	40's-49's	2013	Lobular carcinoma, NOS	8520/3: Lobular carcinoma, NOS	Grade II	T1b	N0	M0	0.9	Luminal A	Total (simple) mastectomy	No	No	Alive	42	Alive
54321509	40's-49's	2013	Lobular carcinoma, NOS	8520/3: Lobular carcinoma, NOS	Grade II	T1c	N0	M0	1.6	Luminal A	Modified radical mastectomy	No	No	Alive	41	Alive
54364975	40's-49's	2014	Lobular carcinoma, NOS	8520/3: Lobular carcinoma, NOS	Grade III	T1c	N0	M0	1.4	Luminal A	Total (simple) mastectomy	No	No	Alive	29	Alive
54368561	40's-49's	2013	Lobular carcinoma, NOS	8520/3: Lobular carcinoma, NOS	Grade II	T1b	N0	M0	0.6	Luminal A	Modified radical mastectomy	No	No	Alive	36	Alive
54801941	40's-49's	2014	Lobular carcinoma, NOS	8520/3: Lobular carcinoma, NOS	Grade I	T1c	N0	M0	1.3	Luminal A	Total (simple) mastectomy	No	No	Alive	32	Alive
54811958	40's-49's	2014	Lobular carcinoma, NOS	8520/3: Lobular carcinoma, NOS	Grade II	T1b	N0	M0	0.9	Luminal A	Partial mastectomy	No	No	Alive	32	Alive
54822325	40's-49's	2014	Lobular carcinoma, NOS	8520/3: Lobular carcinoma, NOS	Grade II	T1b	N0	M0	1	Luminal A	Autopsy only	No	No	Alive	0	Alive
54847914	40's-49's	2014	Lobular carcinoma, NOS	8520/3: Lobular carcinoma, NOS	Grade III	T1c	N0	M0	2	Luminal A	Partial mastectomy	No	Yes	Alive	24	Alive
54924117	40's-49's	2015	Lobular carcinoma, NOS	8520/3: Lobular carcinoma, NOS	Grade II	T1c	N1	M0	1.2	Luminal A	Partial mastectomy	No	Yes	Alive	20	Alive
54942428	40's-49's	2015	Lobular carcinoma, NOS	8520/3: Lobular carcinoma, NOS	Grade II	T1b	N0	M0	1	Luminal A	Partial mastectomy	Yes	No	Alive	21	Alive
54966413	40's-49's	2015	Lobular carcinoma, NOS	8520/3: Lobular carcinoma, NOS	Grade II	T1b	N0	M0	0.6	Luminal A	Partial mastectomy	Yes	Yes	Alive	15	Alive
55379577	40's-49's	2015	Lobular carcinoma, NOS	8520/3: Lobular carcinoma, NOS		T1c	N0	M0	1.7	Luminal A	Autopsy only	No	Yes	Alive	16	Alive
55386542	40's-49's	2015	Lobular carcinoma, NOS	8520/3: Lobular carcinoma, NOS	Grade I	T1b	N0	M0	0.6	Luminal A	Partial mastectomy	Yes	No	Alive	21	Alive
55404754	40's-49's	2015	Lobular carcinoma, NOS	8520/3: Lobular carcinoma, NOS	Grade II	T1c	N1	M0	1.5	Luminal A	Modified radical mastectomy	No	Yes	Alive	16	Alive
55435270	40's-49's	2015	Lobular carcinoma, NOS	8520/3: Lobular carcinoma, NOS	Grade I	T1b	N0	M0	1	Luminal A	Total (simple) mastectomy	No	No	Alive	15	Alive
55457552	40's-49's	2015	Lobular carcinoma, NOS	8520/3: Lobular carcinoma, NOS		T1c	N0	M0	1.5	Luminal A	Partial mastectomy	Yes	No	Alive	14	Alive
58828770	40's-49's	2010	Lobular carcinoma, NOS	8520/3: Lobular carcinoma, NOS	Grade II	T1b	N0	M0	1	Luminal A	Modified radical mastectomy	No	No	Alive	83	Alive
58856341	40's-49's	2010	Lobular carcinoma, NOS	8520/3: Lobular carcinoma, NOS	Grade II	T1c	N1	M0	1.8	Luminal A	Partial mastectomy	Yes	Yes	Alive	73	Alive
58857783	40's-49's	2010	Lobular carcinoma, NOS	8520/3: Lobular carcinoma, NOS	Grade I	T1b	N0	M0	0.7	Luminal A	Partial mastectomy	No	No	Alive	74	Alive
58894997	40's-49's	2010	Lobular carcinoma, NOS	8520/3: Lobular carcinoma, NOS	Grade II	T1c	N0	M0	1.3	Luminal A	Partial mastectomy	Yes	No	Alive	72	Alive
59291369	40's-49's	2013	Lobular carcinoma, NOS	8520/3: Lobular carcinoma, NOS	Grade II	T1b	N0	M0	0.7	Luminal A	Total (simple) mastectomy	No	Yes	Alive	40	Alive
59307583	40's-49's	2014	Lobular carcinoma, NOS	8520/3: Lobular carcinoma, NOS	Grade II	T1c	N1	M0	1.3	Luminal A	Partial mastectomy	No	No	Alive	33	Alive
59659973	40's-49's	2013	Lobular carcinoma, NOS	8520/3: Lobular carcinoma, NOS	Grade II	T1c	N0	M0	1.3	Luminal A	Total (simple) mastectomy	No	No	Alive	37	Alive
59668032	40's-49's	2015	Lobular carcinoma, NOS	8520/3: Lobular carcinoma, NOS	Grade II	T1c	N0	M0	2	Luminal A	Total (simple) mastectomy	No	Yes	Alive	18	Alive
59668538	40's-49's	2015	Lobular carcinoma, NOS	8520/3: Lobular carcinoma, NOS	Grade II	T1b	N0	M0	0.7	Luminal A	Total (simple) mastectomy	No	No	Alive	18	Alive
59698938	40's-49's	2015	Lobular carcinoma, NOS	8520/3: Lobular carcinoma, NOS	Grade II	T1c	N0	M0	1.8	Luminal A	Total (simple) mastectomy	No	Yes	Alive	12	Alive
61459579	40's-49's	2013	Lobular carcinoma, NOS	8520/3: Lobular carcinoma, NOS	Grade II	T1b	N0	M0	0.9	Luminal A	Partial mastectomy	No	No	Alive	39	Alive
62082367	40's-49's	2010	Lobular carcinoma, NOS	8520/3: Lobular carcinoma, NOS	Grade II	T1c	N0	M0	1.8	Luminal A	Total (simple) mastectomy	No	No	Alive	78	Alive
62642789	40's-49's	2010	Lobular carcinoma, NOS	8520/3: Lobular carcinoma, NOS	Grade II	T1b	N0	M0	1	Luminal A	Partial mastectomy	Yes	Yes	Alive	74	Alive
62647119	40's-49's	2010	Lobular carcinoma, NOS	8520/3: Lobular carcinoma, NOS	Grade II	T1c	N0	M0	1.5	Luminal A	Partial mastectomy	Yes	No	Alive	73	Alive
62734500	40's-49's	2012	Lobular carcinoma, NOS	8520/3: Lobular carcinoma, NOS	Grade I	T1c	N1	M0	2	Luminal A	Partial mastectomy	Yes	No	Alive	51	Alive
62759089	40's-49's	2013	Lobular carcinoma, NOS	8520/3: Lobular carcinoma, NOS	Grade I	T1c	N1	M0	1.3	Luminal A	Total (simple) mastectomy	Yes	Yes	Alive	43	Alive
63286533	40's-49's	2014	Lobular carcinoma, NOS	8520/3: Lobular carcinoma, NOS	Grade II	T1c	N1	M0	1.4	Luminal A	Modified radical mastectomy	No	Yes	Alive	32	Alive
63296749	40's-49's	2014	Lobular carcinoma, NOS	8520/3: Lobular carcinoma, NOS	Grade III	T1c	N1	M0	1.4	Luminal A	Modified radical mastectomy	No	Yes	Alive	14	Alive
63313780	40's-49's	2015	Lobular carcinoma, NOS	8520/3: Lobular carcinoma, NOS	Grade II	T1c	N0	M0	1.7	Luminal A	Partial mastectomy	Yes	No	Alive	16	Alive
72102243	40's-49's	2014	Lobular carcinoma, NOS	8520/3: Lobular carcinoma, NOS	Grade I	T1b	N0	M0	0.9	Luminal A	Partial mastectomy	Yes	No	Alive	33	Alive
72168400	40's-49's	2010	Lobular carcinoma, NOS	8520/3: Lobular carcinoma, NOS	Grade II	T1c	N0	M0	1.7	Luminal A	Total (simple) mastectomy	No	No	Alive	63	Alive
72177172	40's-49's	2010	Lobular carcinoma, NOS	8520/3: Lobular carcinoma, NOS		T1c	N1	M0	1.2	Luminal A	Partial mastectomy	No	Yes	Alive	69	Alive
72181342	40's-49's	2010	Lobular carcinoma, NOS	8520/3: Lobular carcinoma, NOS		T1c	N0	M0	1.2	Luminal A	Modified radical mastectomy	No	No	Alive	51	Alive
72182351	40's-49's	2010	Lobular carcinoma, NOS	8520/3: Lobular carcinoma, NOS	Grade II	T1b	N0	M0	1	Luminal A	Modified radical mastectomy	No	No	Alive	77	Alive
72215332	40's-49's	2010	Lobular carcinoma, NOS	8520/3: Lobular carcinoma, NOS		T1c	N0	M0	1.4	Luminal A	Partial mastectomy	Yes	No	Alive	75	Alive
72217537	40's-49's	2010	Lobular carcinoma, NOS	8520/3: Lobular carcinoma, NOS		T1b	N0	M0	0.9	Luminal A	Modified radical mastectomy	No	No	Alive	76	Alive
72224105	40's-49's	2010	Lobular carcinoma, NOS	8520/3: Lobular carcinoma, NOS	Grade II	T1c	N1	M0	1.9	Luminal A	Total (simple) mastectomy	No	No	Alive	77	Alive
72621603	40's-49's	2010	Lobular carcinoma, NOS	8520/3: Lobular carcinoma, NOS	Grade I	T1c	N0	M0	1.8	Luminal A	Modified radical mastectomy	No	No	Alive	56	Alive
72651422	40's-49's	2011	Lobular carcinoma, NOS	8520/3: Lobular carcinoma, NOS	Grade II	T1c	N0	M0	1.1	Luminal A	Total (simple) mastectomy	No	No	Alive	64	Alive
72677654	40's-49's	2011	Lobular carcinoma, NOS	8520/3: Lobular carcinoma, NOS	Grade II	T1c	N1	M0	1.2	Luminal A	Modified radical mastectomy	Yes	Yes	Alive	63	Alive
72710180	40's-49's	2012	Lobular carcinoma, NOS	8520/3: Lobular carcinoma, NOS	Grade II	T1c	N0	M0	1.8	Luminal A	Total (simple) mastectomy	No	Yes	Alive	58	Alive
72714643	40's-49's	2012	Lobular carcinoma, NOS	8520/3: Lobular carcinoma, NOS	Grade II	T1b	N0	M0	0.9	Luminal A	Total (simple) mastectomy	No	Yes	Alive	57	Alive
72714987	40's-49's	2012	Lobular carcinoma, NOS	8520/3: Lobular carcinoma, NOS	Grade II	T1b	N0	M0	1	Luminal A	Partial mastectomy	Yes	No	Alive	58	Alive
72722293	40's-49's	2012	Lobular carcinoma, NOS	8520/3: Lobular carcinoma, NOS	Grade II	T1c	N0	M0	1.1	Luminal A	Total (simple) mastectomy	No	No	Alive	58	Alive
72738193	40's-49's	2014	Lobular carcinoma, NOS	8520/3: Lobular carcinoma, NOS	Grade I	T1b	N1	M0	0.6	Luminal A	Modified radical mastectomy	No	Yes	Alive	30	Alive
72758351	40's-49's	2012	Lobular carcinoma, NOS	8520/3: Lobular carcinoma, NOS		T1c	N0	M0	2	Luminal A	Partial mastectomy	Yes	Yes	Alive	52	Alive
72770284	40's-49's	2012	Lobular carcinoma, NOS	8520/3: Lobular carcinoma, NOS	Grade II	T1c	N0	M0	2	Luminal A	Partial mastectomy	No	No	Alive	54	Alive
72776918	40's-49's	2012	Lobular carcinoma, NOS	8520/3: Lobular carcinoma, NOS	Grade II	T1b	N0	M0	0.9	Luminal A	Total (simple) mastectomy	Yes	No	Alive	51	Alive
73174179	40's-49's	2012	Lobular carcinoma, NOS	8520/3: Lobular carcinoma, NOS	Grade II	T1c	N0	M0	1.1	Luminal A	Partial mastectomy	No	No	Alive	54	Alive
73182333	40's-49's	2014	Lobular carcinoma, NOS	8520/3: Lobular carcinoma, NOS		T1c	N0	M0	1.1	Luminal A	Autopsy only	No	No	Alive	31	Alive
73196424	40's-49's	2013	Lobular carcinoma, NOS	8520/3: Lobular carcinoma, NOS	Grade I	T1c	N0	M0	1.5	Luminal A	Total (simple) mastectomy	No	No	Alive	46	Alive
73242657	40's-49's	2014	Lobular carcinoma, NOS	8520/3: Lobular carcinoma, NOS	Grade II	T1b	N0	M0	0.6	Luminal A	Total (simple) mastectomy	No	No	Alive	31	Alive
73244085	40's-49's	2013	Lobular carcinoma, NOS	8520/3: Lobular carcinoma, NOS	Grade II	T1c	N0	M0	1.5	Luminal A	Total (simple) mastectomy	No	No	Alive	39	Alive
73250093	40's-49's	2013	Lobular carcinoma, NOS	8520/3: Lobular carcinoma, NOS		T1b	N0	M0	1	Luminal A	Total (simple) mastectomy	No	No	Alive	38	Alive
73262331	40's-49's	2013	Lobular carcinoma, NOS	8520/3: Lobular carcinoma, NOS	Grade II	T1b	N0	M0	1	Luminal A	Partial mastectomy	Yes	No	Alive	45	Alive
73270021	40's-49's	2013	Lobular carcinoma, NOS	8520/3: Lobular carcinoma, NOS	Grade III	T1c	N0	M0	1.2	Luminal A	Modified radical mastectomy	No	Yes	Alive	38	Alive
73285692	40's-49's	2014	Lobular carcinoma, NOS	8520/3: Lobular carcinoma, NOS	Grade II	T1c	N0	M0	2	Luminal A	Modified radical mastectomy	No	No	Alive	30	Alive
73293985	40's-49's	2013	Lobular carcinoma, NOS	8520/3: Lobular carcinoma, NOS	Grade II	T1c	N1	M0	1.6	Luminal A	Total (simple) mastectomy	No	Yes	Alive	36	Alive
73300315	40's-49's	2014	Lobular carcinoma, NOS	8520/3: Lobular carcinoma, NOS	Grade I	T1c	N0	M0	1.8	Luminal A	Partial mastectomy	Yes	No	Alive	34	Alive
73302174	40's-49's	2014	Lobular carcinoma, NOS	8520/3: Lobular carcinoma, NOS	Grade II	T1c	N0	M0	1.5	Luminal A	Total (simple) mastectomy	No	No	Alive	29	Alive
73331492	40's-49's	2014	Lobular carcinoma, NOS	8520/3: Lobular carcinoma, NOS	Grade II	T1b	N0	M0	0.7	Luminal A	Total (simple) mastectomy	No	No	Alive	28	Alive
73714397	40's-49's	2015	Lobular carcinoma, NOS	8520/3: Lobular carcinoma, NOS	Grade II	T1c	N1	M0	1.4	Luminal A	Total (simple) mastectomy	No	Yes	Alive	22	Alive
73717311	40's-49's	2014	Lobular carcinoma, NOS	8520/3: Lobular carcinoma, NOS	Grade II	T1b	N0	M0	0.9	Luminal A	Partial mastectomy	Yes	No	Alive	18	Alive
73730197	40's-49's	2014	Lobular carcinoma, NOS	8520/3: Lobular carcinoma, NOS	Grade II	T1c	N1	M0	1.3	Luminal A	Total (simple) mastectomy	No	No	Alive	24	Alive
73762144	40's-49's	2015	Lobular carcinoma, NOS	8520/3: Lobular carcinoma, NOS	Grade II	T1b	N0	M0	1	Luminal A	Partial mastectomy	Yes	No	Alive	4	Alive
73774840	40's-49's	2014	Lobular carcinoma, NOS	8520/3: Lobular carcinoma, NOS		T1c	N0	M0	2	Luminal A	Partial mastectomy	No	No	Alive	31	Alive
73809027	40's-49's	2015	Lobular carcinoma, NOS	8520/3: Lobular carcinoma, NOS	Grade I	T1b	N1	M0	1	Luminal A	Total (simple) mastectomy	Yes	Yes	Alive	12	Alive
73820557	40's-49's	2015	Lobular carcinoma, NOS	8520/3: Lobular carcinoma, NOS	Grade II	T1c	N0	M0	1.1	Luminal A	Total (simple) mastectomy	No	No	Alive	12	Alive
73841015	40's-49's	2015	Lobular carcinoma, NOS	8520/3: Lobular carcinoma, NOS	Grade II	T1c	N0	M0	1.3	Luminal A	Total (simple) mastectomy	No	Yes	Alive	8	Alive
76518685	40's-49's	2010	Lobular carcinoma, NOS	8520/3: Lobular carcinoma, NOS		T1c	N0	M0	1.1	Luminal A	Partial mastectomy	No	Yes	Alive	82	Alive
76561844	40's-49's	2010	Lobular carcinoma, NOS	8520/3: Lobular carcinoma, NOS	Grade II	T1b	N1	M0	1	Luminal A	Total (simple) mastectomy	Yes	Yes	Alive	80	Alive
76577067	40's-49's	2010	Lobular carcinoma, NOS	8520/3: Lobular carcinoma, NOS	Grade II	T1b	N0	M0	1	Luminal A	Total (simple) mastectomy	No	No	Alive	73	Alive
76578898	40's-49's	2011	Lobular carcinoma, NOS	8520/3: Lobular carcinoma, NOS	Grade I	T1b	N0	M0	1	Luminal A	Partial mastectomy	Yes	No	Alive	70	Alive
77124286	40's-49's	2013	Lobular carcinoma, NOS	8520/3: Lobular carcinoma, NOS	Grade I	T1b	N0	M0	0.7	Luminal A	Partial mastectomy	Yes	No	Alive	3	Alive
77124531	40's-49's	2013	Lobular carcinoma, NOS	8520/3: Lobular carcinoma, NOS	Grade III	T1c	N0	M0	1.2	Luminal A	Partial mastectomy	Yes	No	Alive	4	Alive
77139751	40's-49's	2013	Lobular carcinoma, NOS	8520/3: Lobular carcinoma, NOS	Grade II	T1c	N0	M0	1.3	Luminal A	Total (simple) mastectomy	No	No	Alive	37	Alive
77167094	40's-49's	2014	Lobular carcinoma, NOS	8520/3: Lobular carcinoma, NOS	Grade II	T1c	N0	M0	1.8	Luminal A	Total (simple) mastectomy	No	Yes	Alive	35	Alive
77175487	40's-49's	2014	Lobular carcinoma, NOS	8520/3: Lobular carcinoma, NOS	Grade II	T1b	N0	M0	1	Luminal A	Total (simple) mastectomy	No	Yes	Alive	30	Alive
77186940	40's-49's	2014	Lobular carcinoma, NOS	8520/3: Lobular carcinoma, NOS	Grade II	T1c	N0	M0	1.2	Luminal A	Total (simple) mastectomy	No	No	Alive	26	Alive
4579880	40's-49's	2016	Lobular carcinoma, NOS	8520/3: Lobular carcinoma, NOS	Grade III	T1c	N0	M0	1.8	Luminal A	Total (simple) mastectomy	No	Yes	Alive	7	Alive
4629661	40's-49's	2016	Lobular carcinoma, NOS	8520/3: Lobular carcinoma, NOS	Grade II	T1b	N0	M0	0.8	Luminal A	Partial mastectomy	Yes	Yes	Alive	7	Alive
4658005	40's-49's	2016	Lobular carcinoma, NOS	8520/3: Lobular carcinoma, NOS	Grade II	T1c	N1	M0	1.7	Luminal A	Total (simple) mastectomy	Yes	Yes	Alive	3	Alive
9573067	40's-49's	2016	Lobular carcinoma, NOS	8520/3: Lobular carcinoma, NOS	Grade I	T1b	N0	M0	0.8	Luminal A	Partial mastectomy	No	Yes	Alive	6	Alive
9588145	40's-49's	2016	Lobular carcinoma, NOS	8520/3: Lobular carcinoma, NOS	Grade II	T1b	N0	M0	0.7	Luminal A	Partial mastectomy	Yes	No	Alive	11	Alive
15115697	40's-49's	2016	Lobular carcinoma, NOS	8520/3: Lobular carcinoma, NOS	Grade II	T1c	N0	M0	1.3	Luminal A	Total (simple) mastectomy	No	No	Alive	8	Alive
16582842	40's-49's	2016	Lobular carcinoma, NOS	8520/3: Lobular carcinoma, NOS	Grade I	T1c	N0	M0	1.2	Luminal A	Partial mastectomy	Yes	No	Alive	8	Alive
20658164	40's-49's	2016	Lobular carcinoma, NOS	8520/3: Lobular carcinoma, NOS	Grade II	T1c	N0	M0	1.2	Luminal A	Partial mastectomy	Yes	No	Alive	10	Alive
20675974	40's-49's	2016	Lobular carcinoma, NOS	8520/3: Lobular carcinoma, NOS	Grade II	T1c	N1	M0	1.9	Luminal A	Modified radical mastectomy	No	Yes	Alive	7	Alive
20685659	40's-49's	2016	Lobular carcinoma, NOS	8520/3: Lobular carcinoma, NOS	Grade II	T1b	N0	M0	0.9	Luminal A	Total (simple) mastectomy	Yes	No	Alive	5	Alive
27509547	40's-49's	2016	Lobular carcinoma, NOS	8520/3: Lobular carcinoma, NOS	Grade II	T1c	N0	M0	1.8	Luminal A	Total (simple) mastectomy	No	Yes	Alive	10	Alive
29486444	40's-49's	2016	Lobular carcinoma, NOS	8520/3: Lobular carcinoma, NOS	Grade II	T1b	N1	M0	0.8	Luminal A	Partial mastectomy	Yes	Yes	Alive	0	Alive
31997051	40's-49's	2016	Lobular carcinoma, NOS	8520/3: Lobular carcinoma, NOS	Grade II	T1c	N0	M0	1.9	Luminal A	Total (simple) mastectomy	No	Yes	Alive	2	Alive
40980754	40's-49's	2016	Lobular carcinoma, NOS	8520/3: Lobular carcinoma, NOS	Grade II	T1c	N0	M0	1.5	Luminal A	Partial mastectomy	Yes	No	Alive	7	Alive
41016765	40's-49's	2016	Lobular carcinoma, NOS	8520/3: Lobular carcinoma, NOS	Grade II	T1c	N0	M0	1.2	Luminal A	Partial mastectomy	Yes	No	Alive	6	Alive
41020019	40's-49's	2016	Lobular carcinoma, NOS	8520/3: Lobular carcinoma, NOS	Grade II	T1c	N0	M0	1.8	Luminal A	Total (simple) mastectomy	No	No	Alive	1	Alive
41029830	40's-49's	2016	Lobular carcinoma, NOS	8520/3: Lobular carcinoma, NOS	Grade I	T1c	N0	M0	1.5	Luminal A	Partial mastectomy	Yes	No	Alive	5	Alive
55513922	40's-49's	2016	Lobular carcinoma, NOS	8520/3: Lobular carcinoma, NOS	Grade III	T1b	N0	M0	0.8	Luminal A	Partial mastectomy	Yes	No	Alive	4	Alive
56013277	40's-49's	2016	Lobular carcinoma, NOS	8520/3: Lobular carcinoma, NOS	Grade II	T1c	N1	M0	1.6	Luminal A	Total (simple) mastectomy	No	No	Alive	6	Alive
56029426	40's-49's	2016	Lobular carcinoma, NOS	8520/3: Lobular carcinoma, NOS	Grade I	T1b	N0	M0	0.6	Luminal A	Total (simple) mastectomy	No	Yes	Alive	3	Alive
56046277	40's-49's	2016	Lobular carcinoma, NOS	8520/3: Lobular carcinoma, NOS	Grade I	T1c	N0	M0	2	Luminal A	Partial mastectomy	Yes	No	Alive	0	Alive
59717293	40's-49's	2016	Lobular carcinoma, NOS	8520/3: Lobular carcinoma, NOS	Grade II	T1c	N1	M0	1.7	Luminal A	Total (simple) mastectomy	Yes	Yes	Alive	8	Alive
59721676	40's-49's	2016	Lobular carcinoma, NOS	8520/3: Lobular carcinoma, NOS	Grade II	T1c	N1	M0	1.6	Luminal A	Partial mastectomy	Yes	Yes	Alive	5	Alive
59725053	40's-49's	2016	Lobular carcinoma, NOS	8520/3: Lobular carcinoma, NOS	Grade II	T1b	N0	M0	0.7	Luminal A	Partial mastectomy	Yes	No	Alive	3	Alive
59729104	40's-49's	2016	Lobular carcinoma, NOS	8520/3: Lobular carcinoma, NOS	Grade I	T1c	N0	M0	1.5	Luminal A	Partial mastectomy	Yes	No	Alive	4	Alive
73874505	40's-49's	2016	Lobular carcinoma, NOS	8520/3: Lobular carcinoma, NOS	Grade I	T1b	N0	M0	0.8	Luminal A	Modified radical mastectomy	No	Yes	Alive	10	Alive
74259268	40's-49's	2016	Lobular carcinoma, NOS	8520/3: Lobular carcinoma, NOS	Grade II	T1c	N0	M0	1.6	Luminal A	Total (simple) mastectomy	No	No	Alive	5	Alive
74262803	40's-49's	2016	Lobular carcinoma, NOS	8520/3: Lobular carcinoma, NOS	Grade I	T1c	N0	M0	1.3	Luminal A	Total (simple) mastectomy	No	No	Alive	11	Alive
74295567	40's-49's	2016	Lobular carcinoma, NOS	8520/3: Lobular carcinoma, NOS		T1b	N0	M0	0.9	Luminal A	Total (simple) mastectomy	No	No	Alive	2	Alive
74312295	40's-49's	2016	Lobular carcinoma, NOS	8520/3: Lobular carcinoma, NOS	Grade II	T1c	N1	M0	2	Luminal A	Partial mastectomy	No	Yes	Alive	6	Alive
77745202	40's-49's	2016	Lobular carcinoma, NOS	8520/3: Lobular carcinoma, NOS	Grade II	T1b	N0	M0	1	Luminal A	Total (simple) mastectomy	No	No	Alive	1	Alive
3989153	40's-49's	2010	Lobular carcinoma, NOS	8520/3: Lobular carcinoma, NOS	Grade II	T1c	N0	M0	1.1	Luminal A	Partial mastectomy	Yes	No	Alive	79	Alive
4014110	40's-49's	2010	Lobular carcinoma, NOS	8520/3: Lobular carcinoma, NOS	Grade II	T1c	N1	M0	1.7	Luminal A	Partial mastectomy	Yes	Yes	Alive	80	Alive
4045346	40's-49's	2011	Lobular carcinoma, NOS	8520/3: Lobular carcinoma, NOS	Grade I	T1b	N0	M0	0.9	Luminal A	Total (simple) mastectomy	No	No	Alive	64	Alive
4078534	40's-49's	2012	Lobular carcinoma, NOS	8520/3: Lobular carcinoma, NOS	Grade II	T1c	N0	M0	1.6	Luminal A	Partial mastectomy	Yes	Yes	Alive	52	Alive
4536860	40's-49's	2013	Lobular carcinoma, NOS	8520/3: Lobular carcinoma, NOS	Grade II	T1c	N0	M0	1.9	Luminal A	Total (simple) mastectomy	No	No	Alive	37	Alive
4586800	40's-49's	2015	Lobular carcinoma, NOS	8520/3: Lobular carcinoma, NOS	Grade II	T1b	N0	M0	0.6	Luminal A	Total (simple) mastectomy	No	No	Alive	18	Alive
4590908	40's-49's	2015	Lobular carcinoma, NOS	8520/3: Lobular carcinoma, NOS	Grade I	T1c	N0	M0	1.5	Luminal A	Partial mastectomy	Yes	No	Alive	18	Alive
8980290	40's-49's	2010	Lobular carcinoma, NOS	8520/3: Lobular carcinoma, NOS	Grade II	T1b	N0	M0	0.7	Luminal A	Total (simple) mastectomy	No	No	Alive	81	Alive
8991035	40's-49's	2013	Lobular carcinoma, NOS	8520/3: Lobular carcinoma, NOS	Grade II	T1c	N0	M0	1.8	Luminal A	Partial mastectomy	Yes	Yes	Alive	41	Alive
8994180	40's-49's	2010	Lobular carcinoma, NOS	8520/3: Lobular carcinoma, NOS	Grade I	T1c	N0	M0	1.3	Luminal A	Total (simple) mastectomy	No	No	Alive	74	Alive
8998627	40's-49's	2011	Lobular carcinoma, NOS	8520/3: Lobular carcinoma, NOS	Grade II	T1c	N1	M0	1.7	Luminal A	Partial mastectomy	Yes	No	Alive	64	Alive
9052899	40's-49's	2013	Lobular carcinoma, NOS	8520/3: Lobular carcinoma, NOS	Grade II	T1c	N0	M0	1.1	Luminal A	Total (simple) mastectomy	No	No	Alive	2	Alive
9056234	40's-49's	2012	Lobular carcinoma, NOS	8520/3: Lobular carcinoma, NOS	Grade II	T1c	N0	M0	1.2	Luminal A	Total (simple) mastectomy	No	Yes	Alive	54	Alive
9059627	40's-49's	2012	Lobular carcinoma, NOS	8520/3: Lobular carcinoma, NOS	Grade III	T1c	N0	M0	1.7	Luminal A	Total (simple) mastectomy	No	No	Alive	55	Alive
9059859	40's-49's	2012	Lobular carcinoma, NOS	8520/3: Lobular carcinoma, NOS	Grade II	T1c	N0	M0	1.2	Luminal A	Total (simple) mastectomy	No	Yes	Alive	59	Alive
9071252	40's-49's	2012	Lobular carcinoma, NOS	8520/3: Lobular carcinoma, NOS	Grade II	T1c	N0	M0	1.2	Luminal A	Partial mastectomy	No	Yes	Alive	50	Alive
9478797	40's-49's	2013	Lobular carcinoma, NOS	8520/3: Lobular carcinoma, NOS	Grade II	T1c	N0	M0	1.4	Luminal A	Total (simple) mastectomy	No	Yes	Alive	37	Alive
9515665	40's-49's	2014	Lobular carcinoma, NOS	8520/3: Lobular carcinoma, NOS	Grade II	T1b	N0	M0	0.9	Luminal A	Total (simple) mastectomy	No	Yes	Alive	26	Alive
9529593	40's-49's	2014	Lobular carcinoma, NOS	8520/3: Lobular carcinoma, NOS	Grade II	T1c	N1	M0	1.1	Luminal A	Partial mastectomy	Yes	No	Alive	24	Alive
9531545	40's-49's	2014	Lobular carcinoma, NOS	8520/3: Lobular carcinoma, NOS	Grade I	T1b	N0	M0	0.9	Luminal A	Total (simple) mastectomy	No	No	Alive	19	Alive
9533549	40's-49's	2015	Lobular carcinoma, NOS	8520/3: Lobular carcinoma, NOS	Grade III	T1b	N0	M0	1	Luminal A	Partial mastectomy	No	Yes	Alive	12	Alive
9533845	40's-49's	2015	Lobular carcinoma, NOS	8520/3: Lobular carcinoma, NOS	Grade I	T1b	N0	M0	0.6	Luminal A	Total (simple) mastectomy	No	No	Alive	12	Alive
9535319	40's-49's	2015	Lobular carcinoma, NOS	8520/3: Lobular carcinoma, NOS	Grade II	T1c	N0	M0	1.2	Luminal A	Partial mastectomy	Yes	No	Alive	8	Alive
14504913	40's-49's	2010	Lobular carcinoma, NOS	8520/3: Lobular carcinoma, NOS	Grade I	T1b	N0	M0	1	Luminal A	Partial mastectomy	Yes	No	Alive	82	Alive
14531263	40's-49's	2011	Lobular carcinoma, NOS	8520/3: Lobular carcinoma, NOS	Grade II	T1c	N1	M0	2	Luminal A	Modified radical mastectomy	Yes	Yes	Alive	66	Alive
14569222	40's-49's	2011	Lobular carcinoma, NOS	8520/3: Lobular carcinoma, NOS	Grade II	T1c	N1	M0	1.7	Luminal A	Partial mastectomy	No	Yes	Alive	64	Alive
14569272	40's-49's	2011	Lobular carcinoma, NOS	8520/3: Lobular carcinoma, NOS	Grade II	T1b	N0	M0	1	Luminal A	Modified radical mastectomy	No	No	Alive	63	Alive
14590119	40's-49's	2012	Lobular carcinoma, NOS	8520/3: Lobular carcinoma, NOS	Grade II	T1c	N0	M0	1.4	Luminal A	Partial mastectomy	Yes	No	Alive	54	Alive
14633721	40's-49's	2013	Lobular carcinoma, NOS	8520/3: Lobular carcinoma, NOS	Grade I	T1b	N0	M0	0.9	Luminal A	Partial mastectomy	Yes	No	Alive	37	Alive
15050537	40's-49's	2014	Lobular carcinoma, NOS	8520/3: Lobular carcinoma, NOS	Grade I	T1c	N0	M0	1.2	Luminal A	Total (simple) mastectomy	No	No	Alive	34	Alive
15053793	40's-49's	2014	Lobular carcinoma, NOS	8520/3: Lobular carcinoma, NOS		T1b	N0	M0	0.8	Luminal A	Modified radical mastectomy	No	No	Alive	28	Alive
15061632	40's-49's	2014	Lobular carcinoma, NOS	8520/3: Lobular carcinoma, NOS	Grade II	T1b	N0	M0	0.9	Luminal A	Partial mastectomy	Yes	No	Alive	33	Alive
15067883	40's-49's	2014	Lobular carcinoma, NOS	8520/3: Lobular carcinoma, NOS	Grade II	T1c	N0	M0	2	Luminal A	Partial mastectomy	Yes	No	Alive	26	Alive
15094332	40's-49's	2015	Lobular carcinoma, NOS	8520/3: Lobular carcinoma, NOS	Grade II	T1c	N0	M0	1.7	Luminal A	Partial mastectomy	Yes	No	Alive	16	Alive
15110502	40's-49's	2015	Lobular carcinoma, NOS	8520/3: Lobular carcinoma, NOS	Grade II	T1c	N0	M0	1.2	Luminal A	Partial mastectomy	Yes	No	Alive	16	Alive
16538019	40's-49's	2012	Lobular carcinoma, NOS	8520/3: Lobular carcinoma, NOS		T1c	N0	M0	2	Luminal A	Total (simple) mastectomy	No	No	Alive	55	Alive
16546781	40's-49's	2013	Lobular carcinoma, NOS	8520/3: Lobular carcinoma, NOS	Grade II	T1c	N0	M0	1.6	Luminal A	Partial mastectomy	Yes	No	Alive	39	Alive
16555040	40's-49's	2014	Lobular carcinoma, NOS	8520/3: Lobular carcinoma, NOS	Grade I	T1b	N0	M0	0.8	Luminal A	Partial mastectomy	Yes	Yes	Alive	28	Alive
20117746	40's-49's	2010	Lobular carcinoma, NOS	8520/3: Lobular carcinoma, NOS	Grade III	T1b	N0	M0	1	Luminal A	Total (simple) mastectomy	No	No	Alive	83	Alive
20125857	40's-49's	2010	Lobular carcinoma, NOS	8520/3: Lobular carcinoma, NOS	Grade I	T1c	N0	M0	1.4	Luminal A	Total (simple) mastectomy	No	No	Alive	72	Alive
20125885	40's-49's	2010	Lobular carcinoma, NOS	8520/3: Lobular carcinoma, NOS	Grade III	T1c	N0	M0	1.5	Luminal A	Partial mastectomy	Yes	No	Alive	72	Alive
20145186	40's-49's	2011	Lobular carcinoma, NOS	8520/3: Lobular carcinoma, NOS	Grade II	T1c	N1	M0	1.9	Luminal A	Partial mastectomy	Yes	Yes	Alive	66	Alive
20162543	40's-49's	2011	Lobular carcinoma, NOS	8520/3: Lobular carcinoma, NOS	Grade II	T1c	N0	M0	1.9	Luminal A	Partial mastectomy	Yes	No	Alive	66	Alive
20174310	40's-49's	2012	Lobular carcinoma, NOS	8520/3: Lobular carcinoma, NOS	Grade III	T1b	N0	M0	1	Luminal A	Partial mastectomy	Yes	No	Alive	58	Alive
20176391	40's-49's	2012	Lobular carcinoma, NOS	8520/3: Lobular carcinoma, NOS	Grade II	T1c	N0	M0	1.8	Luminal A	Modified radical mastectomy	No	No	Alive	57	Alive
20189324	40's-49's	2012	Lobular carcinoma, NOS	8520/3: Lobular carcinoma, NOS	Grade II	T1c	N0	M0	1.7	Luminal A	Partial mastectomy	Yes	Yes	Alive	58	Alive
20189921	40's-49's	2012	Lobular carcinoma, NOS	8520/3: Lobular carcinoma, NOS	Grade I	T1c	N0	M0	1.2	Luminal A	Partial mastectomy	Yes	No	Alive	52	Alive
20203742	40's-49's	2013	Lobular carcinoma, NOS	8520/3: Lobular carcinoma, NOS	Grade I	T1c	N0	M0	1.5	Luminal A	Partial mastectomy	Yes	No	Alive	47	Alive
20594231	40's-49's	2014	Lobular carcinoma, NOS	8520/3: Lobular carcinoma, NOS	Grade II	T1c	N1	M0	1.1	Luminal A	Total (simple) mastectomy	No	No	Alive	23	Alive
20603284	40's-49's	2014	Lobular carcinoma, NOS	8520/3: Lobular carcinoma, NOS	Grade II	T1c	N0	M0	1.1	Luminal A	Partial mastectomy	Yes	No	Alive	33	Alive
20613502	40's-49's	2014	Lobular carcinoma, NOS	8520/3: Lobular carcinoma, NOS	Grade I	T1c	N0	M0	1.7	Luminal A	Total (simple) mastectomy	No	No	Other Cause of Death	6	Other Cause of Death
20619023	40's-49's	2014	Lobular carcinoma, NOS	8520/3: Lobular carcinoma, NOS	Grade I	T1b	N0	M0	0.9	Luminal A	Partial mastectomy	Yes	No	Alive	24	Alive
20653616	40's-49's	2015	Lobular carcinoma, NOS	8520/3: Lobular carcinoma, NOS	Grade II	T1b	N0	M0	0.9	Luminal A	Total (simple) mastectomy	No	No	Alive	15	Alive
20665504	40's-49's	2015	Lobular carcinoma, NOS	8520/3: Lobular carcinoma, NOS	Grade I	T1b	N0	M0	0.7	Luminal A	Total (simple) mastectomy	No	No	Alive	12	Alive
22457434	40's-49's	2010	Lobular carcinoma, NOS	8520/3: Lobular carcinoma, NOS	Grade II	T1b	N0	M0	0.7	Luminal A	Modified radical mastectomy	No	No	Alive	83	Alive
22522222	40's-49's	2014	Lobular carcinoma, NOS	8520/3: Lobular carcinoma, NOS	Grade I	T1c	N0	M0	1.9	Luminal A	Partial mastectomy	No	No	Alive	27	Alive
22536675	40's-49's	2014	Lobular carcinoma, NOS	8520/3: Lobular carcinoma, NOS	Grade I	T1c	N1	M0	1.9	Luminal A	Total (simple) mastectomy	No	No	Alive	28	Alive
22547097	40's-49's	2015	Lobular carcinoma, NOS	8520/3: Lobular carcinoma, NOS	Grade I	T1b	N1	M0	1	Luminal A	Partial mastectomy	No	No	Alive	21	Alive
25200075	40's-49's	2014	Lobular carcinoma, NOS	8520/3: Lobular carcinoma, NOS	Grade II	T1b	N0	M0	0.6	Luminal A	Total (simple) mastectomy	No	No	Alive	33	Alive
26427671	40's-49's	2010	Lobular carcinoma, NOS	8520/3: Lobular carcinoma, NOS	Grade I	T1c	N0	M0	1.5	Luminal A	Partial mastectomy	Yes	No	Alive	83	Alive
26437927	40's-49's	2010	Lobular carcinoma, NOS	8520/3: Lobular carcinoma, NOS	Grade II	T1b	N0	M0	0.9	Luminal A	Partial mastectomy	Yes	No	Alive	80	Alive
26867290	40's-49's	2010	Lobular carcinoma, NOS	8520/3: Lobular carcinoma, NOS	Grade II	T1b	N0	M0	0.9	Luminal A	Partial mastectomy	Yes	Yes	Alive	73	Alive
26881748	40's-49's	2011	Lobular carcinoma, NOS	8520/3: Lobular carcinoma, NOS	Grade I	T1c	N0	M0	1.5	Luminal A	Total (simple) mastectomy	No	No	Alive	69	Alive
26910106	40's-49's	2011	Lobular carcinoma, NOS	8520/3: Lobular carcinoma, NOS	Grade II	T1c	N0	M0	1.6	Luminal A	Total (simple) mastectomy	Yes	No	Alive	63	Alive
26994699	40's-49's	2013	Lobular carcinoma, NOS	8520/3: Lobular carcinoma, NOS	Grade II	T1c	N0	M0	1.9	Luminal A	Total (simple) mastectomy	No	No	Alive	39	Alive
27003479	40's-49's	2013	Lobular carcinoma, NOS	8520/3: Lobular carcinoma, NOS	Grade II	T1b	N0	M0	0.6	Luminal A	Partial mastectomy	Yes	No	Alive	37	Alive
27008178	40's-49's	2013	Lobular carcinoma, NOS	8520/3: Lobular carcinoma, NOS	Grade II	T1c	N0	M0	1.5	Luminal A	Total (simple) mastectomy	No	No	Alive	37	Alive
27434238	40's-49's	2014	Lobular carcinoma, NOS	8520/3: Lobular carcinoma, NOS	Grade II	T1c	N0	M0	1.9	Luminal A	Partial mastectomy	Yes	No	Alive	28	Alive
27448561	40's-49's	2014	Lobular carcinoma, NOS	8520/3: Lobular carcinoma, NOS	Grade II	T1b	N0	M0	1	Luminal A	Total (simple) mastectomy	No	No	Alive	25	Alive
27466946	40's-49's	2015	Lobular carcinoma, NOS	8520/3: Lobular carcinoma, NOS	Grade II	T1c	N0	M0	1.5	Luminal A	Partial mastectomy	No	No	Alive	20	Alive
27490037	40's-49's	2015	Lobular carcinoma, NOS	8520/3: Lobular carcinoma, NOS	Grade II	T1c	N1	M0	1.1	Luminal A	Partial mastectomy	Yes	Yes	Alive	14	Alive
29016223	40's-49's	2011	Lobular carcinoma, NOS	8520/3: Lobular carcinoma, NOS	Grade I	T1c	N0	M0	2	Luminal A	Total (simple) mastectomy	No	No	Alive	67	Alive
29352595	40's-49's	2010	Lobular carcinoma, NOS	8520/3: Lobular carcinoma, NOS	Grade III	T1c	N0	M0	2	Luminal A	Partial mastectomy	No	No	Breast	47	Breast
29366600	40's-49's	2011	Lobular carcinoma, NOS	8520/3: Lobular carcinoma, NOS	Grade I	T1b	N0	M0	0.8	Luminal A	Partial mastectomy	Yes	No	Alive	62	Alive
29385176	40's-49's	2012	Lobular carcinoma, NOS	8520/3: Lobular carcinoma, NOS	Grade II	T1c	N1	M0	1.1	Luminal A	Partial mastectomy	Yes	Yes	Alive	48	Alive
29397463	40's-49's	2013	Lobular carcinoma, NOS	8520/3: Lobular carcinoma, NOS	Grade II	T1c	N0	M0	1.2	Luminal A	Total (simple) mastectomy	No	No	Alive	39	Alive
29417723	40's-49's	2015	Lobular carcinoma, NOS	8520/3: Lobular carcinoma, NOS	Grade I	T1b	N0	M0	0.6	Luminal A	Partial mastectomy	Yes	No	Alive	23	Alive
30880635	40's-49's	2014	Lobular carcinoma, NOS	8520/3: Lobular carcinoma, NOS	Grade II	T1c	N0	M0	1.2	Luminal A	Partial mastectomy	No	No	Alive	25	Alive
31487480	40's-49's	2011	Lobular carcinoma, NOS	8520/3: Lobular carcinoma, NOS	Grade I	T1b	N0	M0	0.8	Luminal A	Partial mastectomy	Yes	No	Alive	67	Alive
31496854	40's-49's	2011	Lobular carcinoma, NOS	8520/3: Lobular carcinoma, NOS	Grade II	T1c	N1	M0	1.7	Luminal A	Total (simple) mastectomy	No	Yes	Alive	46	Alive
31516058	40's-49's	2012	Lobular carcinoma, NOS	8520/3: Lobular carcinoma, NOS	Grade I	T1b	N0	M0	0.8	Luminal A	Partial mastectomy	Yes	Yes	Alive	56	Alive
31516068	40's-49's	2012	Lobular carcinoma, NOS	8520/3: Lobular carcinoma, NOS	Grade I	T1c	N1	M0	1.1	Luminal A	Total (simple) mastectomy	No	No	Alive	56	Alive
31912481	40's-49's	2013	Lobular carcinoma, NOS	8520/3: Lobular carcinoma, NOS	Grade II	T1b	N0	M0	0.9	Luminal A	Autopsy only	No	No	Alive	24	Alive
31948280	40's-49's	2015	Lobular carcinoma, NOS	8520/3: Lobular carcinoma, NOS	Grade I	T1b	N0	M0	0.8	Luminal A	Partial mastectomy	Yes	No	Alive	19	Alive
32628567	40's-49's	2011	Lobular carcinoma, NOS	8520/3: Lobular carcinoma, NOS	Grade II	T1c	N0	M0	1.4	Luminal A	Autopsy only	No	No	Alive	60	Alive
33516396	40's-49's	2010	Lobular carcinoma, NOS	8520/3: Lobular carcinoma, NOS	Grade I	T1c	N1	M0	1.4	Luminal A	Total (simple) mastectomy	Yes	Yes	Alive	79	Alive
33523677	40's-49's	2010	Lobular carcinoma, NOS	8520/3: Lobular carcinoma, NOS	Grade I	T1c	N0	M0	1.9	Luminal A	Partial mastectomy	Yes	No	Alive	75	Alive
33851442	40's-49's	2011	Lobular carcinoma, NOS	8520/3: Lobular carcinoma, NOS	Grade I	T1c	N0	M0	1.5	Luminal A	Total (simple) mastectomy	Yes	No	Alive	65	Alive
33862679	40's-49's	2011	Lobular carcinoma, NOS	8520/3: Lobular carcinoma, NOS	Grade II	T1c	N0	M0	1.8	Luminal A	Total (simple) mastectomy	No	Yes	Alive	68	Alive
33873742	40's-49's	2011	Lobular carcinoma, NOS	8520/3: Lobular carcinoma, NOS	Grade I	T1c	N0	M0	1.5	Luminal A	Total (simple) mastectomy	No	Yes	Alive	66	Alive
33895310	40's-49's	2013	Lobular carcinoma, NOS	8520/3: Lobular carcinoma, NOS	Grade II	T1b	N0	M0	0.9	Luminal A	Partial mastectomy	Yes	Yes	Alive	45	Alive
33902150	40's-49's	2013	Lobular carcinoma, NOS	8520/3: Lobular carcinoma, NOS	Grade I	T1c	N0	M0	1.8	Luminal A	Total (simple) mastectomy	No	No	Alive	39	Alive
33914182	40's-49's	2014	Lobular carcinoma, NOS	8520/3: Lobular carcinoma, NOS	Grade II	T1c	N0	M0	2	Luminal A	Total (simple) mastectomy	No	No	Alive	31	Alive
33921751	40's-49's	2014	Lobular carcinoma, NOS	8520/3: Lobular carcinoma, NOS	Grade II	T1c	N1	M0	2	Luminal A	Total (simple) mastectomy	No	No	Alive	26	Alive
33937175	40's-49's	2015	Lobular carcinoma, NOS	8520/3: Lobular carcinoma, NOS	Grade II	T1c	N0	M0	1.3	Luminal A	Total (simple) mastectomy	No	No	Alive	21	Alive
39896269	40's-49's	2011	Lobular carcinoma, NOS	8520/3: Lobular carcinoma, NOS	Grade II	T1c	N0	M0	1.5	Luminal A	Total (simple) mastectomy	No	No	Alive	63	Alive
39904607	40's-49's	2011	Lobular carcinoma, NOS	8520/3: Lobular carcinoma, NOS	Grade I	T1b	N0	M0	0.7	Luminal A	Partial mastectomy	Yes	No	Alive	57	Alive
39904737	40's-49's	2011	Lobular carcinoma, NOS	8520/3: Lobular carcinoma, NOS	Grade II	T1c	N0	M0	1.7	Luminal A	Partial mastectomy	Yes	No	Alive	60	Alive
39907158	40's-49's	2011	Lobular carcinoma, NOS	8520/3: Lobular carcinoma, NOS	Grade II	T1c	N0	M0	1.5	Luminal A	Partial mastectomy	Yes	No	Alive	58	Alive
39916836	40's-49's	2012	Lobular carcinoma, NOS	8520/3: Lobular carcinoma, NOS	Grade III	T1c	N0	M0	1.3	Luminal A	Total (simple) mastectomy	No	No	Alive	57	Alive
39920385	40's-49's	2011	Lobular carcinoma, NOS	8520/3: Lobular carcinoma, NOS	Grade II	T1c	N1	M0	1.4	Luminal A	Partial mastectomy	Yes	Yes	Alive	53	Alive
39991911	40's-49's	2013	Lobular carcinoma, NOS	8520/3: Lobular carcinoma, NOS	Grade II	T1c	N0	M0	1.5	Luminal A	Partial mastectomy	No	No	Alive	28	Alive
39995050	40's-49's	2013	Lobular carcinoma, NOS	8520/3: Lobular carcinoma, NOS	Grade II	T1c	N0	M0	1.1	Luminal A	Total (simple) mastectomy	No	No	Alive	42	Alive
40017446	40's-49's	2013	Lobular carcinoma, NOS	8520/3: Lobular carcinoma, NOS	Grade II	T1c	N1	M0	1.5	Luminal A	Total (simple) mastectomy	No	No	Alive	26	Alive
40443417	40's-49's	2014	Lobular carcinoma, NOS	8520/3: Lobular carcinoma, NOS	Grade II	T1c	N1	M0	1.3	Luminal A	Total (simple) mastectomy	No	Yes	Alive	9	Alive
40516943	40's-49's	2015	Lobular carcinoma, NOS	8520/3: Lobular carcinoma, NOS	Grade II	T1c	N1	M0	1.7	Luminal A	Modified radical mastectomy	No	No	Alive	20	Alive
40539551	40's-49's	2015	Lobular carcinoma, NOS	8520/3: Lobular carcinoma, NOS	Grade II	T1c	N0	M0	1.1	Luminal A	Total (simple) mastectomy	No	No	Alive	16	Alive
40540888	40's-49's	2015	Lobular carcinoma, NOS	8520/3: Lobular carcinoma, NOS	Grade II	T1c	N0	M0	1.1	Luminal A	Partial mastectomy	No	No	Alive	19	Alive
40565947	40's-49's	2015	Lobular carcinoma, NOS	8520/3: Lobular carcinoma, NOS	Grade I	T1c	N0	M0	1.8	Luminal A	Partial mastectomy	No	No	Alive	16	Alive
41025176	40's-49's	2015	Lobular carcinoma, NOS	8520/3: Lobular carcinoma, NOS	Grade II	T1c	N0	M0	1.5	Luminal A	Partial mastectomy	No	No	Alive	20	Alive
50518286	40's-49's	2011	Lobular carcinoma, NOS	8520/3: Lobular carcinoma, NOS	Grade II	T1b	N0	M0	1	Luminal A	Partial mastectomy	No	No	Alive	70	Alive
52144636	40's-49's	2010	Lobular carcinoma, NOS	8520/3: Lobular carcinoma, NOS	Grade II	T1b	N1	M0	0.8	Luminal A	Total (simple) mastectomy	No	Yes	Alive	82	Alive
52617031	40's-49's	2014	Lobular carcinoma, NOS	8520/3: Lobular carcinoma, NOS	Grade II	T1c	N0	M0	2	Luminal A	Partial mastectomy	Yes	No	Alive	30	Alive
52624298	40's-49's	2013	Lobular carcinoma, NOS	8520/3: Lobular carcinoma, NOS	Grade I	T1b	N0	M0	0.9	Luminal A	Total (simple) mastectomy	No	No	Alive	39	Alive
52644327	40's-49's	2010	Lobular carcinoma, NOS	8520/3: Lobular carcinoma, NOS	Grade II	T1c	N0	M0	1.9	Luminal A	Total (simple) mastectomy	No	No	Alive	77	Alive
52664932	40's-49's	2010	Lobular carcinoma, NOS	8520/3: Lobular carcinoma, NOS		T1c	N0	M0	2	Luminal A	Partial mastectomy	Yes	No	Alive	60	Alive
52685477	40's-49's	2011	Lobular carcinoma, NOS	8520/3: Lobular carcinoma, NOS	Grade I	T1c	N0	M0	1.1	Luminal A	Total (simple) mastectomy	No	No	Alive	71	Alive
52697845	40's-49's	2010	Lobular carcinoma, NOS	8520/3: Lobular carcinoma, NOS	Grade II	T1c	N1	M0	1.7	Luminal A	Partial mastectomy	Yes	Yes	Alive	54	Alive
52722800	40's-49's	2011	Lobular carcinoma, NOS	8520/3: Lobular carcinoma, NOS	Grade II	T1c	N0	M0	1.6	Luminal A	Total (simple) mastectomy	No	No	Alive	69	Alive
53195472	40's-49's	2011	Lobular carcinoma, NOS	8520/3: Lobular carcinoma, NOS	Grade II	T1b	N0	M0	1	Luminal A	Total (simple) mastectomy	No	No	Alive	70	Alive
53197896	40's-49's	2011	Lobular carcinoma, NOS	8520/3: Lobular carcinoma, NOS	Grade II	T1b	N0	M0	0.9	Luminal A	Total (simple) mastectomy	No	No	Alive	61	Alive
53216514	40's-49's	2011	Lobular carcinoma, NOS	8520/3: Lobular carcinoma, NOS	Grade I	T1c	N0	M0	1.5	Luminal A	Total (simple) mastectomy	Yes	No	Alive	67	Alive
53246978	40's-49's	2011	Lobular carcinoma, NOS	8520/3: Lobular carcinoma, NOS	Grade II	T1c	N0	M0	1.6	Luminal A	Partial mastectomy	Yes	No	Alive	61	Alive
53256986	40's-49's	2011	Lobular carcinoma, NOS	8520/3: Lobular carcinoma, NOS	Grade I	T1b	N0	M0	1	Luminal A	Partial mastectomy	Yes	No	Alive	66	Alive
53291497	40's-49's	2012	Lobular carcinoma, NOS	8520/3: Lobular carcinoma, NOS	Grade II	T1c	N1	M0	1.5	Luminal A	Partial mastectomy	Yes	No	Alive	57	Alive
53297388	40's-49's	2012	Lobular carcinoma, NOS	8520/3: Lobular carcinoma, NOS	Grade I	T1b	N0	M0	0.6	Luminal A	Total (simple) mastectomy	No	No	Alive	55	Alive
53311994	40's-49's	2012	Lobular carcinoma, NOS	8520/3: Lobular carcinoma, NOS	Grade I	T1b	N0	M0	1	Luminal A	Total (simple) mastectomy	No	No	Alive	54	Alive
53736092	40's-49's	2012	Lobular carcinoma, NOS	8520/3: Lobular carcinoma, NOS	Grade II	T1b	N0	M0	0.6	Luminal A	Partial mastectomy	Yes	No	Alive	54	Alive
53753774	40's-49's	2012	Lobular carcinoma, NOS	8520/3: Lobular carcinoma, NOS	Grade I	T1c	N0	M0	1.9	Luminal A	Partial mastectomy	Yes	No	Alive	48	Alive
53771381	40's-49's	2012	Lobular carcinoma, NOS	8520/3: Lobular carcinoma, NOS	Grade I	T1c	N0	M0	1.4	Luminal A	Total (simple) mastectomy	No	No	Alive	43	Alive
53786454	40's-49's	2012	Lobular carcinoma, NOS	8520/3: Lobular carcinoma, NOS	Grade I	T1c	N0	M0	1.5	Luminal A	Total (simple) mastectomy	No	No	Alive	55	Alive
53792298	40's-49's	2012	Lobular carcinoma, NOS	8520/3: Lobular carcinoma, NOS	Grade II	T1c	N0	M0	1.9	Luminal A	Partial mastectomy	Yes	No	Alive	48	Alive
53834224	40's-49's	2013	Lobular carcinoma, NOS	8520/3: Lobular carcinoma, NOS	Grade II	T1c	N0	M0	1.2	Luminal A	Modified radical mastectomy	No	No	Alive	9	Alive
53846089	40's-49's	2013	Lobular carcinoma, NOS	8520/3: Lobular carcinoma, NOS	Grade II	T1c	N0	M0	2	Luminal A	Modified radical mastectomy	No	No	Alive	44	Alive
54262673	40's-49's	2013	Lobular carcinoma, NOS	8520/3: Lobular carcinoma, NOS	Grade I	T1c	N0	M0	1.5	Luminal A	Radical mastectomy	No	No	Alive	42	Alive
54278985	40's-49's	2013	Lobular carcinoma, NOS	8520/3: Lobular carcinoma, NOS	Grade II	T1c	N0	M0	1.7	Luminal A	Partial mastectomy	Yes	Yes	Alive	41	Alive
54307009	40's-49's	2013	Lobular carcinoma, NOS	8520/3: Lobular carcinoma, NOS	Grade II	T1c	N1	M0	1.5	Luminal A	Partial mastectomy	No	Yes	Alive	39	Alive
54314596	40's-49's	2013	Lobular carcinoma, NOS	8520/3: Lobular carcinoma, NOS	Grade II	T1c	N0	M0	1.3	Luminal A	Total (simple) mastectomy	No	No	Alive	38	Alive
54322533	40's-49's	2013	Lobular carcinoma, NOS	8520/3: Lobular carcinoma, NOS	Grade I	T1c	N0	M0	1.3	Luminal A	Partial mastectomy	Yes	No	Alive	40	Alive
54329123	40's-49's	2013	Lobular carcinoma, NOS	8520/3: Lobular carcinoma, NOS	Grade III	T1c	N0	M0	1.6	Luminal A	Partial mastectomy	Yes	No	Alive	36	Alive
54362876	40's-49's	2013	Lobular carcinoma, NOS	8520/3: Lobular carcinoma, NOS	Grade I	T1c	N1	M0	1.5	Luminal A	Total (simple) mastectomy	No	No	Alive	40	Alive
54369274	40's-49's	2014	Lobular carcinoma, NOS	8520/3: Lobular carcinoma, NOS	Grade II	T1b	N0	M0	0.9	Luminal A	Partial mastectomy	No	No	Alive	1	Alive
54401267	40's-49's	2014	Lobular carcinoma, NOS	8520/3: Lobular carcinoma, NOS	Grade III	T1c	N0	M0	1.5	Luminal A	Partial mastectomy	Yes	No	Alive	33	Alive
54414752	40's-49's	2014	Lobular carcinoma, NOS	8520/3: Lobular carcinoma, NOS	Grade I	T1c	N0	M0	2	Luminal A	Total (simple) mastectomy	No	Yes	Alive	32	Alive
54800800	40's-49's	2014	Lobular carcinoma, NOS	8520/3: Lobular carcinoma, NOS	Grade II	T1c	N1	M0	1.9	Luminal A	Modified radical mastectomy	No	Yes	Alive	32	Alive
54882649	40's-49's	2014	Lobular carcinoma, NOS	8520/3: Lobular carcinoma, NOS	Grade II	T1c	N0	M0	1.2	Luminal A	Partial mastectomy	Yes	No	Alive	26	Alive
54905993	40's-49's	2015	Lobular carcinoma, NOS	8520/3: Lobular carcinoma, NOS	Grade II	T1c	N0	M0	1.3	Luminal A	Total (simple) mastectomy	No	No	Alive	19	Alive
54921638	40's-49's	2015	Lobular carcinoma, NOS	8520/3: Lobular carcinoma, NOS		T1c	N0	M0	2	Luminal A	Autopsy only	No	No	Alive	23	Alive
54964320	40's-49's	2014	Lobular carcinoma, NOS	8520/3: Lobular carcinoma, NOS	Grade II	T1c	N1	M0	1.2	Luminal A	Total (simple) mastectomy	No	No	Alive	29	Alive
55380295	40's-49's	2015	Lobular carcinoma, NOS	8520/3: Lobular carcinoma, NOS	Grade II	T1b	N1	M0	1	Luminal A	Partial mastectomy	Yes	No	Alive	17	Alive
55395014	40's-49's	2015	Lobular carcinoma, NOS	8520/3: Lobular carcinoma, NOS	Grade II	T1c	N0	M0	1.3	Luminal A	Total (simple) mastectomy	No	No	Alive	15	Alive
55443477	40's-49's	2015	Lobular carcinoma, NOS	8520/3: Lobular carcinoma, NOS	Grade II	T1c	N0	M0	1.6	Luminal A	Partial mastectomy	Yes	No	Alive	14	Alive
55467704	40's-49's	2015	Lobular carcinoma, NOS	8520/3: Lobular carcinoma, NOS		T1c	N0	M0	1.3	Luminal A	Autopsy only	No	Yes	Alive	13	Alive
55469099	40's-49's	2015	Lobular carcinoma, NOS	8520/3: Lobular carcinoma, NOS	Grade I	T1b	N0	M0	0.7	Luminal A	Partial mastectomy	Yes	No	Alive	14	Alive
55481875	40's-49's	2015	Lobular carcinoma, NOS	8520/3: Lobular carcinoma, NOS	Grade II	T1b	N1	M0	0.9	Luminal A	Total (simple) mastectomy	No	No	Alive	18	Alive
58835723	40's-49's	2010	Lobular carcinoma, NOS	8520/3: Lobular carcinoma, NOS	Grade I	T1c	N0	M0	1.4	Luminal A	Modified radical mastectomy	No	No	Alive	78	Alive
58848227	40's-49's	2010	Lobular carcinoma, NOS	8520/3: Lobular carcinoma, NOS	Grade II	T1c	N0	M0	1.2	Luminal A	Partial mastectomy	Yes	Yes	Alive	77	Alive
58874367	40's-49's	2011	Lobular carcinoma, NOS	8520/3: Lobular carcinoma, NOS	Grade II	T1c	N0	M0	1.4	Luminal A	Partial mastectomy	No	No	Alive	71	Alive
58900478	40's-49's	2011	Lobular carcinoma, NOS	8520/3: Lobular carcinoma, NOS	Grade I	T1c	N0	M0	1.5	Luminal A	Partial mastectomy	Yes	No	Alive	62	Alive
58908293	40's-49's	2011	Lobular carcinoma, NOS	8520/3: Lobular carcinoma, NOS	Grade II	T1c	N0	M0	1.2	Luminal A	Total (simple) mastectomy	No	No	Alive	60	Alive
59216439	40's-49's	2011	Lobular carcinoma, NOS	8520/3: Lobular carcinoma, NOS	Grade II	T1c	N0	M0	1.2	Luminal A	Partial mastectomy	Yes	No	Alive	68	Alive
59282070	40's-49's	2013	Lobular carcinoma, NOS	8520/3: Lobular carcinoma, NOS	Grade I	T1b	N0	M0	0.9	Luminal A	Partial mastectomy	Yes	No	Alive	41	Alive
59305674	40's-49's	2013	Lobular carcinoma, NOS	8520/3: Lobular carcinoma, NOS	Grade III	T1b	N1	M0	1	Luminal A	Partial mastectomy	Yes	Yes	Alive	36	Alive
59361989	40's-49's	2014	Lobular carcinoma, NOS	8520/3: Lobular carcinoma, NOS	Grade I	T1c	N1	M0	1.3	Luminal A	Total (simple) mastectomy	No	No	Alive	27	Alive
62160605	40's-49's	2010	Lobular carcinoma, NOS	8520/3: Lobular carcinoma, NOS	Grade I	T1c	N0	M0	1.8	Luminal A	Total (simple) mastectomy	No	Yes	Alive	83	Alive
62678401	40's-49's	2011	Lobular carcinoma, NOS	8520/3: Lobular carcinoma, NOS	Grade I	T1b	N0	M0	0.9	Luminal A	Total (simple) mastectomy	No	No	Alive	65	Alive
62684301	40's-49's	2011	Lobular carcinoma, NOS	8520/3: Lobular carcinoma, NOS	Grade I	T1b	N0	M0	0.7	Luminal A	Total (simple) mastectomy	No	No	Alive	71	Alive
62690199	40's-49's	2012	Lobular carcinoma, NOS	8520/3: Lobular carcinoma, NOS	Grade II	T1c	N1	M0	1.2	Luminal A	Total (simple) mastectomy	No	No	Alive	56	Alive
62704037	40's-49's	2011	Lobular carcinoma, NOS	8520/3: Lobular carcinoma, NOS	Grade II	T1b	N0	M0	1	Luminal A	Total (simple) mastectomy	No	No	Alive	66	Alive
62704545	40's-49's	2011	Lobular carcinoma, NOS	8520/3: Lobular carcinoma, NOS	Grade I	T1c	N0	M0	1.1	Luminal A	Partial mastectomy	No	No	Alive	62	Alive
62783324	40's-49's	2013	Lobular carcinoma, NOS	8520/3: Lobular carcinoma, NOS	Grade I	T1c	N1	M0	1.5	Luminal A	Total (simple) mastectomy	No	Yes	Alive	39	Alive
62784366	40's-49's	2013	Lobular carcinoma, NOS	8520/3: Lobular carcinoma, NOS	Grade II	T1c	N0	M0	1.2	Luminal A	Total (simple) mastectomy	No	No	Alive	37	Alive
63284789	40's-49's	2014	Lobular carcinoma, NOS	8520/3: Lobular carcinoma, NOS	Grade II	T1c	N0	M0	1.7	Luminal A	Total (simple) mastectomy	No	No	Alive	28	Alive
68351566	40's-49's	2013	Lobular carcinoma, NOS	8520/3: Lobular carcinoma, NOS	Grade III	T1b	N0	M0	0.8	Luminal A	Total (simple) mastectomy	No	No	Alive	37	Alive
69954071	40's-49's	2010	Lobular carcinoma, NOS	8520/3: Lobular carcinoma, NOS		T1b	N0	M0	0.8	Luminal A	Total (simple) mastectomy	No	No	Alive	73	Alive
72234356	40's-49's	2011	Lobular carcinoma, NOS	8520/3: Lobular carcinoma, NOS	Grade II	T1c	N0	M0	1.7	Luminal A	Total (simple) mastectomy	No	No	Alive	71	Alive
72623035	40's-49's	2011	Lobular carcinoma, NOS	8520/3: Lobular carcinoma, NOS	Grade II	T1c	N1	M0	1.7	Luminal A	Partial mastectomy	No	Yes	Alive	69	Alive
72631321	40's-49's	2011	Lobular carcinoma, NOS	8520/3: Lobular carcinoma, NOS	Grade I	T1c	N0	M0	1.5	Luminal A	Partial mastectomy	Yes	No	Alive	70	Alive
72643546	40's-49's	2011	Lobular carcinoma, NOS	8520/3: Lobular carcinoma, NOS	Grade II	T1c	N0	M0	2	Luminal A	Partial mastectomy	Yes	No	Alive	71	Alive
72647105	40's-49's	2010	Lobular carcinoma, NOS	8520/3: Lobular carcinoma, NOS	Grade II	T1c	N0	M0	1.1	Luminal A	Total (simple) mastectomy	No	Yes	Alive	76	Alive
72690190	40's-49's	2011	Lobular carcinoma, NOS	8520/3: Lobular carcinoma, NOS	Grade II	T1c	N0	M0	1.6	Luminal A	Partial mastectomy	No	Yes	Alive	61	Alive
72707336	40's-49's	2012	Lobular carcinoma, NOS	8520/3: Lobular carcinoma, NOS		T1c	N0	M0	1.6	Luminal A	Total (simple) mastectomy	No	No	Alive	56	Alive
72718791	40's-49's	2011	Lobular carcinoma, NOS	8520/3: Lobular carcinoma, NOS		T1c	N0	M0	1.5	Luminal A	Partial mastectomy	Yes	No	Alive	61	Alive
72730082	40's-49's	2012	Lobular carcinoma, NOS	8520/3: Lobular carcinoma, NOS		T1b	N0	M0	1	Luminal A	Autopsy only	No	No	Alive	56	Alive
72742351	40's-49's	2012	Lobular carcinoma, NOS	8520/3: Lobular carcinoma, NOS	Grade II	T1b	N0	M0	1	Luminal A	Partial mastectomy	Yes	No	Alive	55	Alive
72758388	40's-49's	2012	Lobular carcinoma, NOS	8520/3: Lobular carcinoma, NOS	Grade II	T1c	N0	M0	1.2	Luminal A	Partial mastectomy	Yes	No	Alive	52	Alive
73175374	40's-49's	2012	Lobular carcinoma, NOS	8520/3: Lobular carcinoma, NOS	Grade III	T1c	N0	M0	1.1	Luminal A	Partial mastectomy	Yes	No	Alive	55	Alive
73212440	40's-49's	2013	Lobular carcinoma, NOS	8520/3: Lobular carcinoma, NOS	Grade II	T1b	N0	M0	0.7	Luminal A	Partial mastectomy	Yes	No	Alive	43	Alive
73235491	40's-49's	2013	Lobular carcinoma, NOS	8520/3: Lobular carcinoma, NOS	Grade II	T1c	N1	M0	1.8	Luminal A	Partial mastectomy	Yes	No	Alive	40	Alive
73235523	40's-49's	2013	Lobular carcinoma, NOS	8520/3: Lobular carcinoma, NOS	Grade III	T1c	N0	M0	1.9	Luminal A	Partial mastectomy	Yes	No	Alive	39	Alive
73242541	40's-49's	2013	Lobular carcinoma, NOS	8520/3: Lobular carcinoma, NOS	Grade II	T1b	N0	M0	0.6	Luminal A	Partial mastectomy	Yes	Yes	Alive	44	Alive
73290712	40's-49's	2013	Lobular carcinoma, NOS	8520/3: Lobular carcinoma, NOS	Grade II	T1c	N0	M0	1.7	Luminal A	Total (simple) mastectomy	No	No	Alive	44	Alive
73739470	40's-49's	2015	Lobular carcinoma, NOS	8520/3: Lobular carcinoma, NOS	Grade III	T1c	N0	M0	1.8	Luminal A	Total (simple) mastectomy	No	Yes	Alive	23	Alive
73748508	40's-49's	2014	Lobular carcinoma, NOS	8520/3: Lobular carcinoma, NOS	Grade II	T1b	N0	M0	0.6	Luminal A	Partial mastectomy	Yes	No	Alive	24	Alive
73791830	40's-49's	2015	Lobular carcinoma, NOS	8520/3: Lobular carcinoma, NOS	Grade II	T1c	N0	M0	1.5	Luminal A	Partial mastectomy	Yes	No	Alive	15	Alive
73799481	40's-49's	2015	Lobular carcinoma, NOS	8520/3: Lobular carcinoma, NOS	Grade III	T1c	N0	M0	1.9	Luminal A	Partial mastectomy	Yes	No	Alive	15	Alive
73812908	40's-49's	2015	Lobular carcinoma, NOS	8520/3: Lobular carcinoma, NOS	Grade II	T1b	N0	M0	1	Luminal A	Total (simple) mastectomy	No	No	Alive	22	Alive
73813356	40's-49's	2015	Lobular carcinoma, NOS	8520/3: Lobular carcinoma, NOS	Grade II	T1b	N1	M0	0.8	Luminal A	Total (simple) mastectomy	Yes	Yes	Alive	20	Alive
73813990	40's-49's	2015	Lobular carcinoma, NOS	8520/3: Lobular carcinoma, NOS	Grade I	T1b	N0	M0	0.6	Luminal A	Total (simple) mastectomy	No	No	Alive	16	Alive
73833356	40's-49's	2015	Lobular carcinoma, NOS	8520/3: Lobular carcinoma, NOS	Grade II	T1c	N0	M0	2	Luminal A	Total (simple) mastectomy	No	No	Alive	15	Alive
73851340	40's-49's	2015	Lobular carcinoma, NOS	8520/3: Lobular carcinoma, NOS	Grade II	T1b	N0	M0	0.6	Luminal A	Total (simple) mastectomy	No	No	Alive	13	Alive
73853876	40's-49's	2015	Lobular carcinoma, NOS	8520/3: Lobular carcinoma, NOS	Grade II	T1c	N0	M0	1.4	Luminal A	Modified radical mastectomy	No	No	Alive	11	Alive
76545726	40's-49's	2010	Lobular carcinoma, NOS	8520/3: Lobular carcinoma, NOS	Grade I	T1b	N0	M0	0.8	Luminal A	Partial mastectomy	Yes	No	Alive	59	Alive
76558542	40's-49's	2010	Lobular carcinoma, NOS	8520/3: Lobular carcinoma, NOS	Grade II	T1c	N1	M0	1.8	Luminal A	Partial mastectomy	Yes	Yes	Alive	74	Alive
76605264	40's-49's	2011	Lobular carcinoma, NOS	8520/3: Lobular carcinoma, NOS	Grade I	T1c	N0	M0	1.7	Luminal A	Total (simple) mastectomy	No	No	Alive	64	Alive
76655945	40's-49's	2012	Lobular carcinoma, NOS	8520/3: Lobular carcinoma, NOS	Grade I	T1c	N1	M0	1.9	Luminal A	Total (simple) mastectomy	No	Yes	Alive	49	Alive
77073611	40's-49's	2012	Lobular carcinoma, NOS	8520/3: Lobular carcinoma, NOS	Grade II	T1b	N0	M0	1	Luminal A	Total (simple) mastectomy	No	No	Alive	53	Alive
77076191	40's-49's	2012	Lobular carcinoma, NOS	8520/3: Lobular carcinoma, NOS	Grade I	T1c	N0	M0	1.7	Luminal A	Total (simple) mastectomy	No	No	Alive	51	Alive
77090283	40's-49's	2013	Lobular carcinoma, NOS	8520/3: Lobular carcinoma, NOS	Grade II	T1c	N0	M0	2	Luminal A	Partial mastectomy	Yes	No	Alive	24	Alive
77135273	40's-49's	2013	Lobular carcinoma, NOS	8520/3: Lobular carcinoma, NOS	Grade I	T1b	N1	M0	0.7	Luminal A	Modified radical mastectomy	No	Yes	Alive	40	Alive
77140456	40's-49's	2013	Lobular carcinoma, NOS	8520/3: Lobular carcinoma, NOS	Grade III	T1c	N0	M0	1.8	Luminal A	Total (simple) mastectomy	Yes	Yes	Alive	38	Alive
77152228	40's-49's	2014	Lobular carcinoma, NOS	8520/3: Lobular carcinoma, NOS	Grade II	T1c	N0	M0	1.6	Luminal A	Autopsy only	No	No	Alive	34	Alive
77158244	40's-49's	2014	Lobular carcinoma, NOS	8520/3: Lobular carcinoma, NOS	Grade II	T1c	N0	M0	1.4	Luminal A	Modified radical mastectomy	Yes	Yes	Alive	35	Alive
77160152	40's-49's	2014	Lobular carcinoma, NOS	8520/3: Lobular carcinoma, NOS	Grade II	T1c	N0	M0	1.2	Luminal A	Partial mastectomy	Yes	Yes	Alive	32	Alive
77162544	40's-49's	2014	Lobular carcinoma, NOS	8520/3: Lobular carcinoma, NOS	Grade I	T1b	N0	M0	0.8	Luminal A	Total (simple) mastectomy	No	No	Alive	30	Alive
77163499	40's-49's	2014	Lobular carcinoma, NOS	8520/3: Lobular carcinoma, NOS	Grade I	T1c	N0	M0	1.2	Luminal A	Partial mastectomy	Yes	No	Alive	25	Alive
77202219	40's-49's	2014	Lobular carcinoma, NOS	8520/3: Lobular carcinoma, NOS	Grade II	T1c	N1	M0	1.7	Luminal A	Partial mastectomy	Yes	Yes	Alive	24	Alive
77207744	40's-49's	2014	Lobular carcinoma, NOS	8520/3: Lobular carcinoma, NOS	Grade II	T1c	N0	M0	1.7	Luminal A	Total (simple) mastectomy	No	No	Alive	15	Alive
77236855	40's-49's	2015	Lobular carcinoma, NOS	8520/3: Lobular carcinoma, NOS	Grade II	T1c	N0	M0	1.3	Luminal A	Total (simple) mastectomy	No	No	Alive	17	Alive
77660696	40's-49's	2015	Lobular carcinoma, NOS	8520/3: Lobular carcinoma, NOS	Grade III	T1b	N0	M0	1	Luminal A	Partial mastectomy	Yes	Yes	Alive	14	Alive
4641755	40's-49's	2016	Lobular carcinoma, NOS	8520/3: Lobular carcinoma, NOS	Grade I	T1b	N0	M0	0.9	Luminal A	Partial mastectomy	Yes	No	Alive	5	Alive
4653109	40's-49's	2016	Lobular carcinoma, NOS	8520/3: Lobular carcinoma, NOS	Grade I	T1c	N0	M0	1.6	Luminal A	Total (simple) mastectomy	No	No	Alive	2	Alive
9529798	40's-49's	2016	Lobular carcinoma, NOS	8520/3: Lobular carcinoma, NOS	Grade I	T1b	N1	M0	0.6	Luminal A	Partial mastectomy	Yes	No	Alive	4	Alive
9575509	40's-49's	2016	Lobular carcinoma, NOS	8520/3: Lobular carcinoma, NOS	Grade II	T1c	N0	M0	1.8	Luminal A	Total (simple) mastectomy	No	No	Alive	10	Alive
13920031	40's-49's	2016	Lobular carcinoma, NOS	8520/3: Lobular carcinoma, NOS	Grade I	T1b	N0	M0	0.6	Luminal A	Modified radical mastectomy	No	No	Alive	2	Alive
14523278	40's-49's	2016	Lobular carcinoma, NOS	8520/3: Lobular carcinoma, NOS	Grade II	T1b	N0	M0	0.8	Luminal A	Partial mastectomy	Yes	No	Alive	0	Alive
15124164	40's-49's	2016	Lobular carcinoma, NOS	8520/3: Lobular carcinoma, NOS	Grade I	T1c	N0	M0	0.7	Luminal A	Total (simple) mastectomy	No	No	Alive	7	Alive
15132328	40's-49's	2016	Lobular carcinoma, NOS	8520/3: Lobular carcinoma, NOS	Grade I	T1c	N0	M0	1.4	Luminal A	Total (simple) mastectomy	No	No	Alive	6	Alive
15173439	40's-49's	2016	Lobular carcinoma, NOS	8520/3: Lobular carcinoma, NOS	Grade II	T1c	N0	M0	1.1	Luminal A	Total (simple) mastectomy	No	No	Alive	6	Alive
20694951	40's-49's	2016	Lobular carcinoma, NOS	8520/3: Lobular carcinoma, NOS	Grade II	T1b	N0	M0	0.9	Luminal A	Partial mastectomy	Yes	No	Alive	2	Alive
26917762	40's-49's	2016	Lobular carcinoma, NOS	8520/3: Lobular carcinoma, NOS	Grade II	T1b	N0	M0	0.9	Luminal A	Partial mastectomy	Yes	No	Alive	3	Alive
27506747	40's-49's	2016	Lobular carcinoma, NOS	8520/3: Lobular carcinoma, NOS	Grade II	T1b	N0	M0	1	Luminal A	Total (simple) mastectomy	No	No	Alive	10	Alive
27514061	40's-49's	2016	Lobular carcinoma, NOS	8520/3: Lobular carcinoma, NOS	Grade II	T1c	N0	M0	2	Luminal A	Total (simple) mastectomy	No	No	Alive	9	Alive
27514172	40's-49's	2016	Lobular carcinoma, NOS	8520/3: Lobular carcinoma, NOS	Grade II	T1c	N1	M0	1.1	Luminal A	Total (simple) mastectomy	Yes	Yes	Alive	9	Alive
27527126	40's-49's	2016	Lobular carcinoma, NOS	8520/3: Lobular carcinoma, NOS	Grade II	T1b	N0	M0	1	Luminal A	Partial mastectomy	Yes	No	Alive	6	Alive
27529385	40's-49's	2016	Lobular carcinoma, NOS	8520/3: Lobular carcinoma, NOS	Grade II	T1c	N0	M0	1.4	Luminal A	Total (simple) mastectomy	No	No	Alive	7	Alive
27538329	40's-49's	2016	Lobular carcinoma, NOS	8520/3: Lobular carcinoma, NOS	Grade II	T1c	N0	M0	1.5	Luminal A	Total (simple) mastectomy	No	No	Alive	3	Alive
29457594	40's-49's	2016	Lobular carcinoma, NOS	8520/3: Lobular carcinoma, NOS	Grade II	T1c	N0	M0	1.8	Luminal A	Total (simple) mastectomy	No	No	Alive	0	Alive
32005066	40's-49's	2016	Lobular carcinoma, NOS	8520/3: Lobular carcinoma, NOS	Grade II	T1c	N0	M0	1.8	Luminal A	Partial mastectomy	Yes	No	Alive	0	Alive
32985021	40's-49's	2016	Lobular carcinoma, NOS	8520/3: Lobular carcinoma, NOS	Grade II	T1b	N0	M0	0.8	Luminal A	Total (simple) mastectomy	No	No	Alive	4	Alive
40990393	40's-49's	2016	Lobular carcinoma, NOS	8520/3: Lobular carcinoma, NOS	Grade I	T1c	N0	M0	1.6	Luminal A	Partial mastectomy	Yes	No	Alive	5	Alive
40999756	40's-49's	2016	Lobular carcinoma, NOS	8520/3: Lobular carcinoma, NOS	Grade II	T1b	N0	M0	0.8	Luminal A	Total (simple) mastectomy	No	No	Alive	3	Alive
55512084	40's-49's	2016	Lobular carcinoma, NOS	8520/3: Lobular carcinoma, NOS	Grade II	T1c	N0	M0	1.5	Luminal A	Total (simple) mastectomy	No	No	Alive	9	Alive
55518297	40's-49's	2016	Lobular carcinoma, NOS	8520/3: Lobular carcinoma, NOS	Grade I	T1c	N0	M0	1.9	Luminal A	Total (simple) mastectomy	No	No	Alive	10	Alive
55906767	40's-49's	2016	Lobular carcinoma, NOS	8520/3: Lobular carcinoma, NOS	Grade I	T1c	N0	M0	1.5	Luminal A	Total (simple) mastectomy	No	No	Alive	9	Alive
55919271	40's-49's	2016	Lobular carcinoma, NOS	8520/3: Lobular carcinoma, NOS	Grade II	T1c	N0	M0	2.7	Luminal A	Partial mastectomy	Yes	No	Alive	8	Alive
55924552	40's-49's	2016	Lobular carcinoma, NOS	8520/3: Lobular carcinoma, NOS	Grade I	T1c	N0	M0	1.5	Luminal A	Partial mastectomy	Yes	No	Alive	9	Alive
55926058	40's-49's	2016	Lobular carcinoma, NOS	8520/3: Lobular carcinoma, NOS	Grade II	T1c	N0	M0	1.3	Luminal A	Total (simple) mastectomy	No	No	Alive	2	Alive
55941842	40's-49's	2016	Lobular carcinoma, NOS	8520/3: Lobular carcinoma, NOS	Grade I	T1c	N0	M0	2	Luminal A	Partial mastectomy	Yes	No	Alive	5	Alive
55966788	40's-49's	2016	Lobular carcinoma, NOS	8520/3: Lobular carcinoma, NOS	Grade I	T1c	N0	M0	1.1	Luminal A	Partial mastectomy	Yes	No	Alive	5	Alive
55989512	40's-49's	2016	Lobular carcinoma, NOS	8520/3: Lobular carcinoma, NOS	Grade II	T1b	N0	M0	0.8	Luminal A	Partial mastectomy	Yes	No	Alive	3	Alive
55997260	40's-49's	2016	Lobular carcinoma, NOS	8520/3: Lobular carcinoma, NOS	Grade I	T1c	N0	M0	1.4	Luminal A	Total (simple) mastectomy	No	Yes	Alive	3	Alive
56010074	40's-49's	2016	Lobular carcinoma, NOS	8520/3: Lobular carcinoma, NOS	Grade II	T1c	N0	M0	1.6	Luminal A	Modified radical mastectomy	Yes	Yes	Alive	9	Alive
56029824	40's-49's	2016	Lobular carcinoma, NOS	8520/3: Lobular carcinoma, NOS	Grade II	T1c	N0	M0	2	Luminal A	Partial mastectomy	Yes	No	Alive	1	Alive
56459785	40's-49's	2016	Lobular carcinoma, NOS	8520/3: Lobular carcinoma, NOS	Grade II	T1c	N0	M0	99.9	Luminal A	Total (simple) mastectomy	No	No	Alive	8	Alive
56504956	40's-49's	2016	Lobular carcinoma, NOS	8520/3: Lobular carcinoma, NOS	Grade II	T1c	N0	M0	1.5	Luminal A	Total (simple) mastectomy	No	No	Alive	0	Alive
59734621	40's-49's	2016	Lobular carcinoma, NOS	8520/3: Lobular carcinoma, NOS	Grade II	T1b	N0	M0	0.6	Luminal A	Total (simple) mastectomy	No	No	Alive	2	Alive
59776826	40's-49's	2016	Lobular carcinoma, NOS	8520/3: Lobular carcinoma, NOS	Grade II	T1c	N1	M0	1.6	Luminal A	Total (simple) mastectomy	Yes	No	Alive	6	Alive
72113109	40's-49's	2016	Lobular carcinoma, NOS	8520/3: Lobular carcinoma, NOS	Grade II	T1c	N1	M0	1.8	Luminal A	Partial mastectomy	Yes	No	Alive	7	Alive
73870597	40's-49's	2016	Lobular carcinoma, NOS	8520/3: Lobular carcinoma, NOS	Grade III	T1b	N0	M0	99.9	Luminal A	Partial mastectomy	No	No	Alive	7	Alive
73882527	40's-49's	2016	Lobular carcinoma, NOS	8520/3: Lobular carcinoma, NOS	Grade II	T1b	N0	M0	0.8	Luminal A	Partial mastectomy	Yes	Yes	Alive	6	Alive
74261452	40's-49's	2016	Lobular carcinoma, NOS	8520/3: Lobular carcinoma, NOS	Grade II	T1b	N0	M0	0.8	Luminal A	Partial mastectomy	Yes	No	Alive	8	Alive
74284909	40's-49's	2016	Lobular carcinoma, NOS	8520/3: Lobular carcinoma, NOS	Grade II	T1c	N0	M0	1.9	Luminal A	Total (simple) mastectomy	No	No	Alive	6	Alive
74286089	40's-49's	2016	Lobular carcinoma, NOS	8520/3: Lobular carcinoma, NOS	Grade II	T1b	N0	M0	0.9	Luminal A	Total (simple) mastectomy	No	No	Alive	3	Alive
74308792	40's-49's	2016	Lobular carcinoma, NOS	8520/3: Lobular carcinoma, NOS	Grade II	T1b	N0	M0	0.6	Luminal A	Partial mastectomy	No	No	Alive	0	Alive
75395801	40's-49's	2016	Lobular carcinoma, NOS	8520/3: Lobular carcinoma, NOS	Grade I	T1c	N1	M0	1.4	Luminal A	Total (simple) mastectomy	Yes	No	Alive	5	Alive
77671395	40's-49's	2016	Lobular carcinoma, NOS	8520/3: Lobular carcinoma, NOS	Grade II	T1c	N0	M0	1.7	Luminal A	Total (simple) mastectomy	No	No	Alive	9	Alive
77672798	40's-49's	2016	Lobular carcinoma, NOS	8520/3: Lobular carcinoma, NOS	Grade II	T1c	N1	M0	2.1	Luminal A	Partial mastectomy	Yes	Yes	Alive	9	Alive
77716898	40's-49's	2016	Lobular carcinoma, NOS	8520/3: Lobular carcinoma, NOS	Grade II	T1b	N0	M0	1	Luminal A	Total (simple) mastectomy	No	No	Alive	2	Alive
3514043	50's-59's	2011	Lobular carcinoma, NOS	8520/3: Lobular carcinoma, NOS	Grade II	T1c	N0	M0	1.8	Luminal A	Total (simple) mastectomy	No	No	Alive	70	Alive
4009333	50's-59's	2010	Lobular carcinoma, NOS	8520/3: Lobular carcinoma, NOS	Grade II	T1b	N0	M0	1	Luminal A	Partial mastectomy	Yes	No	Alive	73	Alive
4026404	50's-59's	2010	Lobular carcinoma, NOS	8520/3: Lobular carcinoma, NOS	Grade II	T1c	N0	M0	1.2	Luminal A	Total (simple) mastectomy	No	No	Alive	74	Alive
4039983	50's-59's	2011	Lobular carcinoma, NOS	8520/3: Lobular carcinoma, NOS	Grade I	T1b	N1	M0	0.6	Luminal A	Partial mastectomy	Yes	No	Alive	66	Alive
4062050	50's-59's	2012	Lobular carcinoma, NOS	8520/3: Lobular carcinoma, NOS	Grade II	T1c	N0	M0	1.6	Luminal A	Other mastectomy	Yes	Yes	Breast	25	Breast
4128375	50's-59's	2015	Lobular carcinoma, NOS	8520/3: Lobular carcinoma, NOS	Grade III	T1c	N0	M0	1.6	Luminal A	Total (simple) mastectomy	No	No	Alive	13	Alive
4137968	50's-59's	2013	Lobular carcinoma, NOS	8520/3: Lobular carcinoma, NOS	Grade II	T1c	N1	M0	1.4	Luminal A	Partial mastectomy	Yes	Yes	Alive	39	Alive
4554180	50's-59's	2014	Lobular carcinoma, NOS	8520/3: Lobular carcinoma, NOS	Grade II	T1c	N0	M0	1.7	Luminal A	Partial mastectomy	Yes	No	Alive	32	Alive
4557343	50's-59's	2014	Lobular carcinoma, NOS	8520/3: Lobular carcinoma, NOS	Grade II	T1c	N0	M0	1.7	Luminal A	Partial mastectomy	Yes	Yes	Alive	29	Alive
4569973	50's-59's	2014	Lobular carcinoma, NOS	8520/3: Lobular carcinoma, NOS	Grade I	T1b	N1	M0	1	Luminal A	Partial mastectomy	Yes	No	Alive	26	Alive
4590117	50's-59's	2015	Lobular carcinoma, NOS	8520/3: Lobular carcinoma, NOS	Grade II	T1b	N0	M0	0.9	Luminal A	Partial mastectomy	Yes	No	Alive	20	Alive
4590387	50's-59's	2015	Lobular carcinoma, NOS	8520/3: Lobular carcinoma, NOS	Grade II	T1c	N0	M0	1.7	Luminal A	Partial mastectomy	Yes	Yes	Alive	21	Alive
4590913	50's-59's	2015	Lobular carcinoma, NOS	8520/3: Lobular carcinoma, NOS	Grade I	T1b	N0	M0	0.6	Luminal A	Total (simple) mastectomy	No	No	Alive	18	Alive
6801837	50's-59's	2010	Lobular carcinoma, NOS	8520/3: Lobular carcinoma, NOS	Grade II	T1c	N0	M0	1.2	Luminal A	Partial mastectomy	Yes	Yes	Alive	56	Alive
8389047	50's-59's	2013	Lobular carcinoma, NOS	8520/3: Lobular carcinoma, NOS	Grade II	T1c	N0	M0	1.6	Luminal A	Partial mastectomy	Yes	Yes	Alive	40	Alive
8404675	50's-59's	2014	Lobular carcinoma, NOS	8520/3: Lobular carcinoma, NOS	Grade I	T1b	N0	M0	1	Luminal A	Total (simple) mastectomy	No	No	Alive	25	Alive
8964619	50's-59's	2010	Lobular carcinoma, NOS	8520/3: Lobular carcinoma, NOS	Grade I	T1b	N0	M0	0.8	Luminal A	Partial mastectomy	Yes	No	Alive	79	Alive
8984999	50's-59's	2010	Lobular carcinoma, NOS	8520/3: Lobular carcinoma, NOS	Grade II	T1c	N1	M0	2	Luminal A	Total (simple) mastectomy	No	Yes	Alive	76	Alive
8990585	50's-59's	2010	Lobular carcinoma, NOS	8520/3: Lobular carcinoma, NOS	Grade II	T1c	N1	M0	1.6	Luminal A	Total (simple) mastectomy	No	Yes	Alive	73	Alive
9003185	50's-59's	2011	Lobular carcinoma, NOS	8520/3: Lobular carcinoma, NOS		T1c	N0	M0	1.4	Luminal A	Total (simple) mastectomy	No	No	Alive	3	Alive
9025108	50's-59's	2011	Lobular carcinoma, NOS	8520/3: Lobular carcinoma, NOS	Grade II	T1b	N0	M0	0.7	Luminal A	Total (simple) mastectomy	Yes	No	Alive	71	Alive
9028299	50's-59's	2011	Lobular carcinoma, NOS	8520/3: Lobular carcinoma, NOS	Grade I	T1b	N0	M0	0.9	Luminal A	Partial mastectomy	Yes	No	Alive	61	Alive
9029258	50's-59's	2011	Lobular carcinoma, NOS	8520/3: Lobular carcinoma, NOS	Grade II	T1c	N1	M0	2	Luminal A	Partial mastectomy	Yes	No	Alive	60	Alive
9030009	50's-59's	2011	Lobular carcinoma, NOS	8520/3: Lobular carcinoma, NOS	Grade II	T1b	N0	M0	1	Luminal A	Modified radical mastectomy	No	No	Alive	66	Alive
9032649	50's-59's	2011	Lobular carcinoma, NOS	8520/3: Lobular carcinoma, NOS	Grade I	T1b	N0	M0	1	Luminal A	Total (simple) mastectomy	Yes	No	Alive	39	Alive
9036056	50's-59's	2012	Lobular carcinoma, NOS	8520/3: Lobular carcinoma, NOS	Grade III	T1c	N0	M0	1.5	Luminal A	Partial mastectomy	Yes	No	Alive	56	Alive
9455652	50's-59's	2013	Lobular carcinoma, NOS	8520/3: Lobular carcinoma, NOS	Grade II	T1b	N0	M0	0.8	Luminal A	Partial mastectomy	No	No	Alive	46	Alive
9530226	50's-59's	2014	Lobular carcinoma, NOS	8520/3: Lobular carcinoma, NOS		T1b	N1	M0	0.9	Luminal A	Total (simple) mastectomy	No	Yes	Alive	34	Alive
9533454	50's-59's	2015	Lobular carcinoma, NOS	8520/3: Lobular carcinoma, NOS	Grade II	T1b	N0	M0	1	Luminal A	Total (simple) mastectomy	No	Yes	Alive	18	Alive
9540209	50's-59's	2015	Lobular carcinoma, NOS	8520/3: Lobular carcinoma, NOS	Grade II	T1c	N0	M0	2	Luminal A	Total (simple) mastectomy	No	No	Alive	6	Alive
9550219	50's-59's	2015	Lobular carcinoma, NOS	8520/3: Lobular carcinoma, NOS	Grade II	T1c	N0	M0	1.1	Luminal A	Total (simple) mastectomy	No	No	Alive	8	Alive
9562318	50's-59's	2015	Lobular carcinoma, NOS	8520/3: Lobular carcinoma, NOS	Grade II	T1b	N0	M0	0.8	Luminal A	Partial mastectomy	Yes	No	Alive	16	Alive
11237299	50's-59's	2010	Lobular carcinoma, NOS	8520/3: Lobular carcinoma, NOS	Grade I	T1b	N0	M0	0.6	Luminal A	Total (simple) mastectomy	No	No	Alive	81	Alive
12939615	50's-59's	2015	Lobular carcinoma, NOS	8520/3: Lobular carcinoma, NOS	Grade II	T1b	N0	M0	0.9	Luminal A	Modified radical mastectomy	No	No	Alive	18	Alive
14073211	50's-59's	2010	Lobular carcinoma, NOS	8520/3: Lobular carcinoma, NOS	Grade II	T1c	N0	M0	1.6	Luminal A	Partial mastectomy	Yes	Yes	Alive	83	Alive
14511570	50's-59's	2010	Lobular carcinoma, NOS	8520/3: Lobular carcinoma, NOS	Grade I	T1b	N0	M0	0.8	Luminal A	Modified radical mastectomy	No	No	Alive	78	Alive
14554156	50's-59's	2011	Lobular carcinoma, NOS	8520/3: Lobular carcinoma, NOS		T1b	N0	M0	1	Luminal A	Modified radical mastectomy	No	No	Alive	60	Alive
14571667	50's-59's	2011	Lobular carcinoma, NOS	8520/3: Lobular carcinoma, NOS	Grade II	T1c	N1	M0	1.7	Luminal A	Partial mastectomy	Yes	No	Alive	68	Alive
14572320	50's-59's	2012	Lobular carcinoma, NOS	8520/3: Lobular carcinoma, NOS	Grade II	T1b	N0	M0	0.8	Luminal A	Partial mastectomy	Yes	No	Alive	51	Alive
14587897	50's-59's	2012	Lobular carcinoma, NOS	8520/3: Lobular carcinoma, NOS	Grade II	T1b	N0	M0	1	Luminal A	Total (simple) mastectomy	Yes	Yes	Alive	48	Alive
14587977	50's-59's	2012	Lobular carcinoma, NOS	8520/3: Lobular carcinoma, NOS	Grade I	T1b	N0	M0	0.8	Luminal A	Partial mastectomy	Yes	No	Alive	51	Alive
14638880	50's-59's	2014	Lobular carcinoma, NOS	8520/3: Lobular carcinoma, NOS	Grade II	T1c	N0	M0	1.2	Luminal A	Partial mastectomy	Yes	No	Alive	35	Alive
15050767	50's-59's	2013	Lobular carcinoma, NOS	8520/3: Lobular carcinoma, NOS	Grade I	T1c	N0	M0	2	Luminal A	Modified radical mastectomy	Yes	Yes	Alive	36	Alive
15095434	50's-59's	2015	Lobular carcinoma, NOS	8520/3: Lobular carcinoma, NOS	Grade II	T1c	N0	M0	1.9	Luminal A	Partial mastectomy	Yes	No	Alive	15	Alive
15101943	50's-59's	2015	Lobular carcinoma, NOS	8520/3: Lobular carcinoma, NOS	Grade I	T1c	N0	M0	2	Luminal A	Partial mastectomy	Yes	No	Alive	12	Alive
15102696	50's-59's	2015	Lobular carcinoma, NOS	8520/3: Lobular carcinoma, NOS	Grade II	T1c	N0	M0	1.2	Luminal A	Partial mastectomy	Yes	No	Alive	18	Alive
15103250	50's-59's	2015	Lobular carcinoma, NOS	8520/3: Lobular carcinoma, NOS	Grade II	T1b	N1	M0	0.8	Luminal A	Partial mastectomy	Yes	Yes	Alive	14	Alive
15109774	50's-59's	2015	Lobular carcinoma, NOS	8520/3: Lobular carcinoma, NOS	Grade I	T1b	N1	M0	0.7	Luminal A	Partial mastectomy	Yes	No	Alive	12	Alive
16541060	50's-59's	2013	Lobular carcinoma, NOS	8520/3: Lobular carcinoma, NOS	Grade I	T1c	N1	M0	1.2	Luminal A	Modified radical mastectomy	No	No	Alive	43	Alive
16550096	50's-59's	2014	Lobular carcinoma, NOS	8520/3: Lobular carcinoma, NOS	Grade III	T1c	N0	M0	1.2	Luminal A	Total (simple) mastectomy	No	Yes	Alive	33	Alive
16564380	50's-59's	2014	Lobular carcinoma, NOS	8520/3: Lobular carcinoma, NOS	Grade I	T1b	N0	M0	0.6	Luminal A	Partial mastectomy	Yes	No	Other Cause of Death	11	Other Cause of Death
17954312	50's-59's	2012	Lobular carcinoma, NOS	8520/3: Lobular carcinoma, NOS	Grade I	T1c	N0	M0	1.5	Luminal A	Total (simple) mastectomy	No	No	Alive	55	Alive
17959723	50's-59's	2010	Lobular carcinoma, NOS	8520/3: Lobular carcinoma, NOS	Grade II	T1b	N0	M0	0.7	Luminal A	Total (simple) mastectomy	No	Yes	Alive	78	Alive
19606446	50's-59's	2010	Lobular carcinoma, NOS	8520/3: Lobular carcinoma, NOS	Grade II	T1b	N0	M0	0.6	Luminal A	Modified radical mastectomy	No	No	Alive	66	Alive
20124756	50's-59's	2010	Lobular carcinoma, NOS	8520/3: Lobular carcinoma, NOS	Grade II	T1b	N1	M0	0.7	Luminal A	Partial mastectomy	Yes	Yes	Alive	76	Alive
20166782	50's-59's	2010	Lobular carcinoma, NOS	8520/3: Lobular carcinoma, NOS	Grade II	T1c	N0	M0	1.2	Luminal A	Partial mastectomy	No	Yes	Alive	77	Alive
20192315	50's-59's	2012	Lobular carcinoma, NOS	8520/3: Lobular carcinoma, NOS	Grade II	T1c	N1	M0	1.8	Luminal A	Partial mastectomy	No	Yes	Alive	50	Alive
20643415	50's-59's	2015	Lobular carcinoma, NOS	8520/3: Lobular carcinoma, NOS	Grade I	T1c	N0	M0	1.8	Luminal A	Partial mastectomy	No	No	Alive	17	Alive
22457079	50's-59's	2010	Lobular carcinoma, NOS	8520/3: Lobular carcinoma, NOS	Grade II	T1c	N0	M0	2	Luminal A	Modified radical mastectomy	No	No	Alive	77	Alive
22487435	50's-59's	2012	Lobular carcinoma, NOS	8520/3: Lobular carcinoma, NOS	Grade III	T1c	N0	M0	1.4	Luminal A	Autopsy only	No	No	Breast	16	Breast
22510041	50's-59's	2014	Lobular carcinoma, NOS	8520/3: Lobular carcinoma, NOS	Grade I	T1b	N0	M0	0.8	Luminal A	Partial mastectomy	Yes	No	Alive	35	Alive
22531324	50's-59's	2015	Lobular carcinoma, NOS	8520/3: Lobular carcinoma, NOS	Grade I	T1c	N0	M0	1.2	Luminal A	Partial mastectomy	No	No	Alive	23	Alive
25231264	50's-59's	2012	Lobular carcinoma, NOS	8520/3: Lobular carcinoma, NOS	Grade I	T1c	N0	M0	1.5	Luminal A	Partial mastectomy	Yes	No	Alive	59	Alive
25782215	50's-59's	2014	Lobular carcinoma, NOS	8520/3: Lobular carcinoma, NOS	Grade I	T1c	N0	M0	1.1	Luminal A	Modified radical mastectomy	No	No	Alive	33	Alive
25825652	50's-59's	2014	Lobular carcinoma, NOS	8520/3: Lobular carcinoma, NOS	Grade I	T1b	N1	M0	1	Luminal A	Partial mastectomy	Yes	No	Alive	35	Alive
26413636	50's-59's	2012	Lobular carcinoma, NOS	8520/3: Lobular carcinoma, NOS	Grade II	T1b	N0	M0	0.6	Luminal A	Total (simple) mastectomy	No	No	Alive	57	Alive
26415724	50's-59's	2010	Lobular carcinoma, NOS	8520/3: Lobular carcinoma, NOS	Grade II	T1c	N0	M0	1.2	Luminal A	Total (simple) mastectomy	No	No	Alive	83	Alive
26422055	50's-59's	2015	Lobular carcinoma, NOS	8520/3: Lobular carcinoma, NOS	Grade I	T1b	N0	M0	0.9	Luminal A	Partial mastectomy	Yes	No	Alive	13	Alive
26442726	50's-59's	2010	Lobular carcinoma, NOS	8520/3: Lobular carcinoma, NOS	Grade II	T1b	N1	M0	1	Luminal A	Modified radical mastectomy	No	Yes	Alive	81	Alive
26449113	50's-59's	2010	Lobular carcinoma, NOS	8520/3: Lobular carcinoma, NOS	Grade II	T1c	N1	M0	1.3	Luminal A	Modified radical mastectomy	Yes	No	Alive	77	Alive
26455966	50's-59's	2010	Lobular carcinoma, NOS	8520/3: Lobular carcinoma, NOS	Grade II	T1b	N0	M0	0.7	Luminal A	Partial mastectomy	Yes	No	Alive	75	Alive
26458464	50's-59's	2010	Lobular carcinoma, NOS	8520/3: Lobular carcinoma, NOS	Grade II	T1c	N0	M0	1.5	Luminal A	Total (simple) mastectomy	No	Yes	Alive	75	Alive
26888654	50's-59's	2011	Lobular carcinoma, NOS	8520/3: Lobular carcinoma, NOS	Grade I	T1b	N0	M0	1	Luminal A	Partial mastectomy	Yes	No	Alive	67	Alive
26898882	50's-59's	2011	Lobular carcinoma, NOS	8520/3: Lobular carcinoma, NOS	Grade II	T1b	N0	M0	0.8	Luminal A	Total (simple) mastectomy	No	No	Alive	65	Alive
26907155	50's-59's	2011	Lobular carcinoma, NOS	8520/3: Lobular carcinoma, NOS	Grade II	T1c	N0	M0	1.1	Luminal A	Partial mastectomy	Yes	No	Alive	63	Alive
26916917	50's-59's	2011	Lobular carcinoma, NOS	8520/3: Lobular carcinoma, NOS	Grade II	T1c	N0	M0	1.8	Luminal A	Partial mastectomy	No	Yes	Alive	61	Alive
26928779	50's-59's	2012	Lobular carcinoma, NOS	8520/3: Lobular carcinoma, NOS	Grade II	T1c	N0	M0	2	Luminal A	Partial mastectomy	Yes	No	Alive	58	Alive
26933257	50's-59's	2012	Lobular carcinoma, NOS	8520/3: Lobular carcinoma, NOS	Grade II	T1c	N0	M0	1.4	Luminal A	Total (simple) mastectomy	No	No	Alive	56	Alive
26948023	50's-59's	2012	Lobular carcinoma, NOS	8520/3: Lobular carcinoma, NOS	Grade II	T1b	N0	M0	0.9	Luminal A	Partial mastectomy	No	No	Alive	52	Alive
26952529	50's-59's	2012	Lobular carcinoma, NOS	8520/3: Lobular carcinoma, NOS	Grade I	T1c	N0	M0	1.3	Luminal A	Partial mastectomy	Yes	No	Alive	51	Alive
26982319	50's-59's	2013	Lobular carcinoma, NOS	8520/3: Lobular carcinoma, NOS	Grade I	T1b	N0	M0	1	Luminal A	Total (simple) mastectomy	No	No	Alive	42	Alive
26983783	50's-59's	2015	Lobular carcinoma, NOS	8520/3: Lobular carcinoma, NOS	Grade II	T1c	N0	M0	1.7	Luminal A	Partial mastectomy	Yes	Yes	Alive	15	Alive
27012227	50's-59's	2014	Lobular carcinoma, NOS	8520/3: Lobular carcinoma, NOS	Grade II	T1c	N1	M0	1.2	Luminal A	Total (simple) mastectomy	No	Yes	Alive	35	Alive
27029063	50's-59's	2014	Lobular carcinoma, NOS	8520/3: Lobular carcinoma, NOS	Grade I	T1b	N0	M0	0.9	Luminal A	Partial mastectomy	Yes	No	Alive	30	Alive
27454366	50's-59's	2014	Lobular carcinoma, NOS	8520/3: Lobular carcinoma, NOS	Grade I	T1c	N1	M0	2	Luminal A	Total (simple) mastectomy	No	No	Alive	25	Alive
27457210	50's-59's	2015	Lobular carcinoma, NOS	8520/3: Lobular carcinoma, NOS	Grade II	T1c	N0	M0	1.2	Luminal A	Partial mastectomy	Yes	No	Alive	22	Alive
27458979	50's-59's	2015	Lobular carcinoma, NOS	8520/3: Lobular carcinoma, NOS	Grade II	T1c	N0	M0	1.2	Luminal A	Total (simple) mastectomy	Yes	No	Alive	22	Alive
29363136	50's-59's	2011	Lobular carcinoma, NOS	8520/3: Lobular carcinoma, NOS	Grade I	T1b	N0	M0	1	Luminal A	Total (simple) mastectomy	No	No	Alive	66	Alive
29403449	50's-59's	2013	Lobular carcinoma, NOS	8520/3: Lobular carcinoma, NOS	Grade II	T1c	N1	M0	1.8	Luminal A	Partial mastectomy	Yes	Yes	Alive	36	Alive
29417440	50's-59's	2014	Lobular carcinoma, NOS	8520/3: Lobular carcinoma, NOS	Grade I	T1c	N1	M0	1.4	Luminal A	Modified radical mastectomy	No	Yes	Alive	27	Alive
29420614	50's-59's	2014	Lobular carcinoma, NOS	8520/3: Lobular carcinoma, NOS	Grade I	T1b	N0	M0	0.8	Luminal A	Partial mastectomy	Yes	No	Alive	33	Alive
29424507	50's-59's	2015	Lobular carcinoma, NOS	8520/3: Lobular carcinoma, NOS	Grade II	T1b	N0	M0	0.9	Luminal A	Partial mastectomy	Yes	No	Alive	19	Alive
30979667	50's-59's	2015	Lobular carcinoma, NOS	8520/3: Lobular carcinoma, NOS	Grade I	T1c	N0	M0	1.9	Luminal A	Modified radical mastectomy	No	No	Alive	17	Alive
31466354	50's-59's	2010	Lobular carcinoma, NOS	8520/3: Lobular carcinoma, NOS	Grade II	T1c	N0	M0	1.2	Luminal A	Partial mastectomy	No	No	Alive	77	Alive
31471502	50's-59's	2010	Lobular carcinoma, NOS	8520/3: Lobular carcinoma, NOS	Grade I	T1c	N0	M0	1.2	Luminal A	Partial mastectomy	No	No	Alive	72	Alive
31888286	50's-59's	2012	Lobular carcinoma, NOS	8520/3: Lobular carcinoma, NOS	Grade II	T1c	N1	M0	1.8	Luminal A	Partial mastectomy	Yes	Yes	Alive	49	Alive
31910187	50's-59's	2013	Lobular carcinoma, NOS	8520/3: Lobular carcinoma, NOS	Grade II	T1c	N0	M0	1.2	Luminal A	Partial mastectomy	Yes	No	Alive	40	Alive
31926554	50's-59's	2014	Lobular carcinoma, NOS	8520/3: Lobular carcinoma, NOS	Grade I	T1b	N0	M0	1	Luminal A	Partial mastectomy	Yes	Yes	Alive	17	Alive
31939592	50's-59's	2014	Lobular carcinoma, NOS	8520/3: Lobular carcinoma, NOS	Grade II	T1c	N0	M0	1.2	Luminal A	Modified radical mastectomy	No	No	Alive	29	Alive
31942676	50's-59's	2014	Lobular carcinoma, NOS	8520/3: Lobular carcinoma, NOS	Grade II	T1b	N0	M0	0.9	Luminal A	Partial mastectomy	Yes	No	Alive	24	Alive
33514189	50's-59's	2010	Lobular carcinoma, NOS	8520/3: Lobular carcinoma, NOS	Grade I	T1b	N0	M0	0.7	Luminal A	Total (simple) mastectomy	Yes	Yes	Alive	81	Alive
33519881	50's-59's	2010	Lobular carcinoma, NOS	8520/3: Lobular carcinoma, NOS	Grade I	T1c	N1	M0	1.5	Luminal A	Total (simple) mastectomy	No	Yes	Alive	83	Alive
33523030	50's-59's	2010	Lobular carcinoma, NOS	8520/3: Lobular carcinoma, NOS	Grade II	T1c	N0	M0	1.6	Luminal A	Total (simple) mastectomy	No	Yes	Alive	75	Alive
33864543	50's-59's	2012	Lobular carcinoma, NOS	8520/3: Lobular carcinoma, NOS	Grade II	T1c	N0	M0	1.8	Luminal A	Partial mastectomy	Yes	No	Alive	59	Alive
33873295	50's-59's	2012	Lobular carcinoma, NOS	8520/3: Lobular carcinoma, NOS	Grade II	T1c	N1	M0	1.8	Luminal A	Partial mastectomy	Yes	No	Alive	53	Alive
33880095	50's-59's	2012	Lobular carcinoma, NOS	8520/3: Lobular carcinoma, NOS	Grade II	T1c	N1	M0	1.5	Luminal A	Partial mastectomy	Yes	No	Alive	36	Alive
33886795	50's-59's	2013	Lobular carcinoma, NOS	8520/3: Lobular carcinoma, NOS	Grade II	T1c	N0	M0	1.2	Luminal A	Partial mastectomy	Yes	No	Alive	47	Alive
33905195	50's-59's	2013	Lobular carcinoma, NOS	8520/3: Lobular carcinoma, NOS	Grade I	T1c	N0	M0	1.1	Luminal A	Total (simple) mastectomy	No	No	Alive	40	Alive
33907254	50's-59's	2013	Lobular carcinoma, NOS	8520/3: Lobular carcinoma, NOS	Grade II	T1c	N0	M0	1.2	Luminal A	Partial mastectomy	Yes	No	Alive	35	Alive
33912510	50's-59's	2014	Lobular carcinoma, NOS	8520/3: Lobular carcinoma, NOS	Grade II	T1b	N0	M0	1	Luminal A	Total (simple) mastectomy	No	Yes	Alive	32	Alive
35023877	50's-59's	2012	Lobular carcinoma, NOS	8520/3: Lobular carcinoma, NOS	Grade II	T1b	N0	M0	0.9	Luminal A	Partial mastectomy	No	No	Alive	45	Alive
39399086	50's-59's	2010	Lobular carcinoma, NOS	8520/3: Lobular carcinoma, NOS	Grade I	T1c	N1	M0	1.3	Luminal A	Partial mastectomy	No	No	Alive	80	Alive
39409111	50's-59's	2010	Lobular carcinoma, NOS	8520/3: Lobular carcinoma, NOS	Grade II	T1c	N1	M0	1.5	Luminal A	Total (simple) mastectomy	No	Yes	Alive	75	Alive
39420837	50's-59's	2010	Lobular carcinoma, NOS	8520/3: Lobular carcinoma, NOS	Grade II	T1c	N0	M0	1.5	Luminal A	Partial mastectomy	No	No	Alive	75	Alive
39441631	50's-59's	2010	Lobular carcinoma, NOS	8520/3: Lobular carcinoma, NOS	Grade II	T1c	N1	M0	1.4	Luminal A	Total (simple) mastectomy	No	No	Alive	75	Alive
39451607	50's-59's	2011	Lobular carcinoma, NOS	8520/3: Lobular carcinoma, NOS	Grade II	T1b	N0	M0	0.9	Luminal A	Partial mastectomy	Yes	No	Alive	37	Alive
39870977	50's-59's	2011	Lobular carcinoma, NOS	8520/3: Lobular carcinoma, NOS	Grade II	T1c	N0	M0	1.5	Luminal A	Partial mastectomy	Yes	No	Alive	62	Alive
39881036	50's-59's	2011	Lobular carcinoma, NOS	8520/3: Lobular carcinoma, NOS	Grade II	T1c	N0	M0	1.2	Luminal A	Partial mastectomy	No	No	Alive	34	Alive
39892553	50's-59's	2011	Lobular carcinoma, NOS	8520/3: Lobular carcinoma, NOS	Grade II	T1b	N0	M0	0.7	Luminal A	Partial mastectomy	Yes	No	Alive	62	Alive
39952864	50's-59's	2012	Lobular carcinoma, NOS	8520/3: Lobular carcinoma, NOS	Grade I	T1b	N1	M0	0.9	Luminal A	Partial mastectomy	Yes	No	Alive	52	Alive
39964186	50's-59's	2012	Lobular carcinoma, NOS	8520/3: Lobular carcinoma, NOS	Grade I	T1c	N0	M0	1.5	Luminal A	Partial mastectomy	No	No	Alive	58	Alive
39965000	50's-59's	2012	Lobular carcinoma, NOS	8520/3: Lobular carcinoma, NOS	Grade III	T1c	N0	M0	1.6	Luminal A	Partial mastectomy	Yes	No	Alive	29	Alive
39965341	50's-59's	2012	Lobular carcinoma, NOS	8520/3: Lobular carcinoma, NOS	Grade II	T1c	N0	M0	2	Luminal A	Total (simple) mastectomy	No	Yes	Alive	50	Alive
39969535	50's-59's	2012	Lobular carcinoma, NOS	8520/3: Lobular carcinoma, NOS	Grade II	T1b	N0	M0	0.9	Luminal A	Partial mastectomy	No	No	Alive	52	Alive
39970549	50's-59's	2012	Lobular carcinoma, NOS	8520/3: Lobular carcinoma, NOS	Grade II	T1c	N0	M0	1.1	Luminal A	Partial mastectomy	No	Yes	Alive	49	Alive
40015917	50's-59's	2013	Lobular carcinoma, NOS	8520/3: Lobular carcinoma, NOS	Grade II	T1c	N1	M0	1.5	Luminal A	Modified radical mastectomy	Yes	Yes	Alive	32	Alive
40422033	50's-59's	2013	Lobular carcinoma, NOS	8520/3: Lobular carcinoma, NOS	Grade I	T1c	N0	M0	1.6	Luminal A	Partial mastectomy	No	No	Alive	36	Alive
40453020	50's-59's	2014	Lobular carcinoma, NOS	8520/3: Lobular carcinoma, NOS	Grade II	T1c	N0	M0	1.7	Luminal A	Partial mastectomy	Yes	Yes	Alive	33	Alive
40457139	50's-59's	2014	Lobular carcinoma, NOS	8520/3: Lobular carcinoma, NOS	Grade II	T1c	N0	M0	1.5	Luminal A	Total (simple) mastectomy	No	No	Alive	30	Alive
40476126	50's-59's	2014	Lobular carcinoma, NOS	8520/3: Lobular carcinoma, NOS	Grade II	T1c	N0	M0	1.2	Luminal A	Partial mastectomy	Yes	No	Alive	27	Alive
40477294	50's-59's	2014	Lobular carcinoma, NOS	8520/3: Lobular carcinoma, NOS	Grade II	T1b	N0	M0	0.9	Luminal A	Partial mastectomy	Yes	No	Alive	26	Alive
40504489	50's-59's	2015	Lobular carcinoma, NOS	8520/3: Lobular carcinoma, NOS	Grade II	T1c	N0	M0	1.6	Luminal A	Total (simple) mastectomy	No	No	Alive	23	Alive
40533889	50's-59's	2015	Lobular carcinoma, NOS	8520/3: Lobular carcinoma, NOS	Grade I	T1b	N0	M0	1	Luminal A	Partial mastectomy	Yes	No	Alive	18	Alive
40541860	50's-59's	2015	Lobular carcinoma, NOS	8520/3: Lobular carcinoma, NOS	Grade I	T1c	N0	M0	1.2	Luminal A	Partial mastectomy	Yes	No	Alive	5	Alive
40558223	50's-59's	2015	Lobular carcinoma, NOS	8520/3: Lobular carcinoma, NOS	Grade II	T1c	N0	M0	1.3	Luminal A	Total (simple) mastectomy	No	No	Alive	2	Alive
40559381	50's-59's	2015	Lobular carcinoma, NOS	8520/3: Lobular carcinoma, NOS	Grade I	T1c	N0	M0	1.2	Luminal A	Partial mastectomy	No	Yes	Alive	15	Alive
40576730	50's-59's	2015	Lobular carcinoma, NOS	8520/3: Lobular carcinoma, NOS	Grade II	T1c	N1	M0	1.5	Luminal A	Total (simple) mastectomy	No	No	Alive	13	Alive
42831111	50's-59's	2010	Lobular carcinoma, NOS	8520/3: Lobular carcinoma, NOS	Grade I	T1c	N0	M0	1.4	Luminal A	Partial mastectomy	Yes	No	Alive	74	Alive
43825800	50's-59's	2013	Lobular carcinoma, NOS	8520/3: Lobular carcinoma, NOS	Grade I	T1b	N0	M0	0.6	Luminal A	Partial mastectomy	Yes	No	Alive	45	Alive
47170575	50's-59's	2015	Lobular carcinoma, NOS	8520/3: Lobular carcinoma, NOS	Grade II	T1b	N0	M0	1	Luminal A	Total (simple) mastectomy	No	No	Alive	19	Alive
47735179	50's-59's	2010	Lobular carcinoma, NOS	8520/3: Lobular carcinoma, NOS	Grade II	T1c	N1	M0	1.6	Luminal A	Total (simple) mastectomy	No	Yes	Alive	75	Alive
52184843	50's-59's	2010	Lobular carcinoma, NOS	8520/3: Lobular carcinoma, NOS	Grade II	T1c	N0	M0	1.8	Luminal A	Total (simple) mastectomy	No	No	Alive	79	Alive
52609742	50's-59's	2010	Lobular carcinoma, NOS	8520/3: Lobular carcinoma, NOS	Grade II	T1c	N0	M0	1.3	Luminal A	Partial mastectomy	Yes	Yes	Alive	78	Alive
52615413	50's-59's	2010	Lobular carcinoma, NOS	8520/3: Lobular carcinoma, NOS	Grade I	T1b	N0	M0	0.9	Luminal A	Partial mastectomy	No	No	Alive	74	Alive
52636004	50's-59's	2010	Lobular carcinoma, NOS	8520/3: Lobular carcinoma, NOS	Grade I	T1c	N0	M0	1.5	Luminal A	Partial mastectomy	Yes	No	Alive	56	Alive
52667002	50's-59's	2010	Lobular carcinoma, NOS	8520/3: Lobular carcinoma, NOS	Grade I	T1c	N1	M0	1.9	Luminal A	Total (simple) mastectomy	Yes	No	Alive	74	Alive
52678145	50's-59's	2010	Lobular carcinoma, NOS	8520/3: Lobular carcinoma, NOS	Grade II	T1c	N1	M0	1.6	Luminal A	Total (simple) mastectomy	No	Yes	Alive	70	Alive
52684723	50's-59's	2011	Lobular carcinoma, NOS	8520/3: Lobular carcinoma, NOS	Grade I	T1b	N0	M0	0.6	Luminal A	Partial mastectomy	Yes	No	Alive	71	Alive
52733380	50's-59's	2011	Lobular carcinoma, NOS	8520/3: Lobular carcinoma, NOS	Grade I	T1b	N0	M0	0.6	Luminal A	Total (simple) mastectomy	No	No	Alive	66	Alive
53221074	50's-59's	2011	Lobular carcinoma, NOS	8520/3: Lobular carcinoma, NOS	Grade II	T1b	N1	M0	0.8	Luminal A	Partial mastectomy	No	Yes	Alive	62	Alive
53281419	50's-59's	2012	Lobular carcinoma, NOS	8520/3: Lobular carcinoma, NOS	Grade I	T1b	N0	M0	0.8	Luminal A	Partial mastectomy	No	No	Alive	58	Alive
53298295	50's-59's	2012	Lobular carcinoma, NOS	8520/3: Lobular carcinoma, NOS	Grade II	T1c	N0	M0	1.5	Luminal A	Total (simple) mastectomy	No	No	Alive	58	Alive
53300176	50's-59's	2012	Lobular carcinoma, NOS	8520/3: Lobular carcinoma, NOS	Grade II	T1c	N1	M0	2	Luminal A	Partial mastectomy	Yes	No	Alive	57	Alive
53303649	50's-59's	2012	Lobular carcinoma, NOS	8520/3: Lobular carcinoma, NOS	Grade I	T1c	N1	M0	1.6	Luminal A	Total (simple) mastectomy	No	Yes	Alive	55	Alive
53313989	50's-59's	2012	Lobular carcinoma, NOS	8520/3: Lobular carcinoma, NOS	Grade II	T1b	N0	M0	1	Luminal A	Autopsy only	No	No	Alive	0	Alive
53701818	50's-59's	2012	Lobular carcinoma, NOS	8520/3: Lobular carcinoma, NOS	Grade II	T1c	N0	M0	1.4	Luminal A	Partial mastectomy	Yes	No	Alive	58	Alive
53712889	50's-59's	2012	Lobular carcinoma, NOS	8520/3: Lobular carcinoma, NOS	Grade II	T1c	N1	M0	2	Luminal A	Partial mastectomy	No	No	Alive	11	Alive
53760296	50's-59's	2012	Lobular carcinoma, NOS	8520/3: Lobular carcinoma, NOS	Grade II	T1c	N0	M0	1.5	Luminal A	Partial mastectomy	Yes	No	Alive	41	Alive
53825144	50's-59's	2013	Lobular carcinoma, NOS	8520/3: Lobular carcinoma, NOS	Grade II	T1c	N0	M0	2	Luminal A	Partial mastectomy	Yes	No	Alive	47	Alive
53825289	50's-59's	2013	Lobular carcinoma, NOS	8520/3: Lobular carcinoma, NOS	Grade I	T1c	N0	M0	1.8	Luminal A	Partial mastectomy	Yes	No	Alive	46	Alive
53834669	50's-59's	2013	Lobular carcinoma, NOS	8520/3: Lobular carcinoma, NOS	Grade II	T1c	N0	M0	1.5	Luminal A	Partial mastectomy	No	No	Alive	43	Alive
54289340	50's-59's	2013	Lobular carcinoma, NOS	8520/3: Lobular carcinoma, NOS	Grade II	T1c	N0	M0	1.3	Luminal A	Partial mastectomy	Yes	No	Alive	38	Alive
54292225	50's-59's	2013	Lobular carcinoma, NOS	8520/3: Lobular carcinoma, NOS	Grade II	T1c	N0	M0	1.4	Luminal A	Total (simple) mastectomy	No	No	Alive	41	Alive
54344656	50's-59's	2013	Lobular carcinoma, NOS	8520/3: Lobular carcinoma, NOS	Grade I	T1b	N0	M0	1	Luminal A	Partial mastectomy	Yes	No	Alive	37	Alive
54350262	50's-59's	2013	Lobular carcinoma, NOS	8520/3: Lobular carcinoma, NOS	Grade I	T1c	N1	M0	2	Luminal A	Total (simple) mastectomy	No	Yes	Alive	37	Alive
54366408	50's-59's	2013	Lobular carcinoma, NOS	8520/3: Lobular carcinoma, NOS	Grade II	T1c	N0	M0	1.5	Luminal A	Partial mastectomy	Yes	No	Alive	38	Alive
54405596	50's-59's	2013	Lobular carcinoma, NOS	8520/3: Lobular carcinoma, NOS	Grade II	T1c	N0	M0	1.5	Luminal A	Autopsy only	No	No	Alive	41	Alive
54803928	50's-59's	2014	Lobular carcinoma, NOS	8520/3: Lobular carcinoma, NOS	Grade II	T1c	N0	M0	1.6	Luminal A	Total (simple) mastectomy	No	No	Alive	25	Alive
54824798	50's-59's	2014	Lobular carcinoma, NOS	8520/3: Lobular carcinoma, NOS	Grade II	T1c	N1	M0	2	Luminal A	Modified radical mastectomy	No	No	Alive	29	Alive
54831718	50's-59's	2013	Lobular carcinoma, NOS	8520/3: Lobular carcinoma, NOS	Grade I	T1c	N1	M0	1.1	Luminal A	Partial mastectomy	Yes	Yes	Alive	38	Alive
54839299	50's-59's	2013	Lobular carcinoma, NOS	8520/3: Lobular carcinoma, NOS	Grade I	T1b	N0	M0	0.9	Luminal A	Partial mastectomy	Yes	No	Alive	36	Alive
54874053	50's-59's	2014	Lobular carcinoma, NOS	8520/3: Lobular carcinoma, NOS	Grade I	T1b	N1	M0	0.7	Luminal A	Partial mastectomy	Yes	No	Alive	27	Alive
54910875	50's-59's	2014	Lobular carcinoma, NOS	8520/3: Lobular carcinoma, NOS	Grade I	T1b	N0	M0	0.7	Luminal A	Total (simple) mastectomy	No	No	Alive	23	Alive
54935032	50's-59's	2015	Lobular carcinoma, NOS	8520/3: Lobular carcinoma, NOS	Grade II	T1c	N0	M0	1.5	Luminal A	Partial mastectomy	Yes	No	Alive	23	Alive
54949338	50's-59's	2014	Lobular carcinoma, NOS	8520/3: Lobular carcinoma, NOS	Grade II	T1c	N0	M0	1.8	Luminal A	Partial mastectomy	Yes	Yes	Alive	24	Alive
55361984	50's-59's	2015	Lobular carcinoma, NOS	8520/3: Lobular carcinoma, NOS	Grade I	T1c	N1	M0	2	Luminal A	Partial mastectomy	No	No	Alive	18	Alive
55376417	50's-59's	2015	Lobular carcinoma, NOS	8520/3: Lobular carcinoma, NOS	Grade II	T1c	N1	M0	2	Luminal A	Total (simple) mastectomy	No	Yes	Alive	19	Alive
55458646	50's-59's	2015	Lobular carcinoma, NOS	8520/3: Lobular carcinoma, NOS	Grade II	T1c	N0	M0	1.3	Luminal A	Total (simple) mastectomy	No	No	Alive	12	Alive
55483559	50's-59's	2015	Lobular carcinoma, NOS	8520/3: Lobular carcinoma, NOS	Grade I	T1b	N0	M0	1	Luminal A	Partial mastectomy	Yes	No	Alive	14	Alive
55943492	50's-59's	2015	Lobular carcinoma, NOS	8520/3: Lobular carcinoma, NOS	Grade II	T1b	N0	M0	0.9	Luminal A	Modified radical mastectomy	No	Yes	Alive	12	Alive
58856202	50's-59's	2010	Lobular carcinoma, NOS	8520/3: Lobular carcinoma, NOS	Grade II	T1b	N0	M0	1	Luminal A	Total (simple) mastectomy	No	No	Alive	81	Alive
58865351	50's-59's	2010	Lobular carcinoma, NOS	8520/3: Lobular carcinoma, NOS	Grade II	T1c	N0	M0	1.8	Luminal A	Total (simple) mastectomy	No	No	Other Cause of Death	72	Other Cause of Death
58880178	50's-59's	2010	Lobular carcinoma, NOS	8520/3: Lobular carcinoma, NOS	Grade II	T1b	N0	M0	0.6	Luminal A	Total (simple) mastectomy	No	Yes	Alive	71	Alive
58887356	50's-59's	2011	Lobular carcinoma, NOS	8520/3: Lobular carcinoma, NOS	Grade I	T1c	N0	M0	1.3	Luminal A	Total (simple) mastectomy	No	No	Alive	68	Alive
58912649	50's-59's	2011	Lobular carcinoma, NOS	8520/3: Lobular carcinoma, NOS	Grade I	T1b	N0	M0	0.9	Luminal A	Total (simple) mastectomy	No	No	Alive	65	Alive
59242672	50's-59's	2012	Lobular carcinoma, NOS	8520/3: Lobular carcinoma, NOS	Grade I	T1b	N0	M0	0.7	Luminal A	Total (simple) mastectomy	No	Yes	Alive	50	Alive
59270013	50's-59's	2012	Lobular carcinoma, NOS	8520/3: Lobular carcinoma, NOS	Grade II	T1c	N0	M0	2	Luminal A	Total (simple) mastectomy	No	No	Alive	53	Alive
59275611	50's-59's	2013	Lobular carcinoma, NOS	8520/3: Lobular carcinoma, NOS	Grade II	T1b	N0	M0	1	Luminal A	Partial mastectomy	Yes	No	Alive	46	Alive
59333156	50's-59's	2014	Lobular carcinoma, NOS	8520/3: Lobular carcinoma, NOS	Grade II	T1b	N0	M0	0.8	Luminal A	Total (simple) mastectomy	No	No	Alive	31	Alive
59691630	50's-59's	2015	Lobular carcinoma, NOS	8520/3: Lobular carcinoma, NOS	Grade I	T1c	N1	M0	1.2	Luminal A	Partial mastectomy	Yes	Yes	Alive	12	Alive
59703391	50's-59's	2015	Lobular carcinoma, NOS	8520/3: Lobular carcinoma, NOS	Grade I	T1c	N0	M0	1.3	Luminal A	Total (simple) mastectomy	No	No	Alive	12	Alive
59718514	50's-59's	2015	Lobular carcinoma, NOS	8520/3: Lobular carcinoma, NOS	Grade II	T1c	N0	M0	1.7	Luminal A	Total (simple) mastectomy	No	No	Alive	22	Alive
62015041	50's-59's	2012	Lobular carcinoma, NOS	8520/3: Lobular carcinoma, NOS	Grade I	T1c	N0	M0	1.8	Luminal A	Total (simple) mastectomy	No	No	Breast	32	Breast
62647852	50's-59's	2010	Lobular carcinoma, NOS	8520/3: Lobular carcinoma, NOS	Grade II	T1c	N0	M0	1.6	Luminal A	Modified radical mastectomy	No	Yes	Alive	73	Alive
62676862	50's-59's	2012	Lobular carcinoma, NOS	8520/3: Lobular carcinoma, NOS	Grade I	T1c	N0	M0	1.8	Luminal A	Partial mastectomy	Yes	No	Alive	50	Alive
62709013	50's-59's	2012	Lobular carcinoma, NOS	8520/3: Lobular carcinoma, NOS	Grade II	T1b	N0	M0	0.7	Luminal A	Total (simple) mastectomy	No	No	Alive	58	Alive
62714765	50's-59's	2012	Lobular carcinoma, NOS	8520/3: Lobular carcinoma, NOS	Grade II	T1b	N0	M0	0.7	Luminal A	Partial mastectomy	Yes	No	Alive	53	Alive
62722978	50's-59's	2012	Lobular carcinoma, NOS	8520/3: Lobular carcinoma, NOS	Grade II	T1b	N0	M0	1	Luminal A	Total (simple) mastectomy	No	No	Alive	56	Alive
62769988	50's-59's	2013	Lobular carcinoma, NOS	8520/3: Lobular carcinoma, NOS		T1c	N0	M0	1.2	Luminal A	Total (simple) mastectomy	No	Yes	Alive	36	Alive
62773628	50's-59's	2013	Lobular carcinoma, NOS	8520/3: Lobular carcinoma, NOS	Grade II	T1c	N0	M0	1.2	Luminal A	Partial mastectomy	Yes	No	Alive	39	Alive
62776054	50's-59's	2013	Lobular carcinoma, NOS	8520/3: Lobular carcinoma, NOS	Grade I	T1c	N0	M0	1.5	Luminal A	Total (simple) mastectomy	No	No	Alive	37	Alive
67812765	50's-59's	2010	Lobular carcinoma, NOS	8520/3: Lobular carcinoma, NOS	Grade II	T1c	N1	M0	1.7	Luminal A	Total (simple) mastectomy	No	No	Alive	81	Alive
72165600	50's-59's	2010	Lobular carcinoma, NOS	8520/3: Lobular carcinoma, NOS	Grade II	T1c	N0	M0	1.2	Luminal A	Total (simple) mastectomy	No	No	Alive	83	Alive
72185285	50's-59's	2010	Lobular carcinoma, NOS	8520/3: Lobular carcinoma, NOS	Grade II	T1b	N0	M0	1	Luminal A	Partial mastectomy	Yes	No	Alive	77	Alive
72193301	50's-59's	2010	Lobular carcinoma, NOS	8520/3: Lobular carcinoma, NOS	Grade II	T1b	N0	M0	0.9	Luminal A	Total (simple) mastectomy	No	No	Alive	76	Alive
72210917	50's-59's	2010	Lobular carcinoma, NOS	8520/3: Lobular carcinoma, NOS	Grade III	T1c	N1	M0	1.4	Luminal A	Modified radical mastectomy	No	Yes	Alive	73	Alive
72219228	50's-59's	2010	Lobular carcinoma, NOS	8520/3: Lobular carcinoma, NOS	Grade I	T1b	N0	M0	0.8	Luminal A	Total (simple) mastectomy	No	No	Alive	72	Alive
72237878	50's-59's	2010	Lobular carcinoma, NOS	8520/3: Lobular carcinoma, NOS	Grade II	T1c	N0	M0	1.6	Luminal A	Partial mastectomy	Yes	No	Alive	73	Alive
72640605	50's-59's	2011	Lobular carcinoma, NOS	8520/3: Lobular carcinoma, NOS	Grade III	T1c	N1	M0	2	Luminal A	Partial mastectomy	Yes	Yes	Alive	67	Alive
72643553	50's-59's	2011	Lobular carcinoma, NOS	8520/3: Lobular carcinoma, NOS	Grade II	T1c	N0	M0	1.1	Luminal A	Partial mastectomy	Yes	No	Alive	69	Alive
72647036	50's-59's	2010	Lobular carcinoma, NOS	8520/3: Lobular carcinoma, NOS		T1c	N0	M0	2	Luminal A	Partial mastectomy	Yes	No	Alive	76	Alive
72647076	50's-59's	2010	Lobular carcinoma, NOS	8520/3: Lobular carcinoma, NOS	Grade II	T1b	N0	M0	0.6	Luminal A	Partial mastectomy	Yes	No	Alive	11	Alive
72662845	50's-59's	2011	Lobular carcinoma, NOS	8520/3: Lobular carcinoma, NOS	Grade II	T1b	N0	M0	0.7	Luminal A	Partial mastectomy	Yes	No	Other Cause of Death	60	Other Cause of Death
72673190	50's-59's	2011	Lobular carcinoma, NOS	8520/3: Lobular carcinoma, NOS	Grade II	T1c	N0	M0	1.4	Luminal A	Partial mastectomy	Yes	No	Alive	53	Alive
72710175	50's-59's	2012	Lobular carcinoma, NOS	8520/3: Lobular carcinoma, NOS	Grade I	T1c	N0	M0	1.4	Luminal A	Partial mastectomy	Yes	No	Alive	57	Alive
72720565	50's-59's	2011	Lobular carcinoma, NOS	8520/3: Lobular carcinoma, NOS	Grade II	T1c	N0	M0	1.1	Luminal A	Total (simple) mastectomy	No	No	Alive	70	Alive
72743867	50's-59's	2012	Lobular carcinoma, NOS	8520/3: Lobular carcinoma, NOS	Grade II	T1c	N0	M0	1.8	Luminal A	Total (simple) mastectomy	No	No	Alive	56	Alive
72747085	50's-59's	2012	Lobular carcinoma, NOS	8520/3: Lobular carcinoma, NOS	Grade II	T1c	N0	M0	1.5	Luminal A	Total (simple) mastectomy	No	No	Alive	43	Alive
72757751	50's-59's	2012	Lobular carcinoma, NOS	8520/3: Lobular carcinoma, NOS	Grade II	T1c	N0	M0	1.4	Luminal A	Partial mastectomy	Yes	No	Alive	53	Alive
72759348	50's-59's	2012	Lobular carcinoma, NOS	8520/3: Lobular carcinoma, NOS	Grade II	T1c	N0	M0	1.2	Luminal A	Partial mastectomy	Yes	No	Alive	52	Alive
72763611	50's-59's	2012	Lobular carcinoma, NOS	8520/3: Lobular carcinoma, NOS	Grade II	T1b	N0	M0	0.6	Luminal A	Total (simple) mastectomy	No	No	Alive	52	Alive
72779253	50's-59's	2012	Lobular carcinoma, NOS	8520/3: Lobular carcinoma, NOS	Grade II	T1b	N0	M0	0.9	Luminal A	Total (simple) mastectomy	No	Yes	Alive	50	Alive
73190622	50's-59's	2013	Lobular carcinoma, NOS	8520/3: Lobular carcinoma, NOS	Grade II	T1b	N0	M0	0.7	Luminal A	Partial mastectomy	Yes	No	Alive	44	Alive
73202226	50's-59's	2013	Lobular carcinoma, NOS	8520/3: Lobular carcinoma, NOS	Grade II	T1c	N0	M0	1.4	Luminal A	Partial mastectomy	Yes	No	Alive	44	Alive
73206222	50's-59's	2012	Lobular carcinoma, NOS	8520/3: Lobular carcinoma, NOS	Grade III	T1b	N0	M0	0.6	Luminal A	Partial mastectomy	Yes	No	Alive	12	Alive
73215449	50's-59's	2013	Lobular carcinoma, NOS	8520/3: Lobular carcinoma, NOS		T1c	N1	M0	1.5	Luminal A	Total (simple) mastectomy	No	No	Alive	44	Alive
73216701	50's-59's	2013	Lobular carcinoma, NOS	8520/3: Lobular carcinoma, NOS	Grade I	T1c	N0	M0	1.2	Luminal A	Partial mastectomy	No	No	Alive	39	Alive
73264876	50's-59's	2014	Lobular carcinoma, NOS	8520/3: Lobular carcinoma, NOS	Grade I	T1c	N0	M0	1.2	Luminal A	Partial mastectomy	No	No	Alive	35	Alive
73265392	50's-59's	2013	Lobular carcinoma, NOS	8520/3: Lobular carcinoma, NOS	Grade II	T1b	N0	M0	0.8	Luminal A	Total (simple) mastectomy	Yes	Yes	Breast	31	Breast
73266160	50's-59's	2013	Lobular carcinoma, NOS	8520/3: Lobular carcinoma, NOS	Grade I	T1b	N0	M0	0.7	Luminal A	Total (simple) mastectomy	No	Yes	Alive	37	Alive
73280125	50's-59's	2014	Lobular carcinoma, NOS	8520/3: Lobular carcinoma, NOS	Grade II	T1c	N0	M0	1.7	Luminal A	Partial mastectomy	Yes	No	Alive	35	Alive
73282342	50's-59's	2014	Lobular carcinoma, NOS	8520/3: Lobular carcinoma, NOS	Grade II	T1c	N0	M0	1.1	Luminal A	Partial mastectomy	No	Yes	Alive	33	Alive
73284681	50's-59's	2014	Lobular carcinoma, NOS	8520/3: Lobular carcinoma, NOS	Grade II	T1c	N0	M0	1.2	Luminal A	Total (simple) mastectomy	No	No	Alive	30	Alive
73285125	50's-59's	2013	Lobular carcinoma, NOS	8520/3: Lobular carcinoma, NOS		T1c	N1	M0	1.1	Luminal A	Total (simple) mastectomy	No	Yes	Alive	47	Alive
73719247	50's-59's	2014	Lobular carcinoma, NOS	8520/3: Lobular carcinoma, NOS	Grade II	T1b	N0	M0	0.9	Luminal A	Partial mastectomy	Yes	No	Alive	26	Alive
73813193	50's-59's	2015	Lobular carcinoma, NOS	8520/3: Lobular carcinoma, NOS	Grade II	T1c	N0	M0	1.3	Luminal A	Partial mastectomy	Yes	No	Alive	15	Alive
73815854	50's-59's	2015	Lobular carcinoma, NOS	8520/3: Lobular carcinoma, NOS	Grade I	T1b	N0	M0	0.8	Luminal A	Total (simple) mastectomy	No	No	Alive	16	Alive
73864062	50's-59's	2015	Lobular carcinoma, NOS	8520/3: Lobular carcinoma, NOS	Grade II	T1b	N0	M0	0.7	Luminal A	Partial mastectomy	Yes	No	Alive	14	Alive
76032486	50's-59's	2011	Lobular carcinoma, NOS	8520/3: Lobular carcinoma, NOS	Grade II	T1c	N1	M0	1.5	Luminal A	Modified radical mastectomy	No	No	Other Cause of Death	29	Other Cause of Death
76548085	50's-59's	2010	Lobular carcinoma, NOS	8520/3: Lobular carcinoma, NOS	Grade I	T1c	N1	M0	1.9	Luminal A	Total (simple) mastectomy	No	Yes	Alive	75	Alive
76549349	50's-59's	2010	Lobular carcinoma, NOS	8520/3: Lobular carcinoma, NOS	Grade II	T1c	N0	M0	1.3	Luminal A	Partial mastectomy	Yes	No	Alive	78	Alive
76582724	50's-59's	2011	Lobular carcinoma, NOS	8520/3: Lobular carcinoma, NOS	Grade III	T1c	N0	M0	1.2	Luminal A	Partial mastectomy	Yes	No	Alive	69	Alive
77070726	50's-59's	2012	Lobular carcinoma, NOS	8520/3: Lobular carcinoma, NOS	Grade II	T1b	N0	M0	0.8	Luminal A	Total (simple) mastectomy	No	No	Alive	52	Alive
77071723	50's-59's	2012	Lobular carcinoma, NOS	8520/3: Lobular carcinoma, NOS	Grade I	T1c	N0	M0	2	Luminal A	Modified radical mastectomy	No	Yes	Alive	49	Alive
77079796	50's-59's	2012	Lobular carcinoma, NOS	8520/3: Lobular carcinoma, NOS	Grade II	T1c	N0	M0	2	Luminal A	Partial mastectomy	Yes	Yes	Alive	48	Alive
77080570	50's-59's	2012	Lobular carcinoma, NOS	8520/3: Lobular carcinoma, NOS	Grade II	T1c	N0	M0	1.2	Luminal A	Total (simple) mastectomy	No	No	Alive	48	Alive
77080655	50's-59's	2012	Lobular carcinoma, NOS	8520/3: Lobular carcinoma, NOS	Grade II	T1c	N0	M0	1.2	Luminal A	Partial mastectomy	No	No	Alive	52	Alive
77115416	50's-59's	2013	Lobular carcinoma, NOS	8520/3: Lobular carcinoma, NOS	Grade I	T1c	N0	M0	1.1	Luminal A	Total (simple) mastectomy	No	No	Alive	37	Alive
77159706	50's-59's	2013	Lobular carcinoma, NOS	8520/3: Lobular carcinoma, NOS	Grade I	T1c	N0	M0	1.4	Luminal A	Autopsy only	No	No	Alive	38	Alive
77213061	50's-59's	2014	Lobular carcinoma, NOS	8520/3: Lobular carcinoma, NOS	Grade I	T1c	N0	M0	1.5	Luminal A	Total (simple) mastectomy	No	No	Alive	26	Alive
77214346	50's-59's	2015	Lobular carcinoma, NOS	8520/3: Lobular carcinoma, NOS	Grade II	T1c	N0	M0	2	Luminal A	Partial mastectomy	Yes	No	Alive	21	Alive
77684465	50's-59's	2015	Lobular carcinoma, NOS	8520/3: Lobular carcinoma, NOS	Grade II	T1c	N0	M0	1.8	Luminal A	Partial mastectomy	Yes	No	Alive	17	Alive
77723069	50's-59's	2015	Lobular carcinoma, NOS	8520/3: Lobular carcinoma, NOS	Grade II	T1b	N0	M0	0.9	Luminal A	Partial mastectomy	Yes	Yes	Alive	17	Alive
4640991	50's-59's	2016	Lobular carcinoma, NOS	8520/3: Lobular carcinoma, NOS	Grade I	T1b	N0	M0	1	Luminal A	Partial mastectomy	Yes	No	Alive	9	Alive
4642184	50's-59's	2016	Lobular carcinoma, NOS	8520/3: Lobular carcinoma, NOS	Grade II	T1c	N0	M0	1.5	Luminal A	Partial mastectomy	Yes	No	Alive	6	Alive
4648162	50's-59's	2016	Lobular carcinoma, NOS	8520/3: Lobular carcinoma, NOS	Grade I	T1b	N0	M0	1	Luminal A	Partial mastectomy	Yes	No	Alive	3	Alive
4651437	50's-59's	2016	Lobular carcinoma, NOS	8520/3: Lobular carcinoma, NOS	Grade II	T1c	N0	M0	1.9	Luminal A	Partial mastectomy	Yes	Yes	Alive	0	Alive
9579443	50's-59's	2016	Lobular carcinoma, NOS	8520/3: Lobular carcinoma, NOS	Grade I	T1b	N0	M0	0.6	Luminal A	Partial mastectomy	Yes	No	Alive	3	Alive
9584958	50's-59's	2016	Lobular carcinoma, NOS	8520/3: Lobular carcinoma, NOS	Grade II	T1b	N0	M0	0.9	Luminal A	Partial mastectomy	Yes	No	Alive	2	Alive
9591669	50's-59's	2016	Lobular carcinoma, NOS	8520/3: Lobular carcinoma, NOS	Grade I	T1c	N0	M0	1.2	Luminal A	Total (simple) mastectomy	No	No	Alive	2	Alive
9591709	50's-59's	2016	Lobular carcinoma, NOS	8520/3: Lobular carcinoma, NOS	Grade II	T1c	N0	M0	2	Luminal A	Total (simple) mastectomy	No	No	Alive	4	Alive
9602148	50's-59's	2016	Lobular carcinoma, NOS	8520/3: Lobular carcinoma, NOS	Grade II	T1c	N0	M0	1.3	Luminal A	Partial mastectomy	Yes	No	Alive	5	Alive
14515226	50's-59's	2016	Lobular carcinoma, NOS	8520/3: Lobular carcinoma, NOS	Grade II	T1c	N0	M0	1.5	Luminal A	Total (simple) mastectomy	No	Yes	Alive	11	Alive
15119480	50's-59's	2016	Lobular carcinoma, NOS	8520/3: Lobular carcinoma, NOS	Grade II	T1c	N0	M0	1.8	Luminal A	Partial mastectomy	Yes	No	Alive	6	Alive
16574718	50's-59's	2016	Lobular carcinoma, NOS	8520/3: Lobular carcinoma, NOS	Grade II	T1c	N0	M0	1.5	Luminal A	Total (simple) mastectomy	No	No	Alive	9	Alive
20678940	50's-59's	2016	Lobular carcinoma, NOS	8520/3: Lobular carcinoma, NOS	Grade I	T1c	N0	M0	1.4	Luminal A	Partial mastectomy	Yes	No	Alive	4	Alive
20694137	50's-59's	2016	Lobular carcinoma, NOS	8520/3: Lobular carcinoma, NOS	Grade I	T1b	N0	M0	0.9	Luminal A	Total (simple) mastectomy	No	No	Alive	0	Alive
20694739	50's-59's	2016	Lobular carcinoma, NOS	8520/3: Lobular carcinoma, NOS	Grade II	T1b	N0	M0	0.9	Luminal A	Partial mastectomy	No	No	Alive	1	Alive
27508052	50's-59's	2016	Lobular carcinoma, NOS	8520/3: Lobular carcinoma, NOS	Grade I	T1b	N0	M0	0.7	Luminal A	Total (simple) mastectomy	No	No	Alive	10	Alive
27511363	50's-59's	2016	Lobular carcinoma, NOS	8520/3: Lobular carcinoma, NOS	Grade I	T1c	N0	M0	1.7	Luminal A	Total (simple) mastectomy	No	No	Alive	9	Alive
27517457	50's-59's	2016	Lobular carcinoma, NOS	8520/3: Lobular carcinoma, NOS	Grade I	T1b	N0	M0	0.9	Luminal A	Partial mastectomy	Yes	No	Alive	9	Alive
27519788	50's-59's	2016	Lobular carcinoma, NOS	8520/3: Lobular carcinoma, NOS	Grade II	T1c	N0	M0	1.3	Luminal A	Partial mastectomy	Yes	No	Alive	7	Alive
27541297	50's-59's	2016	Lobular carcinoma, NOS	8520/3: Lobular carcinoma, NOS	Grade I	T1c	N0	M0	2	Luminal A	Partial mastectomy	Yes	No	Alive	2	Alive
29459292	50's-59's	2016	Lobular carcinoma, NOS	8520/3: Lobular carcinoma, NOS	Grade I	T1c	N0	M0	1.8	Luminal A	Partial mastectomy	Yes	No	Alive	2	Alive
40567202	50's-59's	2016	Lobular carcinoma, NOS	8520/3: Lobular carcinoma, NOS	Grade II	T1c	N0	M0	1.2	Luminal A	Partial mastectomy	Yes	No	Alive	10	Alive
40975431	50's-59's	2016	Lobular carcinoma, NOS	8520/3: Lobular carcinoma, NOS	Grade II	T1c	N0	M0	1.5	Luminal A	Partial mastectomy	Yes	No	Alive	9	Alive
40980082	50's-59's	2016	Lobular carcinoma, NOS	8520/3: Lobular carcinoma, NOS	Grade II	T1c	N1	M0	1.6	Luminal A	Total (simple) mastectomy	No	Yes	Alive	4	Alive
55909876	50's-59's	2016	Lobular carcinoma, NOS	8520/3: Lobular carcinoma, NOS	Grade I	T1c	N0	M0	1.4	Luminal A	Partial mastectomy	Yes	No	Alive	6	Alive
55984187	50's-59's	2016	Lobular carcinoma, NOS	8520/3: Lobular carcinoma, NOS	Grade I	T1c	N0	M0	1.3	Luminal A	Partial mastectomy	No	No	Alive	4	Alive
56006185	50's-59's	2016	Lobular carcinoma, NOS	8520/3: Lobular carcinoma, NOS	Grade II	T1c	N0	M0	1.2	Luminal A	Partial mastectomy	Yes	Yes	Alive	2	Alive
56025383	50's-59's	2016	Lobular carcinoma, NOS	8520/3: Lobular carcinoma, NOS	Grade II	T1c	N1	M0	1.5	Luminal A	Total (simple) mastectomy	No	No	Alive	2	Alive
56038994	50's-59's	2016	Lobular carcinoma, NOS	8520/3: Lobular carcinoma, NOS	Grade I	T1c	N1	M0	1.2	Luminal A	Total (simple) mastectomy	No	No	Alive	1	Alive
56545894	50's-59's	2016	Lobular carcinoma, NOS	8520/3: Lobular carcinoma, NOS	Grade III	T1c	N0	M0	1.8	Luminal A	Partial mastectomy	Yes	No	Alive	0	Alive
57060300	50's-59's	2016	Lobular carcinoma, NOS	8520/3: Lobular carcinoma, NOS	Grade I	T1c	N0	M0	1.7	Luminal A	Partial mastectomy	Yes	No	Alive	6	Alive
63346290	50's-59's	2016	Lobular carcinoma, NOS	8520/3: Lobular carcinoma, NOS	Grade I	T1c	N0	M0	1.9	Luminal A	Total (simple) mastectomy	No	No	Alive	11	Alive
63368611	50's-59's	2016	Lobular carcinoma, NOS	8520/3: Lobular carcinoma, NOS	Grade II	T1c	N0	M0	1.1	Luminal A	Total (simple) mastectomy	No	No	Alive	5	Alive
63386788	50's-59's	2016	Lobular carcinoma, NOS	8520/3: Lobular carcinoma, NOS	Grade I	T1b	N0	M0	0.9	Luminal A	Partial mastectomy	Yes	No	Alive	1	Alive
73870672	50's-59's	2016	Lobular carcinoma, NOS	8520/3: Lobular carcinoma, NOS	Grade II	T1b	N0	M0	0.8	Luminal A	Total (simple) mastectomy	No	Yes	Alive	11	Alive
74267209	50's-59's	2016	Lobular carcinoma, NOS	8520/3: Lobular carcinoma, NOS	Grade II	T1c	N0	M0	1.1	Luminal A	Total (simple) mastectomy	No	No	Alive	4	Alive
74279299	50's-59's	2016	Lobular carcinoma, NOS	8520/3: Lobular carcinoma, NOS	Grade II	T1b	N0	M0	1	Luminal A	Total (simple) mastectomy	No	No	Alive	1	Alive
74347956	50's-59's	2016	Lobular carcinoma, NOS	8520/3: Lobular carcinoma, NOS	Grade II	T1c	N0	M0	2	Luminal A	Total (simple) mastectomy	No	No	Alive	0	Alive
77692790	50's-59's	2016	Lobular carcinoma, NOS	8520/3: Lobular carcinoma, NOS	Grade II	T1c	N0	M0	1.2	Luminal A	Total (simple) mastectomy	No	No	Alive	11	Alive
77739968	50's-59's	2016	Lobular carcinoma, NOS	8520/3: Lobular carcinoma, NOS	Grade II	T1b	N0	M0	1	Luminal A	Partial mastectomy	Yes	No	Alive	6	Alive
10717	50's-59's	2010	Lobular carcinoma, NOS	8520/3: Lobular carcinoma, NOS	Grade II	T1c	N0	M0	1.5	Luminal A	Total (simple) mastectomy	No	No	Alive	76	Alive
3992930	50's-59's	2010	Lobular carcinoma, NOS	8520/3: Lobular carcinoma, NOS	Grade II	T1c	N0	M0	1.8	Luminal A	Partial mastectomy	Yes	No	Alive	76	Alive
4067306	50's-59's	2012	Lobular carcinoma, NOS	8520/3: Lobular carcinoma, NOS	Grade I	T1c	N0	M0	1.6	Luminal A	Total (simple) mastectomy	No	No	Alive	58	Alive
4090780	50's-59's	2012	Lobular carcinoma, NOS	8520/3: Lobular carcinoma, NOS	Grade II	T1c	N1	M0	1.2	Luminal A	Total (simple) mastectomy	Yes	No	Alive	49	Alive
4535501	50's-59's	2013	Lobular carcinoma, NOS	8520/3: Lobular carcinoma, NOS	Grade I	T1c	N0	M0	1.6	Luminal A	Total (simple) mastectomy	No	No	Alive	37	Alive
4539358	50's-59's	2013	Lobular carcinoma, NOS	8520/3: Lobular carcinoma, NOS	Grade II	T1c	N0	M0	1.5	Luminal A	Total (simple) mastectomy	No	No	Alive	37	Alive
4590592	50's-59's	2015	Lobular carcinoma, NOS	8520/3: Lobular carcinoma, NOS	Grade I	T1c	N0	M0	1.6	Luminal A	Partial mastectomy	Yes	No	Alive	19	Alive
4592426	50's-59's	2015	Lobular carcinoma, NOS	8520/3: Lobular carcinoma, NOS	Grade I	T1c	N0	M0	1.2	Luminal A	Partial mastectomy	Yes	No	Alive	18	Alive
4612510	50's-59's	2014	Lobular carcinoma, NOS	8520/3: Lobular carcinoma, NOS	Grade I	T1c	N0	M0	1.5	Luminal A	Modified radical mastectomy	No	No	Alive	1	Alive
4612701	50's-59's	2015	Lobular carcinoma, NOS	8520/3: Lobular carcinoma, NOS		T1b	N0	M0	0.7	Luminal A	Partial mastectomy	Yes	No	Alive	12	Alive
8976852	50's-59's	2010	Lobular carcinoma, NOS	8520/3: Lobular carcinoma, NOS	Grade I	T1c	N0	M0	1.3	Luminal A	Total (simple) mastectomy	No	No	Alive	73	Alive
8988586	50's-59's	2010	Lobular carcinoma, NOS	8520/3: Lobular carcinoma, NOS	Grade II	T1b	N0	M0	0.9	Luminal A	Total (simple) mastectomy	No	No	Alive	78	Alive
8996280	50's-59's	2011	Lobular carcinoma, NOS	8520/3: Lobular carcinoma, NOS	Grade II	T1c	N1	M0	1.8	Luminal A	Total (simple) mastectomy	Yes	No	Alive	64	Alive
8998392	50's-59's	2011	Lobular carcinoma, NOS	8520/3: Lobular carcinoma, NOS	Grade II	T1c	N1	M0	1.5	Luminal A	Partial mastectomy	Yes	Yes	Alive	66	Alive
9002602	50's-59's	2011	Lobular carcinoma, NOS	8520/3: Lobular carcinoma, NOS	Grade I	T1c	N0	M0	1.4	Luminal A	Partial mastectomy	Yes	No	Alive	64	Alive
9003811	50's-59's	2011	Lobular carcinoma, NOS	8520/3: Lobular carcinoma, NOS		T1b	N0	M0	0.7	Luminal A	Partial mastectomy	Yes	No	Alive	70	Alive
9023124	50's-59's	2011	Lobular carcinoma, NOS	8520/3: Lobular carcinoma, NOS	Grade II	T1c	N0	M0	1.8	Luminal A	Total (simple) mastectomy	No	Yes	Alive	41	Alive
9035309	50's-59's	2012	Lobular carcinoma, NOS	8520/3: Lobular carcinoma, NOS	Grade I	T1b	N0	M0	0.8	Luminal A	Partial mastectomy	Yes	No	Alive	55	Alive
9046937	50's-59's	2012	Lobular carcinoma, NOS	8520/3: Lobular carcinoma, NOS		T1b	N0	M0	1	Luminal A	Partial mastectomy	Yes	No	Alive	50	Alive
9467969	50's-59's	2013	Lobular carcinoma, NOS	8520/3: Lobular carcinoma, NOS	Grade III	T1b	N0	M0	0.6	Luminal A	Total (simple) mastectomy	No	Yes	Alive	46	Alive
9468054	50's-59's	2013	Lobular carcinoma, NOS	8520/3: Lobular carcinoma, NOS	Grade II	T1c	N0	M0	1.2	Luminal A	Total (simple) mastectomy	No	Yes	Alive	39	Alive
[truncated: 12,845 more rows]
