# Supplementary material for: Adjuvant chemotherapy could not bring survival benefit to HR-positive, HER2-negative, pT1b-c/N0–1/M0 invasive lobular carcinoma of the breast: a propensity score matching study based on SEER database
Source: BMC Cancer. 2020 Feb 21;20:136. doi: 10.1186/s12885-020-6614-0 (PMC7035707; doi:10.1186/s12885-020-6614-0)
Supplement: Supplementary file 2 — Supplementary Table 2. 12,334 original samples - 12,334 record of HR-positive, HER2-negative, pT1b-c/N0–1/M0 ILC enrolled in the study. [file 12885_2020_6614_MOESM2_ESM.xlsx]

## Sheet: Sheet1
id	age	year	histology	icdo3histbehavmalignant	grade	T	N	M	tumor	subtype	surgprimsite	radiotherapy	chemotherapy	codtosite	survivalmonths	codkm
15049113	30‘s-39’s	2014	Lobular carcinoma, NOS	8520/3: Lobular carcinoma, NOS	Grade I	T1b	N0	M0	0.6	Luminal A	BCS	Yes	No	Alive	29	Alive
31960062	30‘s-39’s	2015	Lobular carcinoma, NOS	8520/3: Lobular carcinoma, NOS	Grade I	T1c	N1	M0	1.8	Luminal A	Mastectomy	Yes	Yes	Breast	16	Breast
52689552	30‘s-39’s	2011	Lobular carcinoma, NOS	8520/3: Lobular carcinoma, NOS	Grade I	T1b	N0	M0	0.8	Luminal A	Mastectomy	Yes	Yes	Alive	69	Alive
53241877	30‘s-39’s	2011	Lobular carcinoma, NOS	8520/3: Lobular carcinoma, NOS	Grade I	T1b	N0	M0	1	Luminal A	BCS	Yes	No	Alive	69	Alive
26969478	30‘s-39’s	2013	Lobular carcinoma, NOS	8520/3: Lobular carcinoma, NOS	Grade I	T1c	N1	M0	1.8	Luminal A	Mastectomy	No	No	Alive	46	Alive
33923845	30‘s-39’s	2014	Lobular carcinoma, NOS	8520/3: Lobular carcinoma, NOS	Grade I	T1c	N1	M0	1.6	Luminal A	BCS	Yes	No	Alive	10	Alive
39461785	30‘s-39’s	2011	Lobular carcinoma, NOS	8520/3: Lobular carcinoma, NOS	Grade I	T1b	N0	M0	0.6	Luminal A	Mastectomy	No	No	Alive	66	Alive
52643861	30‘s-39’s	2010	Lobular carcinoma, NOS	8520/3: Lobular carcinoma, NOS	Grade I	T1c	N1	M0	2	Luminal A	Mastectomy	No	Yes	Alive	81	Alive
4631133	30‘s-39’s	2016	Lobular carcinoma, NOS	8520/3: Lobular carcinoma, NOS	Grade I	T1c	N1	M0	2	Luminal A	BCS	Yes	No	Alive	5	Alive
33856583	30‘s-39’s	2011	Lobular carcinoma, NOS	8520/3: Lobular carcinoma, NOS	Grade I	T1c	N0	M0	1.9	Luminal A	BCS	Yes	No	Alive	40	Alive
52706619	30‘s-39’s	2010	Lobular carcinoma, NOS	8520/3: Lobular carcinoma, NOS	Grade I	T1b	N0	M0	0.7	Luminal A	Mastectomy	No	No	Alive	75	Alive
52722928	30‘s-39’s	2011	Lobular carcinoma, NOS	8520/3: Lobular carcinoma, NOS	Grade I	T1c	N1	M0	1.2	Luminal A	Mastectomy	No	Yes	Alive	67	Alive
26914431	30‘s-39’s	2011	Lobular carcinoma, NOS	8520/3: Lobular carcinoma, NOS	Grade I	T1c	N0	M0	1.4	Luminal A	Mastectomy	Yes	No	Alive	61	Alive
54372741	30‘s-39’s	2014	Lobular carcinoma, NOS	8520/3: Lobular carcinoma, NOS	Grade I	T1c	N0	M0	1.4	Luminal A	BCS	Yes	No	Alive	34	Alive
62687217	30‘s-39’s	2011	Lobular carcinoma, NOS	8520/3: Lobular carcinoma, NOS	Grade I	T1c	N1	M0	1.9	Luminal A	BCS	Yes	Yes	Alive	64	Alive
77167186	30‘s-39’s	2014	Lobular carcinoma, NOS	8520/3: Lobular carcinoma, NOS	Grade I	T1c	N0	M0	1.4	Luminal A	Mastectomy	Yes	No	Alive	7	Alive
55955917	30‘s-39’s	2016	Lobular carcinoma, NOS	8520/3: Lobular carcinoma, NOS	Grade I	T1c	N0	M0	1.7	Luminal A	Mastectomy	No	No	Alive	1	Alive
63366995	30‘s-39’s	2016	Lobular carcinoma, NOS	8520/3: Lobular carcinoma, NOS	Grade I	T1c	N0	M0	1.9	Luminal A	Mastectomy	No	Yes	Alive	7	Alive
33900266	30‘s-39’s	2013	Lobular carcinoma, NOS	8520/3: Lobular carcinoma, NOS	Grade I	T1b	N0	M0	0.8	Luminal A	Mastectomy	No	No	Alive	39	Alive
43831266	30‘s-39’s	2012	Lobular carcinoma, NOS	8520/3: Lobular carcinoma, NOS	Grade I	T1c	N0	M0	1.7	Luminal A	Mastectomy	No	Yes	Alive	58	Alive
52616970	30‘s-39’s	2010	Lobular carcinoma, NOS	8520/3: Lobular carcinoma, NOS	Grade I	T1c	N1	M0	1.2	Luminal A	Mastectomy	No	No	Alive	78	Alive
54290104	30‘s-39’s	2013	Lobular carcinoma, NOS	8520/3: Lobular carcinoma, NOS	Grade I	T1c	N0	M0	2	Luminal A	Mastectomy	No	No	Alive	45	Alive
55429273	30‘s-39’s	2015	Lobular carcinoma, NOS	8520/3: Lobular carcinoma, NOS	Grade I	T1c	N1	M0	1.5	Luminal A	Mastectomy	Yes	Yes	Alive	14	Alive
62771023	30‘s-39’s	2013	Lobular carcinoma, NOS	8520/3: Lobular carcinoma, NOS	Grade I	T1c	N0	M0	1.7	Luminal A	Mastectomy	No	No	Alive	44	Alive
77663112	30‘s-39’s	2015	Lobular carcinoma, NOS	8520/3: Lobular carcinoma, NOS	Grade I	T1c	N1	M0	1.3	Luminal A	BCS	Yes	Yes	Alive	15	Alive
4628543	30‘s-39’s	2016	Lobular carcinoma, NOS	8520/3: Lobular carcinoma, NOS	Grade I	T1b	N0	M0	0.9	Luminal A	Mastectomy	No	No	Alive	3	Alive
55961046	30‘s-39’s	2016	Lobular carcinoma, NOS	8520/3: Lobular carcinoma, NOS	Grade I	T1c	N0	M0	1.7	Luminal A	Mastectomy	No	No	Alive	4	Alive
14560534	40‘s-49’s	2011	Lobular carcinoma, NOS	8520/3: Lobular carcinoma, NOS	Grade I	T1c	N0	M0	2	Luminal A	Mastectomy	No	No	Alive	66	Alive
20120694	40‘s-49’s	2010	Lobular carcinoma, NOS	8520/3: Lobular carcinoma, NOS	Grade I	T1b	N0	M0	1	Luminal A	Mastectomy	No	No	Alive	74	Alive
20575055	40‘s-49’s	2013	Lobular carcinoma, NOS	8520/3: Lobular carcinoma, NOS	Grade I	T1c	N0	M0	1.7	Luminal A	BCS	Yes	No	Alive	43	Alive
21561164	40‘s-49’s	2010	Lobular carcinoma, NOS	8520/3: Lobular carcinoma, NOS	Grade I	T1c	N0	M0	1.5	Luminal A	Mastectomy	No	No	Alive	77	Alive
31896229	40‘s-49’s	2013	Lobular carcinoma, NOS	8520/3: Lobular carcinoma, NOS	Grade I	T1c	N1	M0	1.9	Luminal A	Mastectomy	Yes	Yes	Alive	45	Alive
54814259	40‘s-49’s	2013	Lobular carcinoma, NOS	8520/3: Lobular carcinoma, NOS	Grade I	T1b	N0	M0	0.8	Luminal A	Mastectomy	No	No	Alive	36	Alive
4029105	40‘s-49’s	2011	Lobular carcinoma, NOS	8520/3: Lobular carcinoma, NOS	Grade I	T1c	N0	M0	1.1	Luminal A	Mastectomy	No	No	Alive	68	Alive
9473631	40‘s-49’s	2013	Lobular carcinoma, NOS	8520/3: Lobular carcinoma, NOS	Grade I	T1b	N0	M0	0.9	Luminal A	Mastectomy	No	Yes	Alive	42	Alive
9518506	40‘s-49’s	2014	Lobular carcinoma, NOS	8520/3: Lobular carcinoma, NOS	Grade I	T1c	N1	M0	1.5	Luminal A	Mastectomy	Yes	Yes	Alive	31	Alive
14592670	40‘s-49’s	2012	Lobular carcinoma, NOS	8520/3: Lobular carcinoma, NOS	Grade I	T1b	N0	M0	0.7	Luminal A	BCS	Yes	No	Alive	49	Alive
14598755	40‘s-49’s	2012	Lobular carcinoma, NOS	8520/3: Lobular carcinoma, NOS	Grade I	T1c	N1	M0	2	Luminal A	Mastectomy	No	No	Alive	50	Alive
20194119	40‘s-49’s	2013	Lobular carcinoma, NOS	8520/3: Lobular carcinoma, NOS	Grade I	T1c	N0	M0	1.7	Luminal A	Mastectomy	No	No	Alive	47	Alive
20627289	40‘s-49’s	2015	Lobular carcinoma, NOS	8520/3: Lobular carcinoma, NOS	Grade I	T1b	N0	M0	0.9	Luminal A	Mastectomy	No	No	Alive	22	Alive
22510443	40‘s-49’s	2013	Lobular carcinoma, NOS	8520/3: Lobular carcinoma, NOS	Grade I	T1c	N1	M0	1.9	Luminal A	Mastectomy	No	No	Alive	38	Alive
22540207	40‘s-49’s	2015	Lobular carcinoma, NOS	8520/3: Lobular carcinoma, NOS	Grade I	T1c	N1	M0	1.6	Luminal A	Mastectomy	No	No	Alive	16	Alive
26904646	40‘s-49’s	2011	Lobular carcinoma, NOS	8520/3: Lobular carcinoma, NOS	Grade I	T1c	N0	M0	1.5	Luminal A	Mastectomy	Yes	Yes	Alive	63	Alive
26957316	40‘s-49’s	2012	Lobular carcinoma, NOS	8520/3: Lobular carcinoma, NOS	Grade I	T1c	N1	M0	1.2	Luminal A	BCS	Yes	No	Alive	49	Alive
29010969	40‘s-49’s	2010	Lobular carcinoma, NOS	8520/3: Lobular carcinoma, NOS	Grade I	T1c	N0	M0	1.3	Luminal A	Mastectomy	No	No	Alive	72	Alive
31496502	40‘s-49’s	2011	Lobular carcinoma, NOS	8520/3: Lobular carcinoma, NOS	Grade I	T1c	N0	M0	1.5	Luminal A	BCS	Yes	No	Alive	69	Alive
31908599	40‘s-49’s	2013	Lobular carcinoma, NOS	8520/3: Lobular carcinoma, NOS	Grade I	T1c	N0	M0	1.6	Luminal A	BCS	Yes	No	Alive	44	Alive
33533397	40‘s-49’s	2010	Lobular carcinoma, NOS	8520/3: Lobular carcinoma, NOS	Grade I	T1c	N1	M0	1.2	Luminal A	BCS	No	No	Alive	73	Alive
33533397	40‘s-49’s	2010	Lobular carcinoma, NOS	8520/3: Lobular carcinoma, NOS	Grade I	T1c	N1	M0	1.9	Luminal A	BCS	No	No	Alive	72	Alive
39946571	40‘s-49’s	2012	Lobular carcinoma, NOS	8520/3: Lobular carcinoma, NOS	Grade I	T1b	N0	M0	0.6	Luminal A	BCS	Yes	No	Alive	42	Alive
52633570	40‘s-49’s	2010	Lobular carcinoma, NOS	8520/3: Lobular carcinoma, NOS	Grade I	T1c	N0	M0	1.1	Luminal A	Mastectomy	No	Yes	Alive	75	Alive
53220195	40‘s-49’s	2011	Lobular carcinoma, NOS	8520/3: Lobular carcinoma, NOS	Grade I	T1c	N0	M0	1.1	Luminal A	BCS	Yes	No	Alive	59	Alive
54279015	40‘s-49’s	2013	Lobular carcinoma, NOS	8520/3: Lobular carcinoma, NOS	Grade I	T1c	N0	M0	1.1	Luminal A	BCS	Yes	No	Alive	41	Alive
59329900	40‘s-49’s	2013	Lobular carcinoma, NOS	8520/3: Lobular carcinoma, NOS	Grade I	T1c	N0	M0	1.5	Luminal A	BCS	Yes	No	Alive	44	Alive
73190883	40‘s-49’s	2012	Lobular carcinoma, NOS	8520/3: Lobular carcinoma, NOS	Grade I	T1b	N0	M0	0.7	Luminal A	BCS	Yes	No	Alive	49	Alive
15123632	40‘s-49’s	2016	Lobular carcinoma, NOS	8520/3: Lobular carcinoma, NOS	Grade I	T1c	N1	M0	1.4	Luminal A	BCS	Yes	Yes	Alive	9	Alive
55910904	40‘s-49’s	2016	Lobular carcinoma, NOS	8520/3: Lobular carcinoma, NOS	Grade I	T1b	N0	M0	1	Luminal A	Mastectomy	No	No	Alive	8	Alive
55988674	40‘s-49’s	2016	Lobular carcinoma, NOS	8520/3: Lobular carcinoma, NOS	Grade I	T1b	N0	M0	0.9	Luminal A	Mastectomy	No	No	Alive	2	Alive
56526944	40‘s-49’s	2016	Lobular carcinoma, NOS	8520/3: Lobular carcinoma, NOS	Grade I	T1c	N0	M0	1.9	Luminal A	BCS	No	No	Alive	0	Alive
4020106	40‘s-49’s	2010	Lobular carcinoma, NOS	8520/3: Lobular carcinoma, NOS	Grade I	T1c	N0	M0	1.2	Luminal A	Mastectomy	No	Yes	Alive	75	Alive
4057219	40‘s-49’s	2011	Lobular carcinoma, NOS	8520/3: Lobular carcinoma, NOS	Grade I	T1c	N0	M0	1.2	Luminal A	BCS	Yes	No	Alive	65	Alive
8965934	40‘s-49’s	2010	Lobular carcinoma, NOS	8520/3: Lobular carcinoma, NOS	Grade I	T1b	N0	M0	0.9	Luminal A	Mastectomy	No	No	Other Cause of Death	27	Other Cause of Death
9055432	40‘s-49’s	2012	Lobular carcinoma, NOS	8520/3: Lobular carcinoma, NOS	Grade I	T1c	N0	M0	1.1	Luminal A	Mastectomy	No	No	Alive	57	Alive
14580188	40‘s-49’s	2012	Lobular carcinoma, NOS	8520/3: Lobular carcinoma, NOS	Grade I	T1c	N1	M0	1.5	Luminal A	Mastectomy	No	Yes	Alive	58	Alive
25851506	40‘s-49’s	2010	Lobular carcinoma, NOS	8520/3: Lobular carcinoma, NOS	Grade I	T1c	N1	M0	1.8	Luminal A	BCS	Yes	Yes	Alive	79	Alive
26972153	40‘s-49’s	2013	Lobular carcinoma, NOS	8520/3: Lobular carcinoma, NOS	Grade I	T1c	N1	M0	1.7	Luminal A	Mastectomy	Yes	Yes	Alive	45	Alive
27020329	40‘s-49’s	2014	Lobular carcinoma, NOS	8520/3: Lobular carcinoma, NOS	Grade I	T1c	N0	M0	1.2	Luminal A	BCS	Yes	No	Alive	33	Alive
29002660	40‘s-49’s	2010	Lobular carcinoma, NOS	8520/3: Lobular carcinoma, NOS	Grade I	T1c	N1	M0	1.7	Luminal A	Mastectomy	Yes	Yes	Alive	79	Alive
31484909	40‘s-49’s	2011	Lobular carcinoma, NOS	8520/3: Lobular carcinoma, NOS	Grade I	T1c	N0	M0	1.9	Luminal A	Mastectomy	No	No	Alive	53	Alive
31894269	40‘s-49’s	2013	Lobular carcinoma, NOS	8520/3: Lobular carcinoma, NOS	Grade I	T1c	N0	M0	1.7	Luminal A	BCS	Yes	No	Alive	46	Alive
33532506	40‘s-49’s	2011	Lobular carcinoma, NOS	8520/3: Lobular carcinoma, NOS	Grade I	T1c	N0	M0	1.5	Luminal A	Mastectomy	No	No	Alive	4	Alive
40489829	40‘s-49’s	2014	Lobular carcinoma, NOS	8520/3: Lobular carcinoma, NOS	Grade I	T1b	N1	M0	0.7	Luminal A	BCS	Yes	No	Alive	24	Alive
53170632	40‘s-49’s	2011	Lobular carcinoma, NOS	8520/3: Lobular carcinoma, NOS	Grade I	T1c	N0	M0	1.3	Luminal A	Mastectomy	No	No	Alive	62	Alive
62756137	40‘s-49’s	2013	Lobular carcinoma, NOS	8520/3: Lobular carcinoma, NOS	Grade I	T1b	N0	M0	0.6	Luminal A	BCS	Yes	No	Alive	41	Alive
62774880	40‘s-49’s	2013	Lobular carcinoma, NOS	8520/3: Lobular carcinoma, NOS	Grade I	T1c	N0	M0	1.4	Luminal A	Mastectomy	No	No	Alive	29	Alive
72747087	40‘s-49’s	2012	Lobular carcinoma, NOS	8520/3: Lobular carcinoma, NOS	Grade I	T1b	N0	M0	0.9	Luminal A	Mastectomy	No	No	Alive	55	Alive
76578842	40‘s-49’s	2011	Lobular carcinoma, NOS	8520/3: Lobular carcinoma, NOS	Grade I	T1c	N1	M0	1.6	Luminal A	Mastectomy	No	Yes	Alive	70	Alive
77104101	40‘s-49’s	2013	Lobular carcinoma, NOS	8520/3: Lobular carcinoma, NOS	Grade I	T1c	N1	M0	2	Luminal A	Mastectomy	Yes	Yes	Breast	23	Breast
4642030	40‘s-49’s	2016	Lobular carcinoma, NOS	8520/3: Lobular carcinoma, NOS	Grade I	T1c	N0	M0	1.4	Luminal A	Mastectomy	No	No	Alive	6	Alive
32010908	40‘s-49’s	2016	Lobular carcinoma, NOS	8520/3: Lobular carcinoma, NOS	Grade I	T1c	N0	M0	1.5	Luminal A	BCS	Yes	No	Alive	0	Alive
33957725	40‘s-49’s	2016	Lobular carcinoma, NOS	8520/3: Lobular carcinoma, NOS	Grade I	T1b	N0	M0	0.9	Luminal A	Mastectomy	No	No	Alive	2	Alive
74297628	40‘s-49’s	2016	Lobular carcinoma, NOS	8520/3: Lobular carcinoma, NOS	Grade I	T1c	N0	M0	1.5	Luminal A	Mastectomy	Yes	Yes	Alive	0	Alive
4613724	40‘s-49’s	2015	Lobular carcinoma, NOS	8520/3: Lobular carcinoma, NOS	Grade I	T1c	N0	M0	1.6	Luminal A	BCS	Yes	No	Alive	13	Alive
15076158	40‘s-49’s	2015	Lobular carcinoma, NOS	8520/3: Lobular carcinoma, NOS	Grade I	T1c	N1	M0	1.5	Luminal A	Mastectomy	Yes	Yes	Alive	23	Alive
26953961	40‘s-49’s	2012	Lobular carcinoma, NOS	8520/3: Lobular carcinoma, NOS	Grade I	T1b	N1	M0	0.8	Luminal A	Mastectomy	No	Yes	Alive	50	Alive
27459469	40‘s-49’s	2015	Lobular carcinoma, NOS	8520/3: Lobular carcinoma, NOS	Grade I	T1c	N0	M0	1.1	Luminal A	BCS	Yes	No	Alive	22	Alive
40018857	40‘s-49’s	2013	Lobular carcinoma, NOS	8520/3: Lobular carcinoma, NOS	Grade I	T1c	N1	M0	1.1	Luminal A	No surgery	No	Yes	Alive	40	Alive
40464224	40‘s-49’s	2014	Lobular carcinoma, NOS	8520/3: Lobular carcinoma, NOS	Grade I	T1c	N0	M0	1.2	Luminal A	BCS	No	No	Alive	3	Alive
53157749	40‘s-49’s	2011	Lobular carcinoma, NOS	8520/3: Lobular carcinoma, NOS	Grade I	T1b	N1	M0	1	Luminal A	Mastectomy	Yes	Yes	Breast	44	Breast
53789429	40‘s-49’s	2012	Lobular carcinoma, NOS	8520/3: Lobular carcinoma, NOS	Grade I	T1b	N0	M0	0.8	Luminal A	Mastectomy	No	No	Alive	48	Alive
54939492	40‘s-49’s	2015	Lobular carcinoma, NOS	8520/3: Lobular carcinoma, NOS	Grade I	T1c	N0	M0	1.5	Luminal A	Mastectomy	No	No	Alive	23	Alive
73170207	40‘s-49’s	2012	Lobular carcinoma, NOS	8520/3: Lobular carcinoma, NOS	Grade I	T1b	N0	M0	0.9	Luminal A	BCS	Yes	No	Alive	48	Alive
73724499	40‘s-49’s	2014	Lobular carcinoma, NOS	8520/3: Lobular carcinoma, NOS	Grade I	T1c	N0	M0	1.9	Luminal A	Mastectomy	No	Yes	Alive	24	Alive
77183486	40‘s-49’s	2014	Lobular carcinoma, NOS	8520/3: Lobular carcinoma, NOS	Grade I	T1b	N0	M0	0.9	Luminal A	Mastectomy	No	No	Alive	27	Alive
27509921	40‘s-49’s	2016	Lobular carcinoma, NOS	8520/3: Lobular carcinoma, NOS	Grade I	T1b	N0	M0	0.6	Luminal A	BCS	No	No	Alive	10	Alive
31992129	40‘s-49’s	2016	Lobular carcinoma, NOS	8520/3: Lobular carcinoma, NOS	Grade I	T1b	N0	M0	0.9	Luminal A	Mastectomy	No	No	Alive	7	Alive
9468353	40‘s-49’s	2013	Lobular carcinoma, NOS	8520/3: Lobular carcinoma, NOS	Grade I	T1b	N1	M0	0.6	Luminal A	Mastectomy	Yes	No	Alive	40	Alive
14646139	40‘s-49’s	2013	Lobular carcinoma, NOS	8520/3: Lobular carcinoma, NOS	Grade I	T1b	N0	M0	1	Luminal A	BCS	Yes	No	Alive	26	Alive
20603185	40‘s-49’s	2014	Lobular carcinoma, NOS	8520/3: Lobular carcinoma, NOS	Grade I	T1b	N0	M0	0.8	Luminal A	BCS	Yes	No	Alive	33	Alive
22453267	40‘s-49’s	2010	Lobular carcinoma, NOS	8520/3: Lobular carcinoma, NOS	Grade I	T1c	N0	M0	2	Luminal A	Mastectomy	No	No	Alive	80	Alive
22460990	40‘s-49’s	2010	Lobular carcinoma, NOS	8520/3: Lobular carcinoma, NOS	Grade I	T1b	N0	M0	0.7	Luminal A	BCS	Yes	No	Alive	72	Alive
22544912	40‘s-49’s	2015	Lobular carcinoma, NOS	8520/3: Lobular carcinoma, NOS	Grade I	T1c	N0	M0	1.4	Luminal A	Mastectomy	No	No	Alive	15	Alive
27000159	40‘s-49’s	2013	Lobular carcinoma, NOS	8520/3: Lobular carcinoma, NOS	Grade I	T1c	N0	M0	1.3	Luminal A	BCS	Yes	No	Alive	38	Alive
31513414	40‘s-49’s	2012	Lobular carcinoma, NOS	8520/3: Lobular carcinoma, NOS	Grade I	T1c	N0	M0	1.2	Luminal A	Mastectomy	No	No	Alive	56	Alive
31911913	40‘s-49’s	2013	Lobular carcinoma, NOS	8520/3: Lobular carcinoma, NOS	Grade I	T1c	N0	M0	1.1	Luminal A	Mastectomy	No	No	Alive	30	Alive
31927586	40‘s-49’s	2013	Lobular carcinoma, NOS	8520/3: Lobular carcinoma, NOS	Grade I	T1c	N0	M0	1.4	Luminal A	Mastectomy	No	No	Alive	36	Alive
31979134	40‘s-49’s	2015	Lobular carcinoma, NOS	8520/3: Lobular carcinoma, NOS	Grade I	T1b	N0	M0	0.7	Luminal A	Mastectomy	No	No	Alive	13	Alive
39456483	40‘s-49’s	2014	Lobular carcinoma, NOS	8520/3: Lobular carcinoma, NOS	Grade I	T1b	N0	M0	0.6	Luminal A	BCS	Yes	No	Alive	23	Alive
40016331	40‘s-49’s	2013	Lobular carcinoma, NOS	8520/3: Lobular carcinoma, NOS	Grade I	T1b	N0	M0	0.9	Luminal A	BCS	Yes	No	Alive	9	Alive
52624257	40‘s-49’s	2010	Lobular carcinoma, NOS	8520/3: Lobular carcinoma, NOS	Grade I	T1b	N0	M0	0.8	Luminal A	BCS	Yes	No	Alive	78	Alive
52697855	40‘s-49’s	2010	Lobular carcinoma, NOS	8520/3: Lobular carcinoma, NOS	Grade I	T1c	N0	M0	2	Luminal A	BCS	Yes	No	Alive	76	Alive
53158184	40‘s-49’s	2011	Lobular carcinoma, NOS	8520/3: Lobular carcinoma, NOS	Grade I	T1c	N0	M0	1.3	Luminal A	Mastectomy	No	No	Alive	71	Alive
53771137	40‘s-49’s	2012	Lobular carcinoma, NOS	8520/3: Lobular carcinoma, NOS	Grade I	T1b	N1	M0	1	Luminal A	BCS	No	No	Alive	49	Alive
55389739	40‘s-49’s	2015	Lobular carcinoma, NOS	8520/3: Lobular carcinoma, NOS	Grade I	T1c	N1	M0	1.7	Luminal A	Mastectomy	Yes	Yes	Alive	23	Alive
55961489	40‘s-49’s	2015	Lobular carcinoma, NOS	8520/3: Lobular carcinoma, NOS	Grade I	T1b	N0	M0	0.9	Luminal A	Mastectomy	No	No	Alive	12	Alive
58843464	40‘s-49’s	2010	Lobular carcinoma, NOS	8520/3: Lobular carcinoma, NOS	Grade I	T1c	N1	M0	1.8	Luminal A	Mastectomy	Yes	Yes	Alive	81	Alive
59669364	40‘s-49’s	2015	Lobular carcinoma, NOS	8520/3: Lobular carcinoma, NOS	Grade I	T1b	N0	M0	0.9	Luminal A	BCS	Yes	No	Alive	21	Alive
73322154	40‘s-49’s	2014	Lobular carcinoma, NOS	8520/3: Lobular carcinoma, NOS	Grade I	T1b	N0	M0	0.9	Luminal A	Mastectomy	No	No	Alive	29	Alive
73795254	40‘s-49’s	2014	Lobular carcinoma, NOS	8520/3: Lobular carcinoma, NOS	Grade I	T1b	N0	M0	0.6	Luminal A	BCS	Yes	No	Alive	24	Alive
77240075	40‘s-49’s	2015	Lobular carcinoma, NOS	8520/3: Lobular carcinoma, NOS	Grade I	T1c	N0	M0	1.5	Luminal A	Mastectomy	No	No	Alive	21	Alive
15148585	40‘s-49’s	2016	Lobular carcinoma, NOS	8520/3: Lobular carcinoma, NOS	Grade I	T1c	N1	M0	1.5	Luminal A	BCS	Yes	Yes	Alive	8	Alive
41020682	40‘s-49’s	2016	Lobular carcinoma, NOS	8520/3: Lobular carcinoma, NOS	Grade I	T1c	N0	M0	1.5	Luminal A	BCS	Yes	No	Alive	4	Alive
55932503	40‘s-49’s	2016	Lobular carcinoma, NOS	8520/3: Lobular carcinoma, NOS	Grade I	T1c	N0	M0	1.4	Luminal A	Mastectomy	No	No	Alive	6	Alive
55964306	40‘s-49’s	2016	Lobular carcinoma, NOS	8520/3: Lobular carcinoma, NOS	Grade I	T1c	N0	M0	1.8	Luminal A	Mastectomy	Yes	No	Alive	7	Alive
4027969	40‘s-49’s	2011	Lobular carcinoma, NOS	8520/3: Lobular carcinoma, NOS	Grade I	T1c	N1	M0	1.6	Luminal A	BCS	Yes	No	Alive	68	Alive
4055988	40‘s-49’s	2011	Lobular carcinoma, NOS	8520/3: Lobular carcinoma, NOS	Grade I	T1c	N1	M0	1.5	Luminal A	Mastectomy	No	No	Alive	60	Alive
4131460	40‘s-49’s	2013	Lobular carcinoma, NOS	8520/3: Lobular carcinoma, NOS	Grade I	T1b	N0	M0	0.9	Luminal A	BCS	Yes	No	Alive	38	Alive
4533670	40‘s-49’s	2013	Lobular carcinoma, NOS	8520/3: Lobular carcinoma, NOS	Grade I	T1c	N0	M0	1.4	Luminal A	Mastectomy	No	No	Alive	38	Alive
4560572	40‘s-49’s	2014	Lobular carcinoma, NOS	8520/3: Lobular carcinoma, NOS	Grade I	T1c	N0	M0	1.5	Luminal A	BCS	Yes	No	Alive	28	Alive
4568169	40‘s-49’s	2014	Lobular carcinoma, NOS	8520/3: Lobular carcinoma, NOS	Grade I	T1c	N0	M0	1.3	Luminal A	Mastectomy	No	No	Alive	26	Alive
8970713	40‘s-49’s	2010	Lobular carcinoma, NOS	8520/3: Lobular carcinoma, NOS	Grade I	T1b	N0	M0	0.6	Luminal A	BCS	Yes	No	Alive	55	Alive
8997133	40‘s-49’s	2011	Lobular carcinoma, NOS	8520/3: Lobular carcinoma, NOS	Grade I	T1b	N0	M0	0.9	Luminal A	Mastectomy	No	No	Alive	65	Alive
9053049	40‘s-49’s	2012	Lobular carcinoma, NOS	8520/3: Lobular carcinoma, NOS	Grade I	T1c	N0	M0	1.4	Luminal A	Mastectomy	No	No	Alive	49	Alive
9491918	40‘s-49’s	2013	Lobular carcinoma, NOS	8520/3: Lobular carcinoma, NOS	Grade I	T1b	N0	M0	0.6	Luminal A	Mastectomy	No	No	Alive	42	Alive
9505483	40‘s-49’s	2014	Lobular carcinoma, NOS	8520/3: Lobular carcinoma, NOS	Grade I	T1c	N0	M0	1.8	Luminal A	BCS	Yes	No	Alive	27	Alive
16515571	40‘s-49’s	2010	Lobular carcinoma, NOS	8520/3: Lobular carcinoma, NOS	Grade I	T1c	N0	M0	1.5	Luminal A	BCS	No	No	Alive	73	Alive
20125209	40‘s-49’s	2010	Lobular carcinoma, NOS	8520/3: Lobular carcinoma, NOS	Grade I	T1c	N0	M0	1.1	Luminal A	Mastectomy	No	No	Alive	75	Alive
20189391	40‘s-49’s	2012	Lobular carcinoma, NOS	8520/3: Lobular carcinoma, NOS	Grade I	T1c	N0	M0	1.2	Luminal A	Mastectomy	No	No	Alive	38	Alive
22504028	40‘s-49’s	2013	Lobular carcinoma, NOS	8520/3: Lobular carcinoma, NOS	Grade I	T1c	N0	M0	1.8	Luminal A	Mastectomy	No	No	Alive	40	Alive
22535791	40‘s-49’s	2015	Lobular carcinoma, NOS	8520/3: Lobular carcinoma, NOS	Grade I	T1b	N1	M0	0.8	Luminal A	BCS	Yes	No	Alive	21	Alive
26883450	40‘s-49’s	2011	Lobular carcinoma, NOS	8520/3: Lobular carcinoma, NOS	Grade I	T1c	N1	M0	1.3	Luminal A	Mastectomy	No	No	Alive	69	Alive
26969488	40‘s-49’s	2013	Lobular carcinoma, NOS	8520/3: Lobular carcinoma, NOS	Grade I	T1c	N1	M0	1.6	Luminal A	BCS	Yes	No	Alive	46	Alive
27468278	40‘s-49’s	2015	Lobular carcinoma, NOS	8520/3: Lobular carcinoma, NOS	Grade I	T1b	N0	M0	0.8	Luminal A	BCS	Yes	No	Alive	20	Alive
27499368	40‘s-49’s	2015	Lobular carcinoma, NOS	8520/3: Lobular carcinoma, NOS	Grade I	T1c	N0	M0	1.2	Luminal A	BCS	Yes	No	Alive	12	Alive
28544386	40‘s-49’s	2015	Lobular carcinoma, NOS	8520/3: Lobular carcinoma, NOS	Grade I	T1c	N0	M0	1.7	Luminal A	Mastectomy	Yes	No	Alive	16	Alive
29012567	40‘s-49’s	2011	Lobular carcinoma, NOS	8520/3: Lobular carcinoma, NOS	Grade I	T1c	N0	M0	1.5	Luminal A	Mastectomy	No	Yes	Alive	70	Alive
31927657	40‘s-49’s	2014	Lobular carcinoma, NOS	8520/3: Lobular carcinoma, NOS	Grade I	T1c	N0	M0	1.3	Luminal A	Mastectomy	No	No	Alive	32	Alive
31981610	40‘s-49’s	2015	Lobular carcinoma, NOS	8520/3: Lobular carcinoma, NOS	Grade I	T1b	N1	M0	0.6	Luminal A	Mastectomy	Yes	Yes	Alive	12	Alive
38819331	40‘s-49’s	2011	Lobular carcinoma, NOS	8520/3: Lobular carcinoma, NOS	Grade I	T1b	N0	M0	0.8	Luminal A	Mastectomy	No	No	Alive	54	Alive
39912708	40‘s-49’s	2011	Lobular carcinoma, NOS	8520/3: Lobular carcinoma, NOS	Grade I	T1b	N1	M0	1	Luminal A	No surgery	No	No	Alive	0	Alive
40571455	40‘s-49’s	2015	Lobular carcinoma, NOS	8520/3: Lobular carcinoma, NOS	Grade I	T1b	N0	M0	0.6	Luminal A	BCS	Yes	No	Alive	5	Alive
51620927	40‘s-49’s	2014	Lobular carcinoma, NOS	8520/3: Lobular carcinoma, NOS	Grade I	T1b	N0	M0	0.9	Luminal A	BCS	No	No	Alive	27	Alive
52751199	40‘s-49’s	2010	Lobular carcinoma, NOS	8520/3: Lobular carcinoma, NOS	Grade I	T1c	N0	M0	1.3	Luminal A	No surgery	No	Yes	Breast	29	Breast
53160869	40‘s-49’s	2011	Lobular carcinoma, NOS	8520/3: Lobular carcinoma, NOS	Grade I	T1c	N0	M0	1.6	Luminal A	BCS	Yes	No	Alive	65	Alive
53704326	40‘s-49’s	2011	Lobular carcinoma, NOS	8520/3: Lobular carcinoma, NOS	Grade I	T1b	N1	M0	0.9	Luminal A	Mastectomy	No	No	Alive	68	Alive
53725681	40‘s-49’s	2011	Lobular carcinoma, NOS	8520/3: Lobular carcinoma, NOS	Grade I	T1c	N1	M0	1.6	Luminal A	Mastectomy	Yes	Yes	Alive	68	Alive
54320919	40‘s-49’s	2013	Lobular carcinoma, NOS	8520/3: Lobular carcinoma, NOS	Grade I	T1c	N0	M0	2	Luminal A	BCS	No	No	Alive	25	Alive
54824809	40‘s-49’s	2014	Lobular carcinoma, NOS	8520/3: Lobular carcinoma, NOS	Grade I	T1c	N0	M0	1.8	Luminal A	BCS	No	No	Alive	29	Alive
54909083	40‘s-49’s	2014	Lobular carcinoma, NOS	8520/3: Lobular carcinoma, NOS	Grade I	T1b	N1	M0	1	Luminal A	BCS	Yes	Yes	Alive	24	Alive
56003409	40‘s-49’s	2015	Lobular carcinoma, NOS	8520/3: Lobular carcinoma, NOS	Grade I	T1c	N0	M0	1.6	Luminal A	Mastectomy	No	No	Alive	13	Alive
58830204	40‘s-49’s	2010	Lobular carcinoma, NOS	8520/3: Lobular carcinoma, NOS	Grade I	T1c	N0	M0	1.3	Luminal A	Mastectomy	No	No	Alive	78	Alive
59342069	40‘s-49’s	2014	Lobular carcinoma, NOS	8520/3: Lobular carcinoma, NOS	Grade I	T1c	N0	M0	1.2	Luminal A	Mastectomy	No	No	Alive	26	Alive
62781919	40‘s-49’s	2013	Lobular carcinoma, NOS	8520/3: Lobular carcinoma, NOS	Grade I	T1c	N0	M0	2	Luminal A	BCS	Yes	Yes	Alive	37	Alive
63268835	40‘s-49’s	2014	Lobular carcinoma, NOS	8520/3: Lobular carcinoma, NOS	Grade I	T1c	N0	M0	1.6	Luminal A	BCS	No	No	Alive	31	Alive
72699046	40‘s-49’s	2011	Lobular carcinoma, NOS	8520/3: Lobular carcinoma, NOS	Grade I	T1b	N0	M0	0.7	Luminal A	Mastectomy	No	Yes	Alive	65	Alive
73185752	40‘s-49’s	2013	Lobular carcinoma, NOS	8520/3: Lobular carcinoma, NOS	Grade I	T1c	N0	M0	1.1	Luminal A	BCS	Yes	No	Alive	46	Alive
73247159	40‘s-49’s	2013	Lobular carcinoma, NOS	8520/3: Lobular carcinoma, NOS	Grade I	T1c	N0	M0	1.6	Luminal A	Mastectomy	No	No	Alive	38	Alive
73316099	40‘s-49’s	2014	Lobular carcinoma, NOS	8520/3: Lobular carcinoma, NOS	Grade I	T1c	N0	M0	1.3	Luminal A	Mastectomy	No	No	Alive	31	Alive
73825485	40‘s-49’s	2015	Lobular carcinoma, NOS	8520/3: Lobular carcinoma, NOS	Grade I	T1c	N1	M0	1.5	Luminal A	Mastectomy	No	No	Alive	19	Alive
75497425	40‘s-49’s	2012	Lobular carcinoma, NOS	8520/3: Lobular carcinoma, NOS	Grade I	T1b	N0	M0	0.8	Luminal A	Mastectomy	No	No	Alive	49	Alive
76543727	40‘s-49’s	2010	Lobular carcinoma, NOS	8520/3: Lobular carcinoma, NOS	Grade I	T1c	N0	M0	1.2	Luminal A	BCS	Yes	No	Alive	76	Alive
77108007	40‘s-49’s	2013	Lobular carcinoma, NOS	8520/3: Lobular carcinoma, NOS	Grade I	T1c	N0	M0	1.2	Luminal A	Mastectomy	No	No	Alive	44	Alive
77202309	40‘s-49’s	2014	Lobular carcinoma, NOS	8520/3: Lobular carcinoma, NOS	Grade I	T1c	N0	M0	1.2	Luminal A	BCS	No	No	Alive	26	Alive
77640028	40‘s-49’s	2015	Lobular carcinoma, NOS	8520/3: Lobular carcinoma, NOS	Grade I	T1c	N0	M0	1.8	Luminal A	Mastectomy	No	No	Alive	17	Alive
33960099	40‘s-49’s	2016	Lobular carcinoma, NOS	8520/3: Lobular carcinoma, NOS	Grade I	T1c	N0	M0	1.9	Luminal A	Mastectomy	No	No	Alive	10	Alive
55992255	40‘s-49’s	2016	Lobular carcinoma, NOS	8520/3: Lobular carcinoma, NOS	Grade I	T1b	N0	M0	1	Luminal A	Mastectomy	No	No	Alive	5	Alive
63363497	40‘s-49’s	2016	Lobular carcinoma, NOS	8520/3: Lobular carcinoma, NOS	Grade I	T1c	N1	M0	1.7	Luminal A	BCS	Yes	Yes	Alive	7	Alive
77667155	40‘s-49’s	2016	Lobular carcinoma, NOS	8520/3: Lobular carcinoma, NOS	Grade I	T1c	N0	M0	1.5	Luminal A	Mastectomy	No	No	Alive	10	Alive
3995488	40‘s-49’s	2010	Lobular carcinoma, NOS	8520/3: Lobular carcinoma, NOS	Grade I	T1b	N0	M0	0.6	Luminal A	BCS	Yes	No	Alive	82	Alive
4007629	40‘s-49’s	2010	Lobular carcinoma, NOS	8520/3: Lobular carcinoma, NOS	Grade I	T1c	N0	M0	1.6	Luminal A	BCS	Yes	Yes	Alive	81	Alive
4118814	40‘s-49’s	2013	Lobular carcinoma, NOS	8520/3: Lobular carcinoma, NOS	Grade I	T1b	N1	M0	0.7	Luminal A	Mastectomy	No	Yes	Alive	42	Alive
4616813	40‘s-49’s	2015	Lobular carcinoma, NOS	8520/3: Lobular carcinoma, NOS	Grade I	T1b	N0	M0	1	Luminal A	BCS	Yes	Yes	Alive	12	Alive
9049237	40‘s-49’s	2012	Lobular carcinoma, NOS	8520/3: Lobular carcinoma, NOS	Grade I	T1c	N0	M0	1.2	Luminal A	Mastectomy	No	No	Alive	56	Alive
9503382	40‘s-49’s	2014	Lobular carcinoma, NOS	8520/3: Lobular carcinoma, NOS	Grade I	T1c	N1	M0	1.1	Luminal A	BCS	Yes	No	Alive	30	Alive
14516475	40‘s-49’s	2015	Lobular carcinoma, NOS	8520/3: Lobular carcinoma, NOS	Grade I	T1c	N0	M0	1.2	Luminal A	Mastectomy	No	No	Alive	19	Alive
14529566	40‘s-49’s	2010	Lobular carcinoma, NOS	8520/3: Lobular carcinoma, NOS	Grade I	T1b	N0	M0	0.9	Luminal A	Mastectomy	No	No	Alive	76	Alive
14545409	40‘s-49’s	2011	Lobular carcinoma, NOS	8520/3: Lobular carcinoma, NOS	Grade I	T1b	N0	M0	0.8	Luminal A	BCS	Yes	No	Alive	67	Alive
14559278	40‘s-49’s	2011	Lobular carcinoma, NOS	8520/3: Lobular carcinoma, NOS	Grade I	T1c	N0	M0	1.3	Luminal A	BCS	Yes	Yes	Alive	64	Alive
15107486	40‘s-49’s	2015	Lobular carcinoma, NOS	8520/3: Lobular carcinoma, NOS	Grade I	T1b	N0	M0	0.9	Luminal A	BCS	Yes	No	Alive	13	Alive
20126615	40‘s-49’s	2010	Lobular carcinoma, NOS	8520/3: Lobular carcinoma, NOS	Grade I	T1b	N1	M0	0.8	Luminal A	Mastectomy	Yes	No	Alive	77	Alive
20168822	40‘s-49’s	2011	Lobular carcinoma, NOS	8520/3: Lobular carcinoma, NOS	Grade I	T1b	N0	M0	0.7	Luminal A	BCS	Yes	Yes	Alive	63	Alive
20200958	40‘s-49’s	2014	Lobular carcinoma, NOS	8520/3: Lobular carcinoma, NOS	Grade I	T1c	N1	M0	1.6	Luminal A	Mastectomy	No	Yes	Alive	24	Alive
22454388	40‘s-49’s	2010	Lobular carcinoma, NOS	8520/3: Lobular carcinoma, NOS	Grade I	T1c	N0	M0	1.3	Luminal A	BCS	Yes	No	Other Cause of Death	7	Other Cause of Death
22485649	40‘s-49’s	2012	Lobular carcinoma, NOS	8520/3: Lobular carcinoma, NOS	Grade I	T1c	N0	M0	1.7	Luminal A	BCS	Yes	No	Alive	58	Alive
26893219	40‘s-49’s	2011	Lobular carcinoma, NOS	8520/3: Lobular carcinoma, NOS	Grade I	T1c	N1	M0	1.4	Luminal A	Mastectomy	No	No	Alive	66	Alive
28965502	40‘s-49’s	2010	Lobular carcinoma, NOS	8520/3: Lobular carcinoma, NOS	Grade I	T1c	N0	M0	1.6	Luminal A	Mastectomy	No	No	Alive	74	Alive
29009065	40‘s-49’s	2010	Lobular carcinoma, NOS	8520/3: Lobular carcinoma, NOS	Grade I	T1c	N1	M0	1.5	Luminal A	Mastectomy	Yes	Yes	Alive	73	Alive
29395770	40‘s-49’s	2013	Lobular carcinoma, NOS	8520/3: Lobular carcinoma, NOS	Grade I	T1c	N0	M0	1.8	Luminal A	Mastectomy	No	No	Alive	41	Alive
29398313	40‘s-49’s	2013	Lobular carcinoma, NOS	8520/3: Lobular carcinoma, NOS	Grade I	T1c	N0	M0	1.2	Luminal A	Mastectomy	No	No	Alive	36	Alive
31971044	40‘s-49’s	2015	Lobular carcinoma, NOS	8520/3: Lobular carcinoma, NOS	Grade I	T1c	N0	M0	1.2	Luminal A	Mastectomy	No	No	Alive	18	Alive
33928047	40‘s-49’s	2015	Lobular carcinoma, NOS	8520/3: Lobular carcinoma, NOS	Grade I	T1c	N0	M0	1.8	Luminal A	Mastectomy	No	No	Alive	23	Alive
39436241	40‘s-49’s	2010	Lobular carcinoma, NOS	8520/3: Lobular carcinoma, NOS	Grade I	T1c	N0	M0	1.3	Luminal A	BCS	Yes	No	Alive	6	Alive
39980226	40‘s-49’s	2012	Lobular carcinoma, NOS	8520/3: Lobular carcinoma, NOS	Grade I	T1c	N0	M0	1.1	Luminal A	Mastectomy	No	No	Alive	14	Alive
40445765	40‘s-49’s	2014	Lobular carcinoma, NOS	8520/3: Lobular carcinoma, NOS	Grade I	T1b	N0	M0	0.8	Luminal A	BCS	Yes	No	Alive	4	Alive
41531562	40‘s-49’s	2010	Lobular carcinoma, NOS	8520/3: Lobular carcinoma, NOS	Grade I	T1c	N0	M0	1.5	Luminal A	BCS	Yes	Yes	Alive	27	Alive
52637066	40‘s-49’s	2010	Lobular carcinoma, NOS	8520/3: Lobular carcinoma, NOS	Grade I	T1c	N0	M0	1.1	Luminal A	Mastectomy	No	Yes	Alive	76	Alive
52640133	40‘s-49’s	2010	Lobular carcinoma, NOS	8520/3: Lobular carcinoma, NOS	Grade I	T1c	N1	M0	2	Luminal A	Mastectomy	No	Yes	Alive	60	Alive
53156180	40‘s-49’s	2010	Lobular carcinoma, NOS	8520/3: Lobular carcinoma, NOS	Grade I	T1b	N0	M0	1	Luminal A	Mastectomy	No	No	Alive	76	Alive
53221071	40‘s-49’s	2011	Lobular carcinoma, NOS	8520/3: Lobular carcinoma, NOS	Grade I	T1c	N0	M0	1.3	Luminal A	BCS	Yes	No	Alive	61	Alive
53264266	40‘s-49’s	2011	Lobular carcinoma, NOS	8520/3: Lobular carcinoma, NOS	Grade I	T1b	N0	M0	0.8	Luminal A	BCS	Yes	No	Alive	28	Alive
53268293	40‘s-49’s	2011	Lobular carcinoma, NOS	8520/3: Lobular carcinoma, NOS	Grade I	T1c	N0	M0	1.1	Luminal A	BCS	Yes	No	Alive	63	Alive
54255281	40‘s-49’s	2013	Lobular carcinoma, NOS	8520/3: Lobular carcinoma, NOS	Grade I	T1c	N0	M0	1.5	Luminal A	BCS	Yes	No	Alive	44	Alive
54306230	40‘s-49’s	2013	Lobular carcinoma, NOS	8520/3: Lobular carcinoma, NOS	Grade I	T1c	N0	M0	1.2	Luminal A	BCS	Yes	No	Alive	41	Alive
55420061	40‘s-49’s	2015	Lobular carcinoma, NOS	8520/3: Lobular carcinoma, NOS	Grade I	T1c	N0	M0	1.1	Luminal A	Mastectomy	Yes	No	Alive	15	Alive
58865169	40‘s-49’s	2010	Lobular carcinoma, NOS	8520/3: Lobular carcinoma, NOS	Grade I	T1c	N0	M0	1.5	Luminal A	Mastectomy	No	No	Alive	74	Alive
58879424	40‘s-49’s	2010	Lobular carcinoma, NOS	8520/3: Lobular carcinoma, NOS	Grade I	T1b	N0	M0	0.6	Luminal A	BCS	Yes	No	Alive	72	Alive
59331933	40‘s-49’s	2013	Lobular carcinoma, NOS	8520/3: Lobular carcinoma, NOS	Grade I	T1b	N0	M0	1	Luminal A	BCS	Yes	No	Alive	39	Alive
59336445	40‘s-49’s	2014	Lobular carcinoma, NOS	8520/3: Lobular carcinoma, NOS	Grade I	T1b	N0	M0	0.8	Luminal A	Mastectomy	No	No	Alive	32	Alive
59658511	40‘s-49’s	2015	Lobular carcinoma, NOS	8520/3: Lobular carcinoma, NOS	Grade I	T1b	N0	M0	0.8	Luminal A	BCS	Yes	No	Alive	20	Alive
63312010	40‘s-49’s	2015	Lobular carcinoma, NOS	8520/3: Lobular carcinoma, NOS	Grade I	T1c	N0	M0	1.3	Luminal A	BCS	Yes	No	Alive	21	Alive
72656611	40‘s-49’s	2011	Lobular carcinoma, NOS	8520/3: Lobular carcinoma, NOS	Grade I	T1c	N0	M0	1.4	Luminal A	BCS	No	No	Alive	67	Alive
73208633	40‘s-49’s	2012	Lobular carcinoma, NOS	8520/3: Lobular carcinoma, NOS	Grade I	T1c	N0	M0	1.2	Luminal A	BCS	Yes	No	Alive	49	Alive
73762027	40‘s-49’s	2014	Lobular carcinoma, NOS	8520/3: Lobular carcinoma, NOS	Grade I	T1c	N0	M0	1.3	Luminal A	BCS	No	Yes	Alive	24	Alive
73825929	40‘s-49’s	2015	Lobular carcinoma, NOS	8520/3: Lobular carcinoma, NOS	Grade I	T1c	N0	M0	2	Luminal A	BCS	Yes	No	Alive	12	Alive
73846593	40‘s-49’s	2015	Lobular carcinoma, NOS	8520/3: Lobular carcinoma, NOS	Grade I	T1c	N0	M0	1.4	Luminal A	BCS	Yes	No	Alive	13	Alive
76528255	40‘s-49’s	2011	Lobular carcinoma, NOS	8520/3: Lobular carcinoma, NOS	Grade I	T1b	N0	M0	0.9	Luminal A	BCS	No	No	Alive	62	Alive
76544196	40‘s-49’s	2010	Lobular carcinoma, NOS	8520/3: Lobular carcinoma, NOS	Grade I	T1c	N0	M0	2	Luminal A	BCS	Yes	No	Alive	78	Alive
76557782	40‘s-49’s	2010	Lobular carcinoma, NOS	8520/3: Lobular carcinoma, NOS	Grade I	T1c	N0	M0	1.1	Luminal A	Mastectomy	No	No	Alive	72	Alive
76583358	40‘s-49’s	2011	Lobular carcinoma, NOS	8520/3: Lobular carcinoma, NOS	Grade I	T1b	N0	M0	0.8	Luminal A	BCS	Yes	No	Alive	70	Alive
76604452	40‘s-49’s	2011	Lobular carcinoma, NOS	8520/3: Lobular carcinoma, NOS	Grade I	T1b	N0	M0	0.9	Luminal A	BCS	Yes	Yes	Alive	62	Alive
76658205	40‘s-49’s	2012	Lobular carcinoma, NOS	8520/3: Lobular carcinoma, NOS	Grade I	T1b	N0	M0	0.8	Luminal A	Mastectomy	No	No	Alive	39	Alive
77081335	40‘s-49’s	2012	Lobular carcinoma, NOS	8520/3: Lobular carcinoma, NOS	Grade I	T1b	N0	M0	0.6	Luminal A	BCS	Yes	No	Alive	18	Alive
77101349	40‘s-49’s	2013	Lobular carcinoma, NOS	8520/3: Lobular carcinoma, NOS	Grade I	T1c	N0	M0	1.2	Luminal A	BCS	Yes	No	Alive	43	Alive
77194846	40‘s-49’s	2014	Lobular carcinoma, NOS	8520/3: Lobular carcinoma, NOS	Grade I	T1b	N0	M0	0.9	Luminal A	BCS	Yes	No	Alive	31	Alive
4624326	40‘s-49’s	2016	Lobular carcinoma, NOS	8520/3: Lobular carcinoma, NOS	Grade I	T1c	N1	M0	2	Luminal A	BCS	Yes	No	Alive	10	Alive
27532023	40‘s-49’s	2016	Lobular carcinoma, NOS	8520/3: Lobular carcinoma, NOS	Grade I	T1c	N0	M0	1.6	Luminal A	BCS	Yes	No	Alive	5	Alive
33952042	40‘s-49’s	2016	Lobular carcinoma, NOS	8520/3: Lobular carcinoma, NOS	Grade I	T1c	N0	M0	2	Luminal A	Mastectomy	No	No	Alive	10	Alive
40977557	40‘s-49’s	2016	Lobular carcinoma, NOS	8520/3: Lobular carcinoma, NOS	Grade I	T1b	N0	M0	0.8	Luminal A	BCS	Yes	No	Alive	7	Alive
41003019	40‘s-49’s	2016	Lobular carcinoma, NOS	8520/3: Lobular carcinoma, NOS	Grade I	T1b	N0	M0	1	Luminal A	Mastectomy	No	No	Alive	5	Alive
55507300	40‘s-49’s	2016	Lobular carcinoma, NOS	8520/3: Lobular carcinoma, NOS	Grade I	T1c	N0	M0	1.1	Luminal A	Mastectomy	No	No	Alive	9	Alive
59725994	40‘s-49’s	2016	Lobular carcinoma, NOS	8520/3: Lobular carcinoma, NOS	Grade I	T1c	N0	M0	1.6	Luminal A	Mastectomy	No	No	Alive	4	Alive
73200328	40‘s-49’s	2016	Lobular carcinoma, NOS	8520/3: Lobular carcinoma, NOS	Grade I	T1c	N0	M0	1.1	Luminal A	Mastectomy	No	No	Alive	11	Alive
74296905	40‘s-49’s	2016	Lobular carcinoma, NOS	8520/3: Lobular carcinoma, NOS	Grade I	T1b	N0	M0	0.8	Luminal A	BCS	Yes	No	Alive	0	Alive
77711702	40‘s-49’s	2016	Lobular carcinoma, NOS	8520/3: Lobular carcinoma, NOS	Grade I	T1c	N1	M0	1.6	Luminal A	Mastectomy	Yes	No	Alive	2	Alive
3991830	40‘s-49’s	2010	Lobular carcinoma, NOS	8520/3: Lobular carcinoma, NOS	Grade I	T1b	N0	M0	0.9	Luminal A	BCS	Yes	No	Alive	81	Alive
3999608	40‘s-49’s	2010	Lobular carcinoma, NOS	8520/3: Lobular carcinoma, NOS	Grade I	T1c	N0	M0	1.5	Luminal A	Mastectomy	No	Yes	Alive	76	Alive
4063957	40‘s-49’s	2011	Lobular carcinoma, NOS	8520/3: Lobular carcinoma, NOS	Grade I	T1c	N0	M0	2	Luminal A	BCS	No	No	Alive	62	Alive
4077395	40‘s-49’s	2012	Lobular carcinoma, NOS	8520/3: Lobular carcinoma, NOS	Grade I	T1b	N0	M0	0.9	Luminal A	BCS	No	Yes	Alive	55	Alive
4077395	40‘s-49’s	2012	Lobular carcinoma, NOS	8520/3: Lobular carcinoma, NOS	Grade I	T1b	N0	M0	0.9	Luminal A	BCS	Yes	No	Alive	55	Alive
4122381	40‘s-49’s	2013	Lobular carcinoma, NOS	8520/3: Lobular carcinoma, NOS	Grade I	T1c	N1	M0	1.5	Luminal A	Mastectomy	No	Yes	Alive	41	Alive
4136441	40‘s-49’s	2013	Lobular carcinoma, NOS	8520/3: Lobular carcinoma, NOS	Grade I	T1b	N0	M0	0.6	Luminal A	Mastectomy	No	No	Alive	38	Alive
4549399	40‘s-49’s	2014	Lobular carcinoma, NOS	8520/3: Lobular carcinoma, NOS	Grade I	T1c	N0	M0	1.2	Luminal A	BCS	Yes	No	Alive	33	Alive
4566007	40‘s-49’s	2014	Lobular carcinoma, NOS	8520/3: Lobular carcinoma, NOS	Grade I	T1c	N0	M0	1.7	Luminal A	BCS	Yes	No	Alive	30	Alive
9001835	40‘s-49’s	2011	Lobular carcinoma, NOS	8520/3: Lobular carcinoma, NOS	Grade I	T1b	N0	M0	0.8	Luminal A	Mastectomy	No	No	Alive	56	Alive
9566882	40‘s-49’s	2015	Lobular carcinoma, NOS	8520/3: Lobular carcinoma, NOS	Grade I	T1c	N0	M0	1.3	Luminal A	BCS	Yes	No	Alive	13	Alive
14587679	40‘s-49’s	2012	Lobular carcinoma, NOS	8520/3: Lobular carcinoma, NOS	Grade I	T1c	N0	M0	1.1	Luminal A	BCS	Yes	No	Alive	55	Alive
14641292	40‘s-49’s	2014	Lobular carcinoma, NOS	8520/3: Lobular carcinoma, NOS	Grade I	T1b	N0	M0	0.9	Luminal A	Mastectomy	No	No	Alive	33	Alive
20142777	40‘s-49’s	2011	Lobular carcinoma, NOS	8520/3: Lobular carcinoma, NOS	Grade I	T1c	N1	M0	2	Luminal A	Mastectomy	Yes	No	Alive	70	Alive
20196527	40‘s-49’s	2013	Lobular carcinoma, NOS	8520/3: Lobular carcinoma, NOS	Grade I	T1c	N0	M0	1.2	Luminal A	Mastectomy	No	No	Alive	45	Alive
20631124	40‘s-49’s	2015	Lobular carcinoma, NOS	8520/3: Lobular carcinoma, NOS	Grade I	T1c	N0	M0	1.4	Luminal A	BCS	Yes	No	Alive	20	Alive
26955699	40‘s-49’s	2012	Lobular carcinoma, NOS	8520/3: Lobular carcinoma, NOS	Grade I	T1c	N0	M0	1.5	Luminal A	Mastectomy	No	No	Alive	49	Alive
26962573	40‘s-49’s	2013	Lobular carcinoma, NOS	8520/3: Lobular carcinoma, NOS	Grade I	T1b	N1	M0	0.6	Luminal A	BCS	Yes	No	Alive	47	Alive
26973091	40‘s-49’s	2013	Lobular carcinoma, NOS	8520/3: Lobular carcinoma, NOS	Grade I	T1c	N0	M0	1.1	Luminal A	Mastectomy	No	No	Alive	45	Alive
27026358	40‘s-49’s	2014	Lobular carcinoma, NOS	8520/3: Lobular carcinoma, NOS	Grade I	T1c	N0	M0	1.8	Luminal A	Mastectomy	No	No	Alive	31	Alive
31489859	40‘s-49’s	2011	Lobular carcinoma, NOS	8520/3: Lobular carcinoma, NOS	Grade I	T1c	N0	M0	2	Luminal A	BCS	Yes	No	Alive	67	Alive
31908852	40‘s-49’s	2013	Lobular carcinoma, NOS	8520/3: Lobular carcinoma, NOS	Grade I	T1c	N0	M0	1.1	Luminal A	Mastectomy	No	No	Alive	19	Alive
33869075	40‘s-49’s	2012	Lobular carcinoma, NOS	8520/3: Lobular carcinoma, NOS	Grade I	T1c	N0	M0	1.8	Luminal A	BCS	Yes	Yes	Alive	59	Alive
33874260	40‘s-49’s	2012	Lobular carcinoma, NOS	8520/3: Lobular carcinoma, NOS	Grade I	T1c	N0	M0	1.9	Luminal A	Mastectomy	No	No	Alive	54	Alive
39943500	40‘s-49’s	2012	Lobular carcinoma, NOS	8520/3: Lobular carcinoma, NOS	Grade I	T1c	N0	M0	1.2	Luminal A	BCS	Yes	No	Alive	58	Alive
39999203	40‘s-49’s	2013	Lobular carcinoma, NOS	8520/3: Lobular carcinoma, NOS	Grade I	T1c	N0	M0	1.3	Luminal A	BCS	Yes	No	Alive	42	Alive
40005139	40‘s-49’s	2013	Lobular carcinoma, NOS	8520/3: Lobular carcinoma, NOS	Grade I	T1b	N0	M0	0.8	Luminal A	BCS	Yes	No	Alive	45	Alive
40444833	40‘s-49’s	2014	Lobular carcinoma, NOS	8520/3: Lobular carcinoma, NOS	Grade I	T1b	N1	M0	0.9	Luminal A	Mastectomy	Yes	Yes	Alive	31	Alive
52171154	40‘s-49’s	2010	Lobular carcinoma, NOS	8520/3: Lobular carcinoma, NOS	Grade I	T1c	N0	M0	1.1	Luminal A	Mastectomy	No	Yes	Alive	81	Alive
52193253	40‘s-49’s	2010	Lobular carcinoma, NOS	8520/3: Lobular carcinoma, NOS	Grade I	T1b	N0	M0	0.9	Luminal A	BCS	Yes	No	Alive	81	Alive
52647409	40‘s-49’s	2010	Lobular carcinoma, NOS	8520/3: Lobular carcinoma, NOS	Grade I	T1c	N0	M0	1.4	Luminal A	BCS	No	No	Alive	78	Alive
52740635	40‘s-49’s	2011	Lobular carcinoma, NOS	8520/3: Lobular carcinoma, NOS	Grade I	T1c	N0	M0	1.7	Luminal A	Mastectomy	No	Yes	Alive	68	Alive
53162465	40‘s-49’s	2011	Lobular carcinoma, NOS	8520/3: Lobular carcinoma, NOS	Grade I	T1c	N1	M0	1.1	Luminal A	Mastectomy	No	Yes	Alive	46	Alive
53200477	40‘s-49’s	2011	Lobular carcinoma, NOS	8520/3: Lobular carcinoma, NOS	Grade I	T1c	N0	M0	1.2	Luminal A	BCS	Yes	No	Alive	55	Alive
53265766	40‘s-49’s	2012	Lobular carcinoma, NOS	8520/3: Lobular carcinoma, NOS	Grade I	T1c	N0	M0	1.3	Luminal A	BCS	Yes	No	Alive	57	Alive
53755485	40‘s-49’s	2012	Lobular carcinoma, NOS	8520/3: Lobular carcinoma, NOS	Grade I	T1b	N1	M0	0.7	Luminal A	Mastectomy	No	Yes	Alive	52	Alive
53775515	40‘s-49’s	2012	Lobular carcinoma, NOS	8520/3: Lobular carcinoma, NOS	Grade I	T1c	N0	M0	1.2	Luminal A	Mastectomy	No	No	Alive	49	Alive
53813754	40‘s-49’s	2013	Lobular carcinoma, NOS	8520/3: Lobular carcinoma, NOS	Grade I	T1c	N0	M0	2	Luminal A	Mastectomy	No	No	Alive	47	Alive
54252832	40‘s-49’s	2013	Lobular carcinoma, NOS	8520/3: Lobular carcinoma, NOS	Grade I	T1c	N0	M0	1.8	Luminal A	Mastectomy	No	No	Alive	44	Alive
54806588	40‘s-49’s	2014	Lobular carcinoma, NOS	8520/3: Lobular carcinoma, NOS	Grade I	T1c	N1	M0	1.8	Luminal A	BCS	Yes	No	Alive	33	Alive
54819209	40‘s-49’s	2014	Lobular carcinoma, NOS	8520/3: Lobular carcinoma, NOS	Grade I	T1b	N0	M0	0.8	Luminal A	Mastectomy	No	No	Alive	20	Alive
54865844	40‘s-49’s	2014	Lobular carcinoma, NOS	8520/3: Lobular carcinoma, NOS	Grade I	T1c	N0	M0	1.2	Luminal A	BCS	Yes	No	Alive	22	Alive
54871848	40‘s-49’s	2014	Lobular carcinoma, NOS	8520/3: Lobular carcinoma, NOS	Grade I	T1c	N0	M0	1.5	Luminal A	BCS	Yes	No	Alive	32	Alive
54948085	40‘s-49’s	2015	Lobular carcinoma, NOS	8520/3: Lobular carcinoma, NOS	Grade I	T1c	N1	M0	1.2	Luminal A	Mastectomy	Yes	Yes	Alive	21	Alive
55467812	40‘s-49’s	2015	Lobular carcinoma, NOS	8520/3: Lobular carcinoma, NOS	Grade I	T1c	N0	M0	1.3	Luminal A	Mastectomy	No	No	Alive	9	Alive
55470317	40‘s-49’s	2015	Lobular carcinoma, NOS	8520/3: Lobular carcinoma, NOS	Grade I	T1c	N0	M0	2	Luminal A	BCS	No	No	Alive	0	Alive
62677551	40‘s-49’s	2011	Lobular carcinoma, NOS	8520/3: Lobular carcinoma, NOS	Grade I	T1c	N0	M0	1.5	Luminal A	BCS	Yes	Yes	Alive	70	Alive
62703341	40‘s-49’s	2011	Lobular carcinoma, NOS	8520/3: Lobular carcinoma, NOS	Grade I	T1c	N1	M0	1.8	Luminal A	BCS	Yes	Yes	Alive	64	Alive
72162952	40‘s-49’s	2010	Lobular carcinoma, NOS	8520/3: Lobular carcinoma, NOS	Grade I	T1c	N0	M0	1.3	Luminal A	BCS	Yes	No	Alive	80	Alive
72219220	40‘s-49’s	2015	Lobular carcinoma, NOS	8520/3: Lobular carcinoma, NOS	Grade I	T1c	N0	M0	1.4	Luminal A	BCS	No	No	Alive	14	Alive
72710617	40‘s-49’s	2012	Lobular carcinoma, NOS	8520/3: Lobular carcinoma, NOS	Grade I	T1c	N0	M0	1.7	Luminal A	Mastectomy	No	No	Alive	58	Alive
73284386	40‘s-49’s	2013	Lobular carcinoma, NOS	8520/3: Lobular carcinoma, NOS	Grade I	T1c	N0	M0	2	Luminal A	Mastectomy	No	No	Alive	41	Alive
73722496	40‘s-49’s	2014	Lobular carcinoma, NOS	8520/3: Lobular carcinoma, NOS	Grade I	T1c	N0	M0	1.1	Luminal A	BCS	No	No	Alive	25	Alive
74306450	40‘s-49’s	2015	Lobular carcinoma, NOS	8520/3: Lobular carcinoma, NOS	Grade I	T1c	N0	M0	1.5	Luminal A	No surgery	No	No	Alive	16	Alive
76535906	40‘s-49’s	2010	Lobular carcinoma, NOS	8520/3: Lobular carcinoma, NOS	Grade I	T1b	N0	M0	0.6	Luminal A	Mastectomy	No	No	Alive	24	Alive
77165776	40‘s-49’s	2014	Lobular carcinoma, NOS	8520/3: Lobular carcinoma, NOS	Grade I	T1c	N1	M0	1.1	Luminal A	Mastectomy	Yes	Yes	Alive	35	Alive
33964832	40‘s-49’s	2016	Lobular carcinoma, NOS	8520/3: Lobular carcinoma, NOS	Grade I	T1b	N0	M0	0.6	Luminal A	BCS	Yes	No	Alive	5	Alive
41018389	40‘s-49’s	2016	Lobular carcinoma, NOS	8520/3: Lobular carcinoma, NOS	Grade I	T1c	N0	M0	1.8	Luminal A	BCS	No	No	Alive	1	Alive
56022980	40‘s-49’s	2016	Lobular carcinoma, NOS	8520/3: Lobular carcinoma, NOS	Grade I	T1b	N0	M0	0.6	Luminal A	BCS	Yes	No	Alive	4	Alive
59743842	40‘s-49’s	2016	Lobular carcinoma, NOS	8520/3: Lobular carcinoma, NOS	Grade I	T1b	N0	M0	0.6	Luminal A	BCS	Yes	No	Alive	0	Alive
73865146	40‘s-49’s	2016	Lobular carcinoma, NOS	8520/3: Lobular carcinoma, NOS	Grade I	T1c	N0	M0	1.6	Luminal A	Mastectomy	No	No	Alive	11	Alive
73874151	40‘s-49’s	2016	Lobular carcinoma, NOS	8520/3: Lobular carcinoma, NOS	Grade I	T1c	N0	M0	1.1	Luminal A	BCS	Yes	No	Alive	9	Alive
4008981	40‘s-49’s	2010	Lobular carcinoma, NOS	8520/3: Lobular carcinoma, NOS	Grade I	T1b	N0	M0	0.7	Luminal A	Mastectomy	No	Yes	Alive	74	Alive
4031249	40‘s-49’s	2011	Lobular carcinoma, NOS	8520/3: Lobular carcinoma, NOS	Grade I	T1c	N0	M0	1.8	Luminal A	BCS	Yes	Yes	Alive	67	Alive
4063466	40‘s-49’s	2011	Lobular carcinoma, NOS	8520/3: Lobular carcinoma, NOS	Grade I	T1b	N0	M0	1	Luminal A	Mastectomy	No	No	Alive	49	Alive
4120528	40‘s-49’s	2013	Lobular carcinoma, NOS	8520/3: Lobular carcinoma, NOS	Grade I	T1c	N0	M0	1.1	Luminal A	Mastectomy	No	No	Alive	42	Alive
4574457	40‘s-49’s	2014	Lobular carcinoma, NOS	8520/3: Lobular carcinoma, NOS	Grade I	T1c	N0	M0	1.5	Luminal A	BCS	Yes	No	Alive	24	Alive
8964775	40‘s-49’s	2010	Lobular carcinoma, NOS	8520/3: Lobular carcinoma, NOS	Grade I	T1c	N0	M0	1.8	Luminal A	BCS	Yes	No	Alive	79	Alive
9470670	40‘s-49’s	2013	Lobular carcinoma, NOS	8520/3: Lobular carcinoma, NOS	Grade I	T1c	N0	M0	1.8	Luminal A	Mastectomy	No	No	Alive	1	Alive
9538861	40‘s-49’s	2015	Lobular carcinoma, NOS	8520/3: Lobular carcinoma, NOS	Grade I	T1c	N0	M0	1.6	Luminal A	BCS	Yes	No	Alive	20	Alive
9554419	40‘s-49’s	2015	Lobular carcinoma, NOS	8520/3: Lobular carcinoma, NOS	Grade I	T1b	N0	M0	1	Luminal A	Mastectomy	No	No	Alive	14	Alive
14490557	40‘s-49’s	2010	Lobular carcinoma, NOS	8520/3: Lobular carcinoma, NOS	Grade I	T1c	N1	M0	1.5	Luminal A	Mastectomy	No	Yes	Alive	76	Alive
14492760	40‘s-49’s	2010	Lobular carcinoma, NOS	8520/3: Lobular carcinoma, NOS	Grade I	T1c	N0	M0	1.5	Luminal A	Mastectomy	Yes	No	Alive	79	Alive
14629488	40‘s-49’s	2013	Lobular carcinoma, NOS	8520/3: Lobular carcinoma, NOS	Grade I	T1c	N0	M0	2	Luminal A	BCS	Yes	Yes	Alive	38	Alive
16507219	40‘s-49’s	2010	Lobular carcinoma, NOS	8520/3: Lobular carcinoma, NOS	Grade I	T1c	N0	M0	1.8	Luminal A	BCS	Yes	No	Alive	82	Alive
16530500	40‘s-49’s	2012	Lobular carcinoma, NOS	8520/3: Lobular carcinoma, NOS	Grade I	T1c	N0	M0	1.1	Luminal A	BCS	Yes	No	Alive	52	Alive
16538025	40‘s-49’s	2012	Lobular carcinoma, NOS	8520/3: Lobular carcinoma, NOS	Grade I	T1c	N0	M0	1.3	Luminal A	Mastectomy	No	No	Alive	53	Alive
20115053	40‘s-49’s	2010	Lobular carcinoma, NOS	8520/3: Lobular carcinoma, NOS	Grade I	T1c	N0	M0	1.5	Luminal A	BCS	Yes	No	Alive	81	Alive
20184002	40‘s-49’s	2012	Lobular carcinoma, NOS	8520/3: Lobular carcinoma, NOS	Grade I	T1c	N0	M0	1.6	Luminal A	BCS	Yes	No	Alive	55	Alive
20200174	40‘s-49’s	2013	Lobular carcinoma, NOS	8520/3: Lobular carcinoma, NOS	Grade I	T1c	N0	M0	1.7	Luminal A	Mastectomy	No	No	Alive	47	Alive
20643822	40‘s-49’s	2014	Lobular carcinoma, NOS	8520/3: Lobular carcinoma, NOS	Grade I	T1b	N0	M0	0.7	Luminal A	Mastectomy	No	No	Alive	28	Alive
20655362	40‘s-49’s	2015	Lobular carcinoma, NOS	8520/3: Lobular carcinoma, NOS	Grade I	T1c	N1	M0	2	Luminal A	Mastectomy	Yes	Yes	Alive	12	Alive
25880629	40‘s-49’s	2012	Lobular carcinoma, NOS	8520/3: Lobular carcinoma, NOS	Grade I	T1c	N0	M0	1.3	Luminal A	Mastectomy	No	No	Alive	59	Alive
26932555	40‘s-49’s	2012	Lobular carcinoma, NOS	8520/3: Lobular carcinoma, NOS	Grade I	T1c	N0	M0	1.6	Luminal A	Mastectomy	No	No	Other Cause of Death	49	Other Cause of Death
26948300	40‘s-49’s	2012	Lobular carcinoma, NOS	8520/3: Lobular carcinoma, NOS	Grade I	T1c	N1	M0	1.8	Luminal A	BCS	Yes	No	Alive	53	Alive
29354449	40‘s-49’s	2011	Lobular carcinoma, NOS	8520/3: Lobular carcinoma, NOS	Grade I	T1b	N0	M0	1	Luminal A	Mastectomy	No	No	Alive	71	Alive
29383180	40‘s-49’s	2012	Lobular carcinoma, NOS	8520/3: Lobular carcinoma, NOS	Grade I	T1c	N0	M0	1.7	Luminal A	Mastectomy	No	No	Alive	58	Alive
29389865	40‘s-49’s	2012	Lobular carcinoma, NOS	8520/3: Lobular carcinoma, NOS	Grade I	T1c	N0	M0	1.3	Luminal A	BCS	Yes	No	Alive	23	Alive
31498956	40‘s-49’s	2011	Lobular carcinoma, NOS	8520/3: Lobular carcinoma, NOS	Grade I	T1b	N0	M0	1	Luminal A	BCS	Yes	Yes	Alive	62	Alive
31516022	40‘s-49’s	2012	Lobular carcinoma, NOS	8520/3: Lobular carcinoma, NOS	Grade I	T1c	N1	M0	1.4	Luminal A	Mastectomy	No	No	Alive	34	Alive
31919810	40‘s-49’s	2013	Lobular carcinoma, NOS	8520/3: Lobular carcinoma, NOS	Grade I	T1c	N0	M0	2	Luminal A	Mastectomy	No	No	Alive	39	Alive
31959644	40‘s-49’s	2015	Lobular carcinoma, NOS	8520/3: Lobular carcinoma, NOS	Grade I	T1c	N0	M0	1.5	Luminal A	Mastectomy	No	No	Alive	21	Alive
33532638	40‘s-49’s	2011	Lobular carcinoma, NOS	8520/3: Lobular carcinoma, NOS	Grade I	T1c	N0	M0	1.6	Luminal A	BCS	Yes	No	Alive	69	Alive
33919999	40‘s-49’s	2014	Lobular carcinoma, NOS	8520/3: Lobular carcinoma, NOS	Grade I	T1c	N0	M0	1.2	Luminal A	BCS	Yes	No	Alive	27	Alive
39465696	40‘s-49’s	2011	Lobular carcinoma, NOS	8520/3: Lobular carcinoma, NOS	Grade I	T1c	N0	M0	1.2	Luminal A	BCS	Yes	No	Alive	68	Alive
39978129	40‘s-49’s	2012	Lobular carcinoma, NOS	8520/3: Lobular carcinoma, NOS	Grade I	T1c	N1	M0	1.1	Luminal A	Mastectomy	No	Yes	Alive	50	Alive
39992229	40‘s-49’s	2013	Lobular carcinoma, NOS	8520/3: Lobular carcinoma, NOS	Grade I	T1b	N0	M0	0.7	Luminal A	Mastectomy	No	No	Alive	45	Alive
40455272	40‘s-49’s	2014	Lobular carcinoma, NOS	8520/3: Lobular carcinoma, NOS	Grade I	T1b	N0	M0	0.8	Luminal A	BCS	Yes	No	Alive	32	Alive
40494047	40‘s-49’s	2014	Lobular carcinoma, NOS	8520/3: Lobular carcinoma, NOS	Grade I	T1b	N0	M0	0.8	Luminal A	BCS	No	No	Alive	29	Alive
52070111	40‘s-49’s	2011	Lobular carcinoma, NOS	8520/3: Lobular carcinoma, NOS	Grade I	T1c	N0	M0	1.1	Luminal A	Mastectomy	No	No	Alive	61	Alive
52168441	40‘s-49’s	2010	Lobular carcinoma, NOS	8520/3: Lobular carcinoma, NOS	Grade I	T1c	N0	M0	1.2	Luminal A	BCS	Yes	No	Alive	80	Alive
52202201	40‘s-49’s	2010	Lobular carcinoma, NOS	8520/3: Lobular carcinoma, NOS	Grade I	T1b	N0	M0	0.8	Luminal A	Mastectomy	No	No	Alive	79	Alive
52650114	40‘s-49’s	2010	Lobular carcinoma, NOS	8520/3: Lobular carcinoma, NOS	Grade I	T1c	N0	M0	2	Luminal A	BCS	Yes	No	Alive	73	Alive
52696317	40‘s-49’s	2011	Lobular carcinoma, NOS	8520/3: Lobular carcinoma, NOS	Grade I	T1c	N0	M0	1.5	Luminal A	BCS	Yes	No	Alive	68	Alive
52723796	40‘s-49’s	2010	Lobular carcinoma, NOS	8520/3: Lobular carcinoma, NOS	Grade I	T1c	N0	M0	1.5	Luminal A	Mastectomy	No	Yes	Alive	78	Alive
52733483	40‘s-49’s	2011	Lobular carcinoma, NOS	8520/3: Lobular carcinoma, NOS	Grade I	T1c	N0	M0	1.4	Luminal A	Mastectomy	No	No	Alive	67	Alive
52740941	40‘s-49’s	2011	Lobular carcinoma, NOS	8520/3: Lobular carcinoma, NOS	Grade I	T1c	N1	M0	1.8	Luminal A	Mastectomy	Yes	Yes	Alive	67	Alive
52762886	40‘s-49’s	2011	Lobular carcinoma, NOS	8520/3: Lobular carcinoma, NOS	Grade I	T1c	N0	M0	1.4	Luminal A	Mastectomy	No	No	Alive	45	Alive
53188433	40‘s-49’s	2011	Lobular carcinoma, NOS	8520/3: Lobular carcinoma, NOS	Grade I	T1b	N0	M0	0.7	Luminal A	BCS	No	No	Alive	65	Alive
53190362	40‘s-49’s	2010	Lobular carcinoma, NOS	8520/3: Lobular carcinoma, NOS	Grade I	T1c	N0	M0	2	Luminal A	Mastectomy	No	No	Alive	75	Alive
53777731	40‘s-49’s	2012	Lobular carcinoma, NOS	8520/3: Lobular carcinoma, NOS	Grade I	T1b	N0	M0	0.9	Luminal A	BCS	No	No	Alive	50	Alive
53809031	40‘s-49’s	2012	Lobular carcinoma, NOS	8520/3: Lobular carcinoma, NOS	Grade I	T1b	N0	M0	1	Luminal A	BCS	Yes	No	Alive	49	Alive
54801941	40‘s-49’s	2014	Lobular carcinoma, NOS	8520/3: Lobular carcinoma, NOS	Grade I	T1c	N0	M0	1.3	Luminal A	Mastectomy	No	No	Alive	32	Alive
55386542	40‘s-49’s	2015	Lobular carcinoma, NOS	8520/3: Lobular carcinoma, NOS	Grade I	T1b	N0	M0	0.6	Luminal A	BCS	Yes	No	Alive	21	Alive
55435270	40‘s-49’s	2015	Lobular carcinoma, NOS	8520/3: Lobular carcinoma, NOS	Grade I	T1b	N0	M0	1	Luminal A	Mastectomy	No	No	Alive	15	Alive
58857783	40‘s-49’s	2010	Lobular carcinoma, NOS	8520/3: Lobular carcinoma, NOS	Grade I	T1b	N0	M0	0.7	Luminal A	BCS	No	No	Alive	74	Alive
62734500	40‘s-49’s	2012	Lobular carcinoma, NOS	8520/3: Lobular carcinoma, NOS	Grade I	T1c	N1	M0	2	Luminal A	BCS	Yes	No	Alive	51	Alive
62759089	40‘s-49’s	2013	Lobular carcinoma, NOS	8520/3: Lobular carcinoma, NOS	Grade I	T1c	N1	M0	1.3	Luminal A	Mastectomy	Yes	Yes	Alive	43	Alive
72102243	40‘s-49’s	2014	Lobular carcinoma, NOS	8520/3: Lobular carcinoma, NOS	Grade I	T1b	N0	M0	0.9	Luminal A	BCS	Yes	No	Alive	33	Alive
72621603	40‘s-49’s	2010	Lobular carcinoma, NOS	8520/3: Lobular carcinoma, NOS	Grade I	T1c	N0	M0	1.8	Luminal A	Mastectomy	No	No	Alive	56	Alive
72738193	40‘s-49’s	2014	Lobular carcinoma, NOS	8520/3: Lobular carcinoma, NOS	Grade I	T1b	N1	M0	0.6	Luminal A	Mastectomy	No	Yes	Alive	30	Alive
73196424	40‘s-49’s	2013	Lobular carcinoma, NOS	8520/3: Lobular carcinoma, NOS	Grade I	T1c	N0	M0	1.5	Luminal A	Mastectomy	No	No	Alive	46	Alive
73300315	40‘s-49’s	2014	Lobular carcinoma, NOS	8520/3: Lobular carcinoma, NOS	Grade I	T1c	N0	M0	1.8	Luminal A	BCS	Yes	No	Alive	34	Alive
73809027	40‘s-49’s	2015	Lobular carcinoma, NOS	8520/3: Lobular carcinoma, NOS	Grade I	T1b	N1	M0	1	Luminal A	Mastectomy	Yes	Yes	Alive	12	Alive
76578898	40‘s-49’s	2011	Lobular carcinoma, NOS	8520/3: Lobular carcinoma, NOS	Grade I	T1b	N0	M0	1	Luminal A	BCS	Yes	No	Alive	70	Alive
77124286	40‘s-49’s	2013	Lobular carcinoma, NOS	8520/3: Lobular carcinoma, NOS	Grade I	T1b	N0	M0	0.7	Luminal A	BCS	Yes	No	Alive	3	Alive
9573067	40‘s-49’s	2016	Lobular carcinoma, NOS	8520/3: Lobular carcinoma, NOS	Grade I	T1b	N0	M0	0.8	Luminal A	BCS	No	Yes	Alive	6	Alive
16582842	40‘s-49’s	2016	Lobular carcinoma, NOS	8520/3: Lobular carcinoma, NOS	Grade I	T1c	N0	M0	1.2	Luminal A	BCS	Yes	No	Alive	8	Alive
41029830	40‘s-49’s	2016	Lobular carcinoma, NOS	8520/3: Lobular carcinoma, NOS	Grade I	T1c	N0	M0	1.5	Luminal A	BCS	Yes	No	Alive	5	Alive
56029426	40‘s-49’s	2016	Lobular carcinoma, NOS	8520/3: Lobular carcinoma, NOS	Grade I	T1b	N0	M0	0.6	Luminal A	Mastectomy	No	Yes	Alive	3	Alive
56046277	40‘s-49’s	2016	Lobular carcinoma, NOS	8520/3: Lobular carcinoma, NOS	Grade I	T1c	N0	M0	2	Luminal A	BCS	Yes	No	Alive	0	Alive
59729104	40‘s-49’s	2016	Lobular carcinoma, NOS	8520/3: Lobular carcinoma, NOS	Grade I	T1c	N0	M0	1.5	Luminal A	BCS	Yes	No	Alive	4	Alive
73874505	40‘s-49’s	2016	Lobular carcinoma, NOS	8520/3: Lobular carcinoma, NOS	Grade I	T1b	N0	M0	0.8	Luminal A	Mastectomy	No	Yes	Alive	10	Alive
74262803	40‘s-49’s	2016	Lobular carcinoma, NOS	8520/3: Lobular carcinoma, NOS	Grade I	T1c	N0	M0	1.3	Luminal A	Mastectomy	No	No	Alive	11	Alive
4045346	40‘s-49’s	2011	Lobular carcinoma, NOS	8520/3: Lobular carcinoma, NOS	Grade I	T1b	N0	M0	0.9	Luminal A	Mastectomy	No	No	Alive	64	Alive
4590908	40‘s-49’s	2015	Lobular carcinoma, NOS	8520/3: Lobular carcinoma, NOS	Grade I	T1c	N0	M0	1.5	Luminal A	BCS	Yes	No	Alive	18	Alive
8994180	40‘s-49’s	2010	Lobular carcinoma, NOS	8520/3: Lobular carcinoma, NOS	Grade I	T1c	N0	M0	1.3	Luminal A	Mastectomy	No	No	Alive	74	Alive
9531545	40‘s-49’s	2014	Lobular carcinoma, NOS	8520/3: Lobular carcinoma, NOS	Grade I	T1b	N0	M0	0.9	Luminal A	Mastectomy	No	No	Alive	19	Alive
9533845	40‘s-49’s	2015	Lobular carcinoma, NOS	8520/3: Lobular carcinoma, NOS	Grade I	T1b	N0	M0	0.6	Luminal A	Mastectomy	No	No	Alive	12	Alive
14504913	40‘s-49’s	2010	Lobular carcinoma, NOS	8520/3: Lobular carcinoma, NOS	Grade I	T1b	N0	M0	1	Luminal A	BCS	Yes	No	Alive	82	Alive
14633721	40‘s-49’s	2013	Lobular carcinoma, NOS	8520/3: Lobular carcinoma, NOS	Grade I	T1b	N0	M0	0.9	Luminal A	BCS	Yes	No	Alive	37	Alive
15050537	40‘s-49’s	2014	Lobular carcinoma, NOS	8520/3: Lobular carcinoma, NOS	Grade I	T1c	N0	M0	1.2	Luminal A	Mastectomy	No	No	Alive	34	Alive
16555040	40‘s-49’s	2014	Lobular carcinoma, NOS	8520/3: Lobular carcinoma, NOS	Grade I	T1b	N0	M0	0.8	Luminal A	BCS	Yes	Yes	Alive	28	Alive
20125857	40‘s-49’s	2010	Lobular carcinoma, NOS	8520/3: Lobular carcinoma, NOS	Grade I	T1c	N0	M0	1.4	Luminal A	Mastectomy	No	No	Alive	72	Alive
20189921	40‘s-49’s	2012	Lobular carcinoma, NOS	8520/3: Lobular carcinoma, NOS	Grade I	T1c	N0	M0	1.2	Luminal A	BCS	Yes	No	Alive	52	Alive
20203742	40‘s-49’s	2013	Lobular carcinoma, NOS	8520/3: Lobular carcinoma, NOS	Grade I	T1c	N0	M0	1.5	Luminal A	BCS	Yes	No	Alive	47	Alive
20613502	40‘s-49’s	2014	Lobular carcinoma, NOS	8520/3: Lobular carcinoma, NOS	Grade I	T1c	N0	M0	1.7	Luminal A	Mastectomy	No	No	Other Cause of Death	6	Other Cause of Death
20619023	40‘s-49’s	2014	Lobular carcinoma, NOS	8520/3: Lobular carcinoma, NOS	Grade I	T1b	N0	M0	0.9	Luminal A	BCS	Yes	No	Alive	24	Alive
20665504	40‘s-49’s	2015	Lobular carcinoma, NOS	8520/3: Lobular carcinoma, NOS	Grade I	T1b	N0	M0	0.7	Luminal A	Mastectomy	No	No	Alive	12	Alive
22522222	40‘s-49’s	2014	Lobular carcinoma, NOS	8520/3: Lobular carcinoma, NOS	Grade I	T1c	N0	M0	1.9	Luminal A	BCS	No	No	Alive	27	Alive
22536675	40‘s-49’s	2014	Lobular carcinoma, NOS	8520/3: Lobular carcinoma, NOS	Grade I	T1c	N1	M0	1.9	Luminal A	Mastectomy	No	No	Alive	28	Alive
22547097	40‘s-49’s	2015	Lobular carcinoma, NOS	8520/3: Lobular carcinoma, NOS	Grade I	T1b	N1	M0	1	Luminal A	BCS	No	No	Alive	21	Alive
26427671	40‘s-49’s	2010	Lobular carcinoma, NOS	8520/3: Lobular carcinoma, NOS	Grade I	T1c	N0	M0	1.5	Luminal A	BCS	Yes	No	Alive	83	Alive
26881748	40‘s-49’s	2011	Lobular carcinoma, NOS	8520/3: Lobular carcinoma, NOS	Grade I	T1c	N0	M0	1.5	Luminal A	Mastectomy	No	No	Alive	69	Alive
29016223	40‘s-49’s	2011	Lobular carcinoma, NOS	8520/3: Lobular carcinoma, NOS	Grade I	T1c	N0	M0	2	Luminal A	Mastectomy	No	No	Alive	67	Alive
29366600	40‘s-49’s	2011	Lobular carcinoma, NOS	8520/3: Lobular carcinoma, NOS	Grade I	T1b	N0	M0	0.8	Luminal A	BCS	Yes	No	Alive	62	Alive
29417723	40‘s-49’s	2015	Lobular carcinoma, NOS	8520/3: Lobular carcinoma, NOS	Grade I	T1b	N0	M0	0.6	Luminal A	BCS	Yes	No	Alive	23	Alive
31487480	40‘s-49’s	2011	Lobular carcinoma, NOS	8520/3: Lobular carcinoma, NOS	Grade I	T1b	N0	M0	0.8	Luminal A	BCS	Yes	No	Alive	67	Alive
31516058	40‘s-49’s	2012	Lobular carcinoma, NOS	8520/3: Lobular carcinoma, NOS	Grade I	T1b	N0	M0	0.8	Luminal A	BCS	Yes	Yes	Alive	56	Alive
31516068	40‘s-49’s	2012	Lobular carcinoma, NOS	8520/3: Lobular carcinoma, NOS	Grade I	T1c	N1	M0	1.1	Luminal A	Mastectomy	No	No	Alive	56	Alive
31948280	40‘s-49’s	2015	Lobular carcinoma, NOS	8520/3: Lobular carcinoma, NOS	Grade I	T1b	N0	M0	0.8	Luminal A	BCS	Yes	No	Alive	19	Alive
33516396	40‘s-49’s	2010	Lobular carcinoma, NOS	8520/3: Lobular carcinoma, NOS	Grade I	T1c	N1	M0	1.4	Luminal A	Mastectomy	Yes	Yes	Alive	79	Alive
33523677	40‘s-49’s	2010	Lobular carcinoma, NOS	8520/3: Lobular carcinoma, NOS	Grade I	T1c	N0	M0	1.9	Luminal A	BCS	Yes	No	Alive	75	Alive
33851442	40‘s-49’s	2011	Lobular carcinoma, NOS	8520/3: Lobular carcinoma, NOS	Grade I	T1c	N0	M0	1.5	Luminal A	Mastectomy	Yes	No	Alive	65	Alive
33873742	40‘s-49’s	2011	Lobular carcinoma, NOS	8520/3: Lobular carcinoma, NOS	Grade I	T1c	N0	M0	1.5	Luminal A	Mastectomy	No	Yes	Alive	66	Alive
33902150	40‘s-49’s	2013	Lobular carcinoma, NOS	8520/3: Lobular carcinoma, NOS	Grade I	T1c	N0	M0	1.8	Luminal A	Mastectomy	No	No	Alive	39	Alive
39904607	40‘s-49’s	2011	Lobular carcinoma, NOS	8520/3: Lobular carcinoma, NOS	Grade I	T1b	N0	M0	0.7	Luminal A	BCS	Yes	No	Alive	57	Alive
40565947	40‘s-49’s	2015	Lobular carcinoma, NOS	8520/3: Lobular carcinoma, NOS	Grade I	T1c	N0	M0	1.8	Luminal A	BCS	No	No	Alive	16	Alive
52624298	40‘s-49’s	2013	Lobular carcinoma, NOS	8520/3: Lobular carcinoma, NOS	Grade I	T1b	N0	M0	0.9	Luminal A	Mastectomy	No	No	Alive	39	Alive
52685477	40‘s-49’s	2011	Lobular carcinoma, NOS	8520/3: Lobular carcinoma, NOS	Grade I	T1c	N0	M0	1.1	Luminal A	Mastectomy	No	No	Alive	71	Alive
53216514	40‘s-49’s	2011	Lobular carcinoma, NOS	8520/3: Lobular carcinoma, NOS	Grade I	T1c	N0	M0	1.5	Luminal A	Mastectomy	Yes	No	Alive	67	Alive
53256986	40‘s-49’s	2011	Lobular carcinoma, NOS	8520/3: Lobular carcinoma, NOS	Grade I	T1b	N0	M0	1	Luminal A	BCS	Yes	No	Alive	66	Alive
53297388	40‘s-49’s	2012	Lobular carcinoma, NOS	8520/3: Lobular carcinoma, NOS	Grade I	T1b	N0	M0	0.6	Luminal A	Mastectomy	No	No	Alive	55	Alive
53311994	40‘s-49’s	2012	Lobular carcinoma, NOS	8520/3: Lobular carcinoma, NOS	Grade I	T1b	N0	M0	1	Luminal A	Mastectomy	No	No	Alive	54	Alive
53753774	40‘s-49’s	2012	Lobular carcinoma, NOS	8520/3: Lobular carcinoma, NOS	Grade I	T1c	N0	M0	1.9	Luminal A	BCS	Yes	No	Alive	48	Alive
53771381	40‘s-49’s	2012	Lobular carcinoma, NOS	8520/3: Lobular carcinoma, NOS	Grade I	T1c	N0	M0	1.4	Luminal A	Mastectomy	No	No	Alive	43	Alive
53786454	40‘s-49’s	2012	Lobular carcinoma, NOS	8520/3: Lobular carcinoma, NOS	Grade I	T1c	N0	M0	1.5	Luminal A	Mastectomy	No	No	Alive	55	Alive
54262673	40‘s-49’s	2013	Lobular carcinoma, NOS	8520/3: Lobular carcinoma, NOS	Grade I	T1c	N0	M0	1.5	Luminal A	Mastectomy	No	No	Alive	42	Alive
54322533	40‘s-49’s	2013	Lobular carcinoma, NOS	8520/3: Lobular carcinoma, NOS	Grade I	T1c	N0	M0	1.3	Luminal A	BCS	Yes	No	Alive	40	Alive
54362876	40‘s-49’s	2013	Lobular carcinoma, NOS	8520/3: Lobular carcinoma, NOS	Grade I	T1c	N1	M0	1.5	Luminal A	Mastectomy	No	No	Alive	40	Alive
54414752	40‘s-49’s	2014	Lobular carcinoma, NOS	8520/3: Lobular carcinoma, NOS	Grade I	T1c	N0	M0	2	Luminal A	Mastectomy	No	Yes	Alive	32	Alive
55469099	40‘s-49’s	2015	Lobular carcinoma, NOS	8520/3: Lobular carcinoma, NOS	Grade I	T1b	N0	M0	0.7	Luminal A	BCS	Yes	No	Alive	14	Alive
58835723	40‘s-49’s	2010	Lobular carcinoma, NOS	8520/3: Lobular carcinoma, NOS	Grade I	T1c	N0	M0	1.4	Luminal A	Mastectomy	No	No	Alive	78	Alive
58900478	40‘s-49’s	2011	Lobular carcinoma, NOS	8520/3: Lobular carcinoma, NOS	Grade I	T1c	N0	M0	1.5	Luminal A	BCS	Yes	No	Alive	62	Alive
59282070	40‘s-49’s	2013	Lobular carcinoma, NOS	8520/3: Lobular carcinoma, NOS	Grade I	T1b	N0	M0	0.9	Luminal A	BCS	Yes	No	Alive	41	Alive
59361989	40‘s-49’s	2014	Lobular carcinoma, NOS	8520/3: Lobular carcinoma, NOS	Grade I	T1c	N1	M0	1.3	Luminal A	Mastectomy	No	No	Alive	27	Alive
62160605	40‘s-49’s	2010	Lobular carcinoma, NOS	8520/3: Lobular carcinoma, NOS	Grade I	T1c	N0	M0	1.8	Luminal A	Mastectomy	No	Yes	Alive	83	Alive
62678401	40‘s-49’s	2011	Lobular carcinoma, NOS	8520/3: Lobular carcinoma, NOS	Grade I	T1b	N0	M0	0.9	Luminal A	Mastectomy	No	No	Alive	65	Alive
62684301	40‘s-49’s	2011	Lobular carcinoma, NOS	8520/3: Lobular carcinoma, NOS	Grade I	T1b	N0	M0	0.7	Luminal A	Mastectomy	No	No	Alive	71	Alive
62704545	40‘s-49’s	2011	Lobular carcinoma, NOS	8520/3: Lobular carcinoma, NOS	Grade I	T1c	N0	M0	1.1	Luminal A	BCS	No	No	Alive	62	Alive
62783324	40‘s-49’s	2013	Lobular carcinoma, NOS	8520/3: Lobular carcinoma, NOS	Grade I	T1c	N1	M0	1.5	Luminal A	Mastectomy	No	Yes	Alive	39	Alive
72631321	40‘s-49’s	2011	Lobular carcinoma, NOS	8520/3: Lobular carcinoma, NOS	Grade I	T1c	N0	M0	1.5	Luminal A	BCS	Yes	No	Alive	70	Alive
73813990	40‘s-49’s	2015	Lobular carcinoma, NOS	8520/3: Lobular carcinoma, NOS	Grade I	T1b	N0	M0	0.6	Luminal A	Mastectomy	No	No	Alive	16	Alive
76545726	40‘s-49’s	2010	Lobular carcinoma, NOS	8520/3: Lobular carcinoma, NOS	Grade I	T1b	N0	M0	0.8	Luminal A	BCS	Yes	No	Alive	59	Alive
76605264	40‘s-49’s	2011	Lobular carcinoma, NOS	8520/3: Lobular carcinoma, NOS	Grade I	T1c	N0	M0	1.7	Luminal A	Mastectomy	No	No	Alive	64	Alive
76655945	40‘s-49’s	2012	Lobular carcinoma, NOS	8520/3: Lobular carcinoma, NOS	Grade I	T1c	N1	M0	1.9	Luminal A	Mastectomy	No	Yes	Alive	49	Alive
77076191	40‘s-49’s	2012	Lobular carcinoma, NOS	8520/3: Lobular carcinoma, NOS	Grade I	T1c	N0	M0	1.7	Luminal A	Mastectomy	No	No	Alive	51	Alive
77135273	40‘s-49’s	2013	Lobular carcinoma, NOS	8520/3: Lobular carcinoma, NOS	Grade I	T1b	N1	M0	0.7	Luminal A	Mastectomy	No	Yes	Alive	40	Alive
77162544	40‘s-49’s	2014	Lobular carcinoma, NOS	8520/3: Lobular carcinoma, NOS	Grade I	T1b	N0	M0	0.8	Luminal A	Mastectomy	No	No	Alive	30	Alive
77163499	40‘s-49’s	2014	Lobular carcinoma, NOS	8520/3: Lobular carcinoma, NOS	Grade I	T1c	N0	M0	1.2	Luminal A	BCS	Yes	No	Alive	25	Alive
4641755	40‘s-49’s	2016	Lobular carcinoma, NOS	8520/3: Lobular carcinoma, NOS	Grade I	T1b	N0	M0	0.9	Luminal A	BCS	Yes	No	Alive	5	Alive
4653109	40‘s-49’s	2016	Lobular carcinoma, NOS	8520/3: Lobular carcinoma, NOS	Grade I	T1c	N0	M0	1.6	Luminal A	Mastectomy	No	No	Alive	2	Alive
9529798	40‘s-49’s	2016	Lobular carcinoma, NOS	8520/3: Lobular carcinoma, NOS	Grade I	T1b	N1	M0	0.6	Luminal A	BCS	Yes	No	Alive	4	Alive
13920031	40‘s-49’s	2016	Lobular carcinoma, NOS	8520/3: Lobular carcinoma, NOS	Grade I	T1b	N0	M0	0.6	Luminal A	Mastectomy	No	No	Alive	2	Alive
15124164	40‘s-49’s	2016	Lobular carcinoma, NOS	8520/3: Lobular carcinoma, NOS	Grade I	T1c	N0	M0	0.7	Luminal A	Mastectomy	No	No	Alive	7	Alive
15132328	40‘s-49’s	2016	Lobular carcinoma, NOS	8520/3: Lobular carcinoma, NOS	Grade I	T1c	N0	M0	1.4	Luminal A	Mastectomy	No	No	Alive	6	Alive
40990393	40‘s-49’s	2016	Lobular carcinoma, NOS	8520/3: Lobular carcinoma, NOS	Grade I	T1c	N0	M0	1.6	Luminal A	BCS	Yes	No	Alive	5	Alive
55518297	40‘s-49’s	2016	Lobular carcinoma, NOS	8520/3: Lobular carcinoma, NOS	Grade I	T1c	N0	M0	1.9	Luminal A	Mastectomy	No	No	Alive	10	Alive
55906767	40‘s-49’s	2016	Lobular carcinoma, NOS	8520/3: Lobular carcinoma, NOS	Grade I	T1c	N0	M0	1.5	Luminal A	Mastectomy	No	No	Alive	9	Alive
55924552	40‘s-49’s	2016	Lobular carcinoma, NOS	8520/3: Lobular carcinoma, NOS	Grade I	T1c	N0	M0	1.5	Luminal A	BCS	Yes	No	Alive	9	Alive
55941842	40‘s-49’s	2016	Lobular carcinoma, NOS	8520/3: Lobular carcinoma, NOS	Grade I	T1c	N0	M0	2	Luminal A	BCS	Yes	No	Alive	5	Alive
55966788	40‘s-49’s	2016	Lobular carcinoma, NOS	8520/3: Lobular carcinoma, NOS	Grade I	T1c	N0	M0	1.1	Luminal A	BCS	Yes	No	Alive	5	Alive
55997260	40‘s-49’s	2016	Lobular carcinoma, NOS	8520/3: Lobular carcinoma, NOS	Grade I	T1c	N0	M0	1.4	Luminal A	Mastectomy	No	Yes	Alive	3	Alive
75395801	40‘s-49’s	2016	Lobular carcinoma, NOS	8520/3: Lobular carcinoma, NOS	Grade I	T1c	N1	M0	1.4	Luminal A	Mastectomy	Yes	No	Alive	5	Alive
4039983	50‘s-59's	2011	Lobular carcinoma, NOS	8520/3: Lobular carcinoma, NOS	Grade I	T1b	N1	M0	0.6	Luminal A	BCS	Yes	No	Alive	66	Alive
4569973	50‘s-59's	2014	Lobular carcinoma, NOS	8520/3: Lobular carcinoma, NOS	Grade I	T1b	N1	M0	1	Luminal A	BCS	Yes	No	Alive	26	Alive
4590913	50‘s-59's	2015	Lobular carcinoma, NOS	8520/3: Lobular carcinoma, NOS	Grade I	T1b	N0	M0	0.6	Luminal A	Mastectomy	No	No	Alive	18	Alive
8404675	50‘s-59's	2014	Lobular carcinoma, NOS	8520/3: Lobular carcinoma, NOS	Grade I	T1b	N0	M0	1	Luminal A	Mastectomy	No	No	Alive	25	Alive
8964619	50‘s-59's	2010	Lobular carcinoma, NOS	8520/3: Lobular carcinoma, NOS	Grade I	T1b	N0	M0	0.8	Luminal A	BCS	Yes	No	Alive	79	Alive
9028299	50‘s-59's	2011	Lobular carcinoma, NOS	8520/3: Lobular carcinoma, NOS	Grade I	T1b	N0	M0	0.9	Luminal A	BCS	Yes	No	Alive	61	Alive
9032649	50‘s-59's	2011	Lobular carcinoma, NOS	8520/3: Lobular carcinoma, NOS	Grade I	T1b	N0	M0	1	Luminal A	Mastectomy	Yes	No	Alive	39	Alive
11237299	50‘s-59's	2010	Lobular carcinoma, NOS	8520/3: Lobular carcinoma, NOS	Grade I	T1b	N0	M0	0.6	Luminal A	Mastectomy	No	No	Alive	81	Alive
14511570	50‘s-59's	2010	Lobular carcinoma, NOS	8520/3: Lobular carcinoma, NOS	Grade I	T1b	N0	M0	0.8	Luminal A	Mastectomy	No	No	Alive	78	Alive
14587977	50‘s-59's	2012	Lobular carcinoma, NOS	8520/3: Lobular carcinoma, NOS	Grade I	T1b	N0	M0	0.8	Luminal A	BCS	Yes	No	Alive	51	Alive
15050767	50‘s-59's	2013	Lobular carcinoma, NOS	8520/3: Lobular carcinoma, NOS	Grade I	T1c	N0	M0	2	Luminal A	Mastectomy	Yes	Yes	Alive	36	Alive
15101943	50‘s-59's	2015	Lobular carcinoma, NOS	8520/3: Lobular carcinoma, NOS	Grade I	T1c	N0	M0	2	Luminal A	BCS	Yes	No	Alive	12	Alive
15109774	50‘s-59's	2015	Lobular carcinoma, NOS	8520/3: Lobular carcinoma, NOS	Grade I	T1b	N1	M0	0.7	Luminal A	BCS	Yes	No	Alive	12	Alive
16541060	50‘s-59's	2013	Lobular carcinoma, NOS	8520/3: Lobular carcinoma, NOS	Grade I	T1c	N1	M0	1.2	Luminal A	Mastectomy	No	No	Alive	43	Alive
16564380	50‘s-59's	2014	Lobular carcinoma, NOS	8520/3: Lobular carcinoma, NOS	Grade I	T1b	N0	M0	0.6	Luminal A	BCS	Yes	No	Other Cause of Death	11	Other Cause of Death
17954312	50‘s-59's	2012	Lobular carcinoma, NOS	8520/3: Lobular carcinoma, NOS	Grade I	T1c	N0	M0	1.5	Luminal A	Mastectomy	No	No	Alive	55	Alive
20643415	50‘s-59's	2015	Lobular carcinoma, NOS	8520/3: Lobular carcinoma, NOS	Grade I	T1c	N0	M0	1.8	Luminal A	BCS	No	No	Alive	17	Alive
22510041	50‘s-59's	2014	Lobular carcinoma, NOS	8520/3: Lobular carcinoma, NOS	Grade I	T1b	N0	M0	0.8	Luminal A	BCS	Yes	No	Alive	35	Alive
22531324	50‘s-59's	2015	Lobular carcinoma, NOS	8520/3: Lobular carcinoma, NOS	Grade I	T1c	N0	M0	1.2	Luminal A	BCS	No	No	Alive	23	Alive
25231264	50‘s-59's	2012	Lobular carcinoma, NOS	8520/3: Lobular carcinoma, NOS	Grade I	T1c	N0	M0	1.5	Luminal A	BCS	Yes	No	Alive	59	Alive
25782215	50‘s-59's	2014	Lobular carcinoma, NOS	8520/3: Lobular carcinoma, NOS	Grade I	T1c	N0	M0	1.1	Luminal A	Mastectomy	No	No	Alive	33	Alive
25825652	50‘s-59's	2014	Lobular carcinoma, NOS	8520/3: Lobular carcinoma, NOS	Grade I	T1b	N1	M0	1	Luminal A	BCS	Yes	No	Alive	35	Alive
26422055	50‘s-59's	2015	Lobular carcinoma, NOS	8520/3: Lobular carcinoma, NOS	Grade I	T1b	N0	M0	0.9	Luminal A	BCS	Yes	No	Alive	13	Alive
26888654	50‘s-59's	2011	Lobular carcinoma, NOS	8520/3: Lobular carcinoma, NOS	Grade I	T1b	N0	M0	1	Luminal A	BCS	Yes	No	Alive	67	Alive
26952529	50‘s-59's	2012	Lobular carcinoma, NOS	8520/3: Lobular carcinoma, NOS	Grade I	T1c	N0	M0	1.3	Luminal A	BCS	Yes	No	Alive	51	Alive
26982319	50‘s-59's	2013	Lobular carcinoma, NOS	8520/3: Lobular carcinoma, NOS	Grade I	T1b	N0	M0	1	Luminal A	Mastectomy	No	No	Alive	42	Alive
27029063	50‘s-59's	2014	Lobular carcinoma, NOS	8520/3: Lobular carcinoma, NOS	Grade I	T1b	N0	M0	0.9	Luminal A	BCS	Yes	No	Alive	30	Alive
27454366	50‘s-59's	2014	Lobular carcinoma, NOS	8520/3: Lobular carcinoma, NOS	Grade I	T1c	N1	M0	2	Luminal A	Mastectomy	No	No	Alive	25	Alive
29363136	50‘s-59's	2011	Lobular carcinoma, NOS	8520/3: Lobular carcinoma, NOS	Grade I	T1b	N0	M0	1	Luminal A	Mastectomy	No	No	Alive	66	Alive
29417440	50‘s-59's	2014	Lobular carcinoma, NOS	8520/3: Lobular carcinoma, NOS	Grade I	T1c	N1	M0	1.4	Luminal A	Mastectomy	No	Yes	Alive	27	Alive
29420614	50‘s-59's	2014	Lobular carcinoma, NOS	8520/3: Lobular carcinoma, NOS	Grade I	T1b	N0	M0	0.8	Luminal A	BCS	Yes	No	Alive	33	Alive
30979667	50‘s-59's	2015	Lobular carcinoma, NOS	8520/3: Lobular carcinoma, NOS	Grade I	T1c	N0	M0	1.9	Luminal A	Mastectomy	No	No	Alive	17	Alive
31471502	50‘s-59's	2010	Lobular carcinoma, NOS	8520/3: Lobular carcinoma, NOS	Grade I	T1c	N0	M0	1.2	Luminal A	BCS	No	No	Alive	72	Alive
31926554	50‘s-59's	2014	Lobular carcinoma, NOS	8520/3: Lobular carcinoma, NOS	Grade I	T1b	N0	M0	1	Luminal A	BCS	Yes	Yes	Alive	17	Alive
33514189	50‘s-59's	2010	Lobular carcinoma, NOS	8520/3: Lobular carcinoma, NOS	Grade I	T1b	N0	M0	0.7	Luminal A	Mastectomy	Yes	Yes	Alive	81	Alive
33519881	50‘s-59's	2010	Lobular carcinoma, NOS	8520/3: Lobular carcinoma, NOS	Grade I	T1c	N1	M0	1.5	Luminal A	Mastectomy	No	Yes	Alive	83	Alive
33905195	50‘s-59's	2013	Lobular carcinoma, NOS	8520/3: Lobular carcinoma, NOS	Grade I	T1c	N0	M0	1.1	Luminal A	Mastectomy	No	No	Alive	40	Alive
39399086	50‘s-59's	2010	Lobular carcinoma, NOS	8520/3: Lobular carcinoma, NOS	Grade I	T1c	N1	M0	1.3	Luminal A	BCS	No	No	Alive	80	Alive
39952864	50‘s-59's	2012	Lobular carcinoma, NOS	8520/3: Lobular carcinoma, NOS	Grade I	T1b	N1	M0	0.9	Luminal A	BCS	Yes	No	Alive	52	Alive
39964186	50‘s-59's	2012	Lobular carcinoma, NOS	8520/3: Lobular carcinoma, NOS	Grade I	T1c	N0	M0	1.5	Luminal A	BCS	No	No	Alive	58	Alive
40422033	50‘s-59's	2013	Lobular carcinoma, NOS	8520/3: Lobular carcinoma, NOS	Grade I	T1c	N0	M0	1.6	Luminal A	BCS	No	No	Alive	36	Alive
40533889	50‘s-59's	2015	Lobular carcinoma, NOS	8520/3: Lobular carcinoma, NOS	Grade I	T1b	N0	M0	1	Luminal A	BCS	Yes	No	Alive	18	Alive
40541860	50‘s-59's	2015	Lobular carcinoma, NOS	8520/3: Lobular carcinoma, NOS	Grade I	T1c	N0	M0	1.2	Luminal A	BCS	Yes	No	Alive	5	Alive
40559381	50‘s-59's	2015	Lobular carcinoma, NOS	8520/3: Lobular carcinoma, NOS	Grade I	T1c	N0	M0	1.2	Luminal A	BCS	No	Yes	Alive	15	Alive
42831111	50‘s-59's	2010	Lobular carcinoma, NOS	8520/3: Lobular carcinoma, NOS	Grade I	T1c	N0	M0	1.4	Luminal A	BCS	Yes	No	Alive	74	Alive
43825800	50‘s-59's	2013	Lobular carcinoma, NOS	8520/3: Lobular carcinoma, NOS	Grade I	T1b	N0	M0	0.6	Luminal A	BCS	Yes	No	Alive	45	Alive
52615413	50‘s-59's	2010	Lobular carcinoma, NOS	8520/3: Lobular carcinoma, NOS	Grade I	T1b	N0	M0	0.9	Luminal A	BCS	No	No	Alive	74	Alive
52636004	50‘s-59's	2010	Lobular carcinoma, NOS	8520/3: Lobular carcinoma, NOS	Grade I	T1c	N0	M0	1.5	Luminal A	BCS	Yes	No	Alive	56	Alive
52667002	50‘s-59's	2010	Lobular carcinoma, NOS	8520/3: Lobular carcinoma, NOS	Grade I	T1c	N1	M0	1.9	Luminal A	Mastectomy	Yes	No	Alive	74	Alive
52684723	50‘s-59's	2011	Lobular carcinoma, NOS	8520/3: Lobular carcinoma, NOS	Grade I	T1b	N0	M0	0.6	Luminal A	BCS	Yes	No	Alive	71	Alive
52733380	50‘s-59's	2011	Lobular carcinoma, NOS	8520/3: Lobular carcinoma, NOS	Grade I	T1b	N0	M0	0.6	Luminal A	Mastectomy	No	No	Alive	66	Alive
53281419	50‘s-59's	2012	Lobular carcinoma, NOS	8520/3: Lobular carcinoma, NOS	Grade I	T1b	N0	M0	0.8	Luminal A	BCS	No	No	Alive	58	Alive
53303649	50‘s-59's	2012	Lobular carcinoma, NOS	8520/3: Lobular carcinoma, NOS	Grade I	T1c	N1	M0	1.6	Luminal A	Mastectomy	No	Yes	Alive	55	Alive
53825289	50‘s-59's	2013	Lobular carcinoma, NOS	8520/3: Lobular carcinoma, NOS	Grade I	T1c	N0	M0	1.8	Luminal A	BCS	Yes	No	Alive	46	Alive
54344656	50‘s-59's	2013	Lobular carcinoma, NOS	8520/3: Lobular carcinoma, NOS	Grade I	T1b	N0	M0	1	Luminal A	BCS	Yes	No	Alive	37	Alive
54350262	50‘s-59's	2013	Lobular carcinoma, NOS	8520/3: Lobular carcinoma, NOS	Grade I	T1c	N1	M0	2	Luminal A	Mastectomy	No	Yes	Alive	37	Alive
54831718	50‘s-59's	2013	Lobular carcinoma, NOS	8520/3: Lobular carcinoma, NOS	Grade I	T1c	N1	M0	1.1	Luminal A	BCS	Yes	Yes	Alive	38	Alive
54839299	50‘s-59's	2013	Lobular carcinoma, NOS	8520/3: Lobular carcinoma, NOS	Grade I	T1b	N0	M0	0.9	Luminal A	BCS	Yes	No	Alive	36	Alive
54874053	50‘s-59's	2014	Lobular carcinoma, NOS	8520/3: Lobular carcinoma, NOS	Grade I	T1b	N1	M0	0.7	Luminal A	BCS	Yes	No	Alive	27	Alive
54910875	50‘s-59's	2014	Lobular carcinoma, NOS	8520/3: Lobular carcinoma, NOS	Grade I	T1b	N0	M0	0.7	Luminal A	Mastectomy	No	No	Alive	23	Alive
55361984	50‘s-59's	2015	Lobular carcinoma, NOS	8520/3: Lobular carcinoma, NOS	Grade I	T1c	N1	M0	2	Luminal A	BCS	No	No	Alive	18	Alive
55483559	50‘s-59's	2015	Lobular carcinoma, NOS	8520/3: Lobular carcinoma, NOS	Grade I	T1b	N0	M0	1	Luminal A	BCS	Yes	No	Alive	14	Alive
58887356	50‘s-59's	2011	Lobular carcinoma, NOS	8520/3: Lobular carcinoma, NOS	Grade I	T1c	N0	M0	1.3	Luminal A	Mastectomy	No	No	Alive	68	Alive
58912649	50‘s-59's	2011	Lobular carcinoma, NOS	8520/3: Lobular carcinoma, NOS	Grade I	T1b	N0	M0	0.9	Luminal A	Mastectomy	No	No	Alive	65	Alive
59242672	50‘s-59's	2012	Lobular carcinoma, NOS	8520/3: Lobular carcinoma, NOS	Grade I	T1b	N0	M0	0.7	Luminal A	Mastectomy	No	Yes	Alive	50	Alive
59691630	50‘s-59's	2015	Lobular carcinoma, NOS	8520/3: Lobular carcinoma, NOS	Grade I	T1c	N1	M0	1.2	Luminal A	BCS	Yes	Yes	Alive	12	Alive
59703391	50‘s-59's	2015	Lobular carcinoma, NOS	8520/3: Lobular carcinoma, NOS	Grade I	T1c	N0	M0	1.3	Luminal A	Mastectomy	No	No	Alive	12	Alive
62015041	50‘s-59's	2012	Lobular carcinoma, NOS	8520/3: Lobular carcinoma, NOS	Grade I	T1c	N0	M0	1.8	Luminal A	Mastectomy	No	No	Breast	32	Breast
62676862	50‘s-59's	2012	Lobular carcinoma, NOS	8520/3: Lobular carcinoma, NOS	Grade I	T1c	N0	M0	1.8	Luminal A	BCS	Yes	No	Alive	50	Alive
62776054	50‘s-59's	2013	Lobular carcinoma, NOS	8520/3: Lobular carcinoma, NOS	Grade I	T1c	N0	M0	1.5	Luminal A	Mastectomy	No	No	Alive	37	Alive
72219228	50‘s-59's	2010	Lobular carcinoma, NOS	8520/3: Lobular carcinoma, NOS	Grade I	T1b	N0	M0	0.8	Luminal A	Mastectomy	No	No	Alive	72	Alive
72710175	50‘s-59's	2012	Lobular carcinoma, NOS	8520/3: Lobular carcinoma, NOS	Grade I	T1c	N0	M0	1.4	Luminal A	BCS	Yes	No	Alive	57	Alive
73216701	50‘s-59's	2013	Lobular carcinoma, NOS	8520/3: Lobular carcinoma, NOS	Grade I	T1c	N0	M0	1.2	Luminal A	BCS	No	No	Alive	39	Alive
73264876	50‘s-59's	2014	Lobular carcinoma, NOS	8520/3: Lobular carcinoma, NOS	Grade I	T1c	N0	M0	1.2	Luminal A	BCS	No	No	Alive	35	Alive
73266160	50‘s-59's	2013	Lobular carcinoma, NOS	8520/3: Lobular carcinoma, NOS	Grade I	T1b	N0	M0	0.7	Luminal A	Mastectomy	No	Yes	Alive	37	Alive
73815854	50‘s-59's	2015	Lobular carcinoma, NOS	8520/3: Lobular carcinoma, NOS	Grade I	T1b	N0	M0	0.8	Luminal A	Mastectomy	No	No	Alive	16	Alive
76548085	50‘s-59's	2010	Lobular carcinoma, NOS	8520/3: Lobular carcinoma, NOS	Grade I	T1c	N1	M0	1.9	Luminal A	Mastectomy	No	Yes	Alive	75	Alive
77071723	50‘s-59's	2012	Lobular carcinoma, NOS	8520/3: Lobular carcinoma, NOS	Grade I	T1c	N0	M0	2	Luminal A	Mastectomy	No	Yes	Alive	49	Alive
77115416	50‘s-59's	2013	Lobular carcinoma, NOS	8520/3: Lobular carcinoma, NOS	Grade I	T1c	N0	M0	1.1	Luminal A	Mastectomy	No	No	Alive	37	Alive
77159706	50‘s-59's	2013	Lobular carcinoma, NOS	8520/3: Lobular carcinoma, NOS	Grade I	T1c	N0	M0	1.4	Luminal A	No surgery	No	No	Alive	38	Alive
77213061	50‘s-59's	2014	Lobular carcinoma, NOS	8520/3: Lobular carcinoma, NOS	Grade I	T1c	N0	M0	1.5	Luminal A	Mastectomy	No	No	Alive	26	Alive
4640991	50‘s-59's	2016	Lobular carcinoma, NOS	8520/3: Lobular carcinoma, NOS	Grade I	T1b	N0	M0	1	Luminal A	BCS	Yes	No	Alive	9	Alive
4648162	50‘s-59's	2016	Lobular carcinoma, NOS	8520/3: Lobular carcinoma, NOS	Grade I	T1b	N0	M0	1	Luminal A	BCS	Yes	No	Alive	3	Alive
9579443	50‘s-59's	2016	Lobular carcinoma, NOS	8520/3: Lobular carcinoma, NOS	Grade I	T1b	N0	M0	0.6	Luminal A	BCS	Yes	No	Alive	3	Alive
9591669	50‘s-59's	2016	Lobular carcinoma, NOS	8520/3: Lobular carcinoma, NOS	Grade I	T1c	N0	M0	1.2	Luminal A	Mastectomy	No	No	Alive	2	Alive
20678940	50‘s-59's	2016	Lobular carcinoma, NOS	8520/3: Lobular carcinoma, NOS	Grade I	T1c	N0	M0	1.4	Luminal A	BCS	Yes	No	Alive	4	Alive
20694137	50‘s-59's	2016	Lobular carcinoma, NOS	8520/3: Lobular carcinoma, NOS	Grade I	T1b	N0	M0	0.9	Luminal A	Mastectomy	No	No	Alive	0	Alive
27508052	50‘s-59's	2016	Lobular carcinoma, NOS	8520/3: Lobular carcinoma, NOS	Grade I	T1b	N0	M0	0.7	Luminal A	Mastectomy	No	No	Alive	10	Alive
27511363	50‘s-59's	2016	Lobular carcinoma, NOS	8520/3: Lobular carcinoma, NOS	Grade I	T1c	N0	M0	1.7	Luminal A	Mastectomy	No	No	Alive	9	Alive
27517457	50‘s-59's	2016	Lobular carcinoma, NOS	8520/3: Lobular carcinoma, NOS	Grade I	T1b	N0	M0	0.9	Luminal A	BCS	Yes	No	Alive	9	Alive
27541297	50‘s-59's	2016	Lobular carcinoma, NOS	8520/3: Lobular carcinoma, NOS	Grade I	T1c	N0	M0	2	Luminal A	BCS	Yes	No	Alive	2	Alive
29459292	50‘s-59's	2016	Lobular carcinoma, NOS	8520/3: Lobular carcinoma, NOS	Grade I	T1c	N0	M0	1.8	Luminal A	BCS	Yes	No	Alive	2	Alive
55909876	50‘s-59's	2016	Lobular carcinoma, NOS	8520/3: Lobular carcinoma, NOS	Grade I	T1c	N0	M0	1.4	Luminal A	BCS	Yes	No	Alive	6	Alive
55984187	50‘s-59's	2016	Lobular carcinoma, NOS	8520/3: Lobular carcinoma, NOS	Grade I	T1c	N0	M0	1.3	Luminal A	BCS	No	No	Alive	4	Alive
56038994	50‘s-59's	2016	Lobular carcinoma, NOS	8520/3: Lobular carcinoma, NOS	Grade I	T1c	N1	M0	1.2	Luminal A	Mastectomy	No	No	Alive	1	Alive
57060300	50‘s-59's	2016	Lobular carcinoma, NOS	8520/3: Lobular carcinoma, NOS	Grade I	T1c	N0	M0	1.7	Luminal A	BCS	Yes	No	Alive	6	Alive
63346290	50‘s-59's	2016	Lobular carcinoma, NOS	8520/3: Lobular carcinoma, NOS	Grade I	T1c	N0	M0	1.9	Luminal A	Mastectomy	No	No	Alive	11	Alive
63386788	50‘s-59's	2016	Lobular carcinoma, NOS	8520/3: Lobular carcinoma, NOS	Grade I	T1b	N0	M0	0.9	Luminal A	BCS	Yes	No	Alive	1	Alive
4067306	50‘s-59's	2012	Lobular carcinoma, NOS	8520/3: Lobular carcinoma, NOS	Grade I	T1c	N0	M0	1.6	Luminal A	Mastectomy	No	No	Alive	58	Alive
4535501	50‘s-59's	2013	Lobular carcinoma, NOS	8520/3: Lobular carcinoma, NOS	Grade I	T1c	N0	M0	1.6	Luminal A	Mastectomy	No	No	Alive	37	Alive
4590592	50‘s-59's	2015	Lobular carcinoma, NOS	8520/3: Lobular carcinoma, NOS	Grade I	T1c	N0	M0	1.6	Luminal A	BCS	Yes	No	Alive	19	Alive
4592426	50‘s-59's	2015	Lobular carcinoma, NOS	8520/3: Lobular carcinoma, NOS	Grade I	T1c	N0	M0	1.2	Luminal A	BCS	Yes	No	Alive	18	Alive
4612510	50‘s-59's	2014	Lobular carcinoma, NOS	8520/3: Lobular carcinoma, NOS	Grade I	T1c	N0	M0	1.5	Luminal A	Mastectomy	No	No	Alive	1	Alive
8976852	50‘s-59's	2010	Lobular carcinoma, NOS	8520/3: Lobular carcinoma, NOS	Grade I	T1c	N0	M0	1.3	Luminal A	Mastectomy	No	No	Alive	73	Alive
9002602	50‘s-59's	2011	Lobular carcinoma, NOS	8520/3: Lobular carcinoma, NOS	Grade I	T1c	N0	M0	1.4	Luminal A	BCS	Yes	No	Alive	64	Alive
9035309	50‘s-59's	2012	Lobular carcinoma, NOS	8520/3: Lobular carcinoma, NOS	Grade I	T1b	N0	M0	0.8	Luminal A	BCS	Yes	No	Alive	55	Alive
9541858	50‘s-59's	2015	Lobular carcinoma, NOS	8520/3: Lobular carcinoma, NOS	Grade I	T1c	N0	M0	1.7	Luminal A	Mastectomy	No	Yes	Alive	13	Alive
14484880	50‘s-59's	2010	Lobular carcinoma, NOS	8520/3: Lobular carcinoma, NOS	Grade I	T1c	N1	M0	1.9	Luminal A	Mastectomy	Yes	Yes	Alive	83	Alive
14525955	50‘s-59's	2011	Lobular carcinoma, NOS	8520/3: Lobular carcinoma, NOS	Grade I	T1b	N0	M0	1	Luminal A	BCS	Yes	No	Alive	66	Alive
14622276	50‘s-59's	2013	Lobular carcinoma, NOS	8520/3: Lobular carcinoma, NOS	Grade I	T1c	N1	M0	1.9	Luminal A	BCS	Yes	No	Alive	40	Alive
15042822	50‘s-59's	2014	Lobular carcinoma, NOS	8520/3: Lobular carcinoma, NOS	Grade I	T1b	N0	M0	1	Luminal A	BCS	Yes	No	Alive	33	Alive
15077512	50‘s-59's	2014	Lobular carcinoma, NOS	8520/3: Lobular carcinoma, NOS	Grade I	T1b	N1	M0	1	Luminal A	Mastectomy	Yes	Yes	Alive	26	Alive
16545248	50‘s-59's	2013	Lobular carcinoma, NOS	8520/3: Lobular carcinoma, NOS	Grade I	T1c	N1	M0	1.1	Luminal A	Mastectomy	Yes	Yes	Alive	40	Alive
16549511	50‘s-59's	2013	Lobular carcinoma, NOS	8520/3: Lobular carcinoma, NOS	Grade I	T1c	N0	M0	1.6	Luminal A	Mastectomy	No	No	Alive	43	Alive
19556605	50‘s-59's	2015	Lobular carcinoma, NOS	8520/3: Lobular carcinoma, NOS	Grade I	T1c	N0	M0	1.6	Luminal A	Mastectomy	No	No	Alive	21	Alive
20645421	50‘s-59's	2015	Lobular carcinoma, NOS	8520/3: Lobular carcinoma, NOS	Grade I	T1b	N0	M0	0.8	Luminal A	Mastectomy	No	No	Alive	20	Alive
21225958	50‘s-59's	2015	Lobular carcinoma, NOS	8520/3: Lobular carcinoma, NOS	Grade I	T1c	N1	M0	1.8	Luminal A	Mastectomy	No	No	Alive	12	Alive
22495358	50‘s-59's	2012	Lobular carcinoma, NOS	8520/3: Lobular carcinoma, NOS	Grade I	T1c	N1	M0	1.9	Luminal A	BCS	Yes	Yes	Alive	55	Alive
22534094	50‘s-59's	2015	Lobular carcinoma, NOS	8520/3: Lobular carcinoma, NOS	Grade I	T1c	N0	M0	1.8	Luminal A	BCS	No	Yes	Alive	18	Alive
22545575	50‘s-59's	2015	Lobular carcinoma, NOS	8520/3: Lobular carcinoma, NOS	Grade I	T1c	N0	M0	2	Luminal A	Mastectomy	No	No	Alive	23	Alive
26924682	50‘s-59's	2012	Lobular carcinoma, NOS	8520/3: Lobular carcinoma, NOS	Grade I	T1c	N0	M0	1.3	Luminal A	Mastectomy	No	No	Alive	58	Alive
26950110	50‘s-59's	2012	Lobular carcinoma, NOS	8520/3: Lobular carcinoma, NOS	Grade I	T1c	N0	M0	1.8	Luminal A	BCS	Yes	No	Alive	51	Alive
29001816	50‘s-59's	2010	Lobular carcinoma, NOS	8520/3: Lobular carcinoma, NOS	Grade I	T1b	N0	M0	0.9	Luminal A	BCS	Yes	No	Alive	81	Alive
29383750	50‘s-59's	2013	Lobular carcinoma, NOS	8520/3: Lobular carcinoma, NOS	Grade I	T1c	N0	M0	1.5	Luminal A	BCS	Yes	No	Alive	46	Alive
31907995	50‘s-59's	2013	Lobular carcinoma, NOS	8520/3: Lobular carcinoma, NOS	Grade I	T1c	N1	M0	1.7	Luminal A	Mastectomy	Yes	Yes	Alive	45	Alive
31916071	50‘s-59's	2013	Lobular carcinoma, NOS	8520/3: Lobular carcinoma, NOS	Grade I	T1b	N0	M0	0.7	Luminal A	Mastectomy	No	No	Alive	37	Alive
33851342	50‘s-59's	2011	Lobular carcinoma, NOS	8520/3: Lobular carcinoma, NOS	Grade I	T1b	N0	M0	0.6	Luminal A	BCS	Yes	No	Alive	65	Alive
33856845	50‘s-59's	2011	Lobular carcinoma, NOS	8520/3: Lobular carcinoma, NOS	Grade I	T1c	N0	M0	1.1	Luminal A	Mastectomy	No	Yes	Alive	64	Alive
33884564	50‘s-59's	2012	Lobular carcinoma, NOS	8520/3: Lobular carcinoma, NOS	Grade I	T1b	N0	M0	0.6	Luminal A	Mastectomy	No	No	Alive	49	Alive
33910422	50‘s-59's	2014	Lobular carcinoma, NOS	8520/3: Lobular carcinoma, NOS	Grade I	T1b	N0	M0	0.8	Luminal A	Mastectomy	No	No	Alive	34	Alive
33935282	50‘s-59's	2015	Lobular carcinoma, NOS	8520/3: Lobular carcinoma, NOS	Grade I	T1c	N0	M0	1.4	Luminal A	BCS	No	No	Alive	18	Alive
39451574	50‘s-59's	2011	Lobular carcinoma, NOS	8520/3: Lobular carcinoma, NOS	Grade I	T1b	N0	M0	0.7	Luminal A	BCS	No	No	Alive	67	Alive
46143647	50‘s-59's	2010	Lobular carcinoma, NOS	8520/3: Lobular carcinoma, NOS	Grade I	T1c	N0	M0	1.1	Luminal A	BCS	Yes	No	Alive	72	Alive
48306536	50‘s-59's	2011	Lobular carcinoma, NOS	8520/3: Lobular carcinoma, NOS	Grade I	T1c	N0	M0	2	Luminal A	No surgery	No	Yes	Other Cause of Death	19	Other Cause of Death
52615663	50‘s-59's	2010	Lobular carcinoma, NOS	8520/3: Lobular carcinoma, NOS	Grade I	T1b	N1	M0	0.6	Luminal A	Mastectomy	No	Yes	Alive	75	Alive
52642455	50‘s-59's	2010	Lobular carcinoma, NOS	8520/3: Lobular carcinoma, NOS	Grade I	T1b	N0	M0	0.7	Luminal A	Mastectomy	No	Yes	Alive	81	Alive
53154233	50‘s-59's	2011	Lobular carcinoma, NOS	8520/3: Lobular carcinoma, NOS	Grade I	T1b	N0	M0	0.8	Luminal A	Mastectomy	No	No	Alive	63	Alive
53155329	50‘s-59's	2010	Lobular carcinoma, NOS	8520/3: Lobular carcinoma, NOS	Grade I	T1c	N0	M0	1.8	Luminal A	BCS	Yes	No	Alive	76	Alive
53160594	50‘s-59's	2011	Lobular carcinoma, NOS	8520/3: Lobular carcinoma, NOS	Grade I	T1b	N0	M0	1	Luminal A	Mastectomy	No	No	Alive	70	Alive
53162176	50‘s-59's	2010	Lobular carcinoma, NOS	8520/3: Lobular carcinoma, NOS	Grade I	T1c	N1	M0	1.5	Luminal A	Mastectomy	No	Yes	Alive	70	Alive
53162690	50‘s-59's	2011	Lobular carcinoma, NOS	8520/3: Lobular carcinoma, NOS	Grade I	T1b	N0	M0	0.8	Luminal A	BCS	No	No	Alive	70	Alive
53762318	50‘s-59's	2012	Lobular carcinoma, NOS	8520/3: Lobular carcinoma, NOS	Grade I	T1c	N0	M0	1.8	Luminal A	Mastectomy	No	Yes	Alive	50	Alive
54379051	50‘s-59's	2013	Lobular carcinoma, NOS	8520/3: Lobular carcinoma, NOS	Grade I	T1b	N0	M0	0.8	Luminal A	BCS	No	Yes	Alive	42	Alive
54845684	50‘s-59's	2014	Lobular carcinoma, NOS	8520/3: Lobular carcinoma, NOS	Grade I	T1c	N0	M0	1.2	Luminal A	Mastectomy	No	No	Alive	28	Alive
54862684	50‘s-59's	2014	Lobular carcinoma, NOS	8520/3: Lobular carcinoma, NOS	Grade I	T1c	N0	M0	1.2	Luminal A	BCS	No	No	Alive	24	Alive
55379999	50‘s-59's	2015	Lobular carcinoma, NOS	8520/3: Lobular carcinoma, NOS	Grade I	T1c	N0	M0	1.1	Luminal A	Mastectomy	No	No	Alive	19	Alive
58919712	50‘s-59's	2012	Lobular carcinoma, NOS	8520/3: Lobular carcinoma, NOS	Grade I	T1b	N0	M0	0.7	Luminal A	BCS	Yes	No	Alive	59	Alive
59310012	50‘s-59's	2013	Lobular carcinoma, NOS	8520/3: Lobular carcinoma, NOS	Grade I	T1b	N0	M0	0.6	Luminal A	BCS	Yes	No	Alive	44	Alive
62636344	50‘s-59's	2010	Lobular carcinoma, NOS	8520/3: Lobular carcinoma, NOS	Grade I	T1c	N1	M0	2	Luminal A	Mastectomy	No	Yes	Alive	81	Alive
62647924	50‘s-59's	2010	Lobular carcinoma, NOS	8520/3: Lobular carcinoma, NOS	Grade I	T1b	N0	M0	0.7	Luminal A	BCS	Yes	No	Alive	81	Alive
62741026	50‘s-59's	2012	Lobular carcinoma, NOS	8520/3: Lobular carcinoma, NOS	Grade I	T1c	N0	M0	1.2	Luminal A	Mastectomy	No	No	Alive	57	Alive
63288777	50‘s-59's	2014	Lobular carcinoma, NOS	8520/3: Lobular carcinoma, NOS	Grade I	T1c	N1	M0	1.8	Luminal A	Mastectomy	Yes	Yes	Alive	29	Alive
63328699	50‘s-59's	2015	Lobular carcinoma, NOS	8520/3: Lobular carcinoma, NOS	Grade I	T1c	N0	M0	1.5	Luminal A	BCS	Yes	No	Alive	14	Alive
72745559	50‘s-59's	2012	Lobular carcinoma, NOS	8520/3: Lobular carcinoma, NOS	Grade I	T1c	N0	M0	1.5	Luminal A	BCS	Yes	No	Alive	54	Alive
72758373	50‘s-59's	2013	Lobular carcinoma, NOS	8520/3: Lobular carcinoma, NOS	Grade I	T1b	N0	M0	0.8	Luminal A	Mastectomy	No	No	Alive	43	Alive
72772838	50‘s-59's	2012	Lobular carcinoma, NOS	8520/3: Lobular carcinoma, NOS	Grade I	T1b	N1	M0	0.9	Luminal A	BCS	Yes	No	Alive	51	Alive
73198737	50‘s-59's	2012	Lobular carcinoma, NOS	8520/3: Lobular carcinoma, NOS	Grade I	T1c	N1	M0	1.4	Luminal A	Mastectomy	No	Yes	Alive	50	Alive
73295045	50‘s-59's	2013	Lobular carcinoma, NOS	8520/3: Lobular carcinoma, NOS	Grade I	T1c	N0	M0	1.9	Luminal A	BCS	Yes	Yes	Alive	42	Alive
73756696	50‘s-59's	2015	Lobular carcinoma, NOS	8520/3: Lobular carcinoma, NOS	Grade I	T1c	N0	M0	1.4	Luminal A	Mastectomy	No	No	Alive	20	Alive
73806861	50‘s-59's	2015	Lobular carcinoma, NOS	8520/3: Lobular carcinoma, NOS	Grade I	T1b	N0	M0	1	Luminal A	Mastectomy	No	Yes	Alive	22	Alive
76666248	50‘s-59's	2012	Lobular carcinoma, NOS	8520/3: Lobular carcinoma, NOS	Grade I	T1c	N0	M0	2	Luminal A	BCS	Yes	No	Alive	55	Alive
77073512	50‘s-59's	2012	Lobular carcinoma, NOS	8520/3: Lobular carcinoma, NOS	Grade I	T1b	N0	M0	0.9	Luminal A	Mastectomy	No	No	Alive	26	Alive
77103996	50‘s-59's	2013	Lobular carcinoma, NOS	8520/3: Lobular carcinoma, NOS	Grade I	T1b	N0	M0	1	Luminal A	Mastectomy	No	No	Alive	4	Alive
77645424	50‘s-59's	2015	Lobular carcinoma, NOS	8520/3: Lobular carcinoma, NOS	Grade I	T1c	N1	M0	1.5	Luminal A	Mastectomy	No	No	Alive	15	Alive
4653300	50‘s-59's	2016	Lobular carcinoma, NOS	8520/3: Lobular carcinoma, NOS	Grade I	T1c	N0	M0	1.3	Luminal A	BCS	Yes	No	Alive	3	Alive
20689655	50‘s-59's	2016	Lobular carcinoma, NOS	8520/3: Lobular carcinoma, NOS	Grade I	T1b	N0	M0	1	Luminal A	BCS	Yes	No	Alive	2	Alive
31990615	50‘s-59's	2016	Lobular carcinoma, NOS	8520/3: Lobular carcinoma, NOS	Grade I	T1c	N0	M0	1.5	Luminal A	BCS	Yes	Yes	Alive	11	Alive
32010118	50‘s-59's	2016	Lobular carcinoma, NOS	8520/3: Lobular carcinoma, NOS	Grade I	T1b	N0	M0	0.6	Luminal A	BCS	Yes	No	Alive	3	Alive
33975118	50‘s-59's	2016	Lobular carcinoma, NOS	8520/3: Lobular carcinoma, NOS	Grade I	T1c	N1	M0	1.5	Luminal A	BCS	No	No	Alive	7	Alive
55520068	50‘s-59's	2016	Lobular carcinoma, NOS	8520/3: Lobular carcinoma, NOS	Grade I	T1c	N0	M0	1.8	Luminal A	BCS	Yes	No	Alive	10	Alive
56026556	50‘s-59's	2016	Lobular carcinoma, NOS	8520/3: Lobular carcinoma, NOS	Grade I	T1c	N0	M0	1.4	Luminal A	Mastectomy	No	No	Alive	0	Alive
59730067	50‘s-59's	2016	Lobular carcinoma, NOS	8520/3: Lobular carcinoma, NOS	Grade I	T1c	N0	M0	1.2	Luminal A	BCS	Yes	No	Alive	3	Alive
73878915	50‘s-59's	2016	Lobular carcinoma, NOS	8520/3: Lobular carcinoma, NOS	Grade I	T1c	N0	M0	1.3	Luminal A	Mastectomy	No	No	Alive	6	Alive
77707164	50‘s-59's	2016	Lobular carcinoma, NOS	8520/3: Lobular carcinoma, NOS	Grade I	T1b	N0	M0	0.9	Luminal A	BCS	Yes	No	Alive	1	Alive
77713926	50‘s-59's	2016	Lobular carcinoma, NOS	8520/3: Lobular carcinoma, NOS	Grade I	T1c	N1	M0	1.4	Luminal A	BCS	Yes	No	Alive	5	Alive
77749923	50‘s-59's	2016	Lobular carcinoma, NOS	8520/3: Lobular carcinoma, NOS	Grade I	T1c	N1	M0	2	Luminal A	Mastectomy	No	Yes	Alive	3	Alive
2944425	50‘s-59's	2010	Lobular carcinoma, NOS	8520/3: Lobular carcinoma, NOS	Grade I	T1b	N0	M0	0.6	Luminal A	BCS	Yes	No	Alive	80	Alive
4019893	50‘s-59's	2010	Lobular carcinoma, NOS	8520/3: Lobular carcinoma, NOS	Grade I	T1c	N0	M0	1.1	Luminal A	BCS	Yes	No	Alive	79	Alive
4054259	50‘s-59's	2011	Lobular carcinoma, NOS	8520/3: Lobular carcinoma, NOS	Grade I	T1c	N0	M0	1.6	Luminal A	BCS	Yes	No	Alive	63	Alive
4055430	50‘s-59's	2011	Lobular carcinoma, NOS	8520/3: Lobular carcinoma, NOS	Grade I	T1c	N1	M0	1.5	Luminal A	Mastectomy	No	Yes	Alive	58	Alive
4080196	50‘s-59's	2012	Lobular carcinoma, NOS	8520/3: Lobular carcinoma, NOS	Grade I	T1c	N0	M0	1.2	Luminal A	Mastectomy	No	No	Alive	58	Alive
4084491	50‘s-59's	2012	Lobular carcinoma, NOS	8520/3: Lobular carcinoma, NOS	Grade I	T1b	N0	M0	1	Luminal A	BCS	Yes	No	Alive	53	Alive
4103417	50‘s-59's	2013	Lobular carcinoma, NOS	8520/3: Lobular carcinoma, NOS	Grade I	T1c	N0	M0	1.6	Luminal A	Mastectomy	No	No	Alive	47	Alive
4117928	50‘s-59's	2013	Lobular carcinoma, NOS	8520/3: Lobular carcinoma, NOS	Grade I	T1b	N1	M0	0.9	Luminal A	No surgery	No	No	Alive	42	Alive
4120506	50‘s-59's	2013	Lobular carcinoma, NOS	8520/3: Lobular carcinoma, NOS	Grade I	T1c	N0	M0	2	Luminal A	Mastectomy	No	Yes	Alive	40	Alive
4127290	50‘s-59's	2013	Lobular carcinoma, NOS	8520/3: Lobular carcinoma, NOS	Grade I	T1b	N0	M0	0.9	Luminal A	BCS	Yes	No	Alive	40	Alive
4618557	50‘s-59's	2015	Lobular carcinoma, NOS	8520/3: Lobular carcinoma, NOS	Grade I	T1b	N0	M0	0.9	Luminal A	BCS	Yes	No	Alive	12	Alive
9001804	50‘s-59's	2011	Lobular carcinoma, NOS	8520/3: Lobular carcinoma, NOS	Grade I	T1c	N1	M0	1.3	Luminal A	Mastectomy	No	No	Alive	66	Alive
9010759	50‘s-59's	2011	Lobular carcinoma, NOS	8520/3: Lobular carcinoma, NOS	Grade I	T1b	N1	M0	0.7	Luminal A	BCS	Yes	No	Alive	68	Alive
9044976	50‘s-59's	2012	Lobular carcinoma, NOS	8520/3: Lobular carcinoma, NOS	Grade I	T1b	N0	M0	0.6	Luminal A	BCS	Yes	No	Alive	52	Alive
9469425	50‘s-59's	2013	Lobular carcinoma, NOS	8520/3: Lobular carcinoma, NOS	Grade I	T1b	N0	M0	0.7	Luminal A	BCS	Yes	No	Alive	39	Alive
9470535	50‘s-59's	2013	Lobular carcinoma, NOS	8520/3: Lobular carcinoma, NOS	Grade I	T1c	N0	M0	1.4	Luminal A	Mastectomy	Yes	Yes	Alive	26	Alive
9492284	50‘s-59's	2013	Lobular carcinoma, NOS	8520/3: Lobular carcinoma, NOS	Grade I	T1c	N0	M0	1.7	Luminal A	Mastectomy	No	No	Alive	36	Alive
9534346	50‘s-59's	2015	Lobular carcinoma, NOS	8520/3: Lobular carcinoma, NOS	Grade I	T1c	N0	M0	1.5	Luminal A	BCS	Yes	No	Alive	4	Alive
11129034	50‘s-59's	2011	Lobular carcinoma, NOS	8520/3: Lobular carcinoma, NOS	Grade I	T1b	N0	M0	0.6	Luminal A	BCS	Yes	No	Alive	60	Alive
13932297	50‘s-59's	2010	Lobular carcinoma, NOS	8520/3: Lobular carcinoma, NOS	Grade I	T1c	N1	M0	2	Luminal A	Mastectomy	No	Yes	Alive	73	Alive
14558231	50‘s-59's	2011	Lobular carcinoma, NOS	8520/3: Lobular carcinoma, NOS	Grade I	T1c	N1	M0	1.8	Luminal A	Mastectomy	Yes	Yes	Alive	67	Alive
15102032	50‘s-59's	2015	Lobular carcinoma, NOS	8520/3: Lobular carcinoma, NOS	Grade I	T1b	N0	M0	0.6	Luminal A	BCS	Yes	No	Alive	16	Alive
15105116	50‘s-59's	2015	Lobular carcinoma, NOS	8520/3: Lobular carcinoma, NOS	Grade I	T1c	N0	M0	1.1	Luminal A	BCS	Yes	No	Alive	17	Alive
16574936	50‘s-59's	2015	Lobular carcinoma, NOS	8520/3: Lobular carcinoma, NOS	Grade I	T1b	N0	M0	0.8	Luminal A	BCS	Yes	No	Alive	20	Alive
20142708	50‘s-59's	2011	Lobular carcinoma, NOS	8520/3: Lobular carcinoma, NOS	Grade I	T1b	N0	M0	0.6	Luminal A	BCS	Yes	No	Alive	70	Alive
20154348	50‘s-59's	2011	Lobular carcinoma, NOS	8520/3: Lobular carcinoma, NOS	Grade I	T1b	N0	M0	0.9	Luminal A	Mastectomy	No	No	Alive	69	Alive
20179931	50‘s-59's	2012	Lobular carcinoma, NOS	8520/3: Lobular carcinoma, NOS	Grade I	T1c	N0	M0	1.6	Luminal A	BCS	Yes	No	Alive	55	Alive
20597396	50‘s-59's	2014	Lobular carcinoma, NOS	8520/3: Lobular carcinoma, NOS	Grade I	T1c	N1	M0	1.5	Luminal A	BCS	Yes	No	Alive	35	Alive
20623014	50‘s-59's	2014	Lobular carcinoma, NOS	8520/3: Lobular carcinoma, NOS	Grade I	T1b	N0	M0	1	Luminal A	Mastectomy	Yes	No	Alive	30	Alive
20703196	50‘s-59's	2015	Lobular carcinoma, NOS	8520/3: Lobular carcinoma, NOS	Grade I	T1c	N1	M0	1.3	Luminal A	Mastectomy	No	Yes	Alive	19	Alive
22466788	50‘s-59's	2010	Lobular carcinoma, NOS	8520/3: Lobular carcinoma, NOS	Grade I	T1c	N1	M0	1.7	Luminal A	BCS	Yes	No	Alive	80	Alive
22526352	50‘s-59's	2013	Lobular carcinoma, NOS	8520/3: Lobular carcinoma, NOS	Grade I	T1c	N0	M0	1.4	Luminal A	BCS	Yes	No	Alive	41	Alive
22544732	50‘s-59's	2013	Lobular carcinoma, NOS	8520/3: Lobular carcinoma, NOS	Grade I	T1c	N1	M0	1.1	Luminal A	Mastectomy	No	No	Alive	36	Alive
23537743	50‘s-59's	2014	Lobular carcinoma, NOS	8520/3: Lobular carcinoma, NOS	Grade I	T1b	N0	M0	1	Luminal A	BCS	Yes	No	Alive	33	Alive
25836045	50‘s-59's	2013	Lobular carcinoma, NOS	8520/3: Lobular carcinoma, NOS	Grade I	T1c	N0	M0	2	Luminal A	Mastectomy	No	No	Alive	42	Alive
26876005	50‘s-59's	2011	Lobular carcinoma, NOS	8520/3: Lobular carcinoma, NOS	Grade I	T1b	N0	M0	0.7	Luminal A	Mastectomy	No	No	Alive	70	Alive
26919485	50‘s-59's	2011	Lobular carcinoma, NOS	8520/3: Lobular carcinoma, NOS	Grade I	T1b	N0	M0	0.7	Luminal A	Mastectomy	No	No	Alive	60	Alive
26936809	50‘s-59's	2012	Lobular carcinoma, NOS	8520/3: Lobular carcinoma, NOS	Grade I	T1b	N0	M0	0.6	Luminal A	BCS	Yes	No	Alive	55	Alive
27502777	50‘s-59's	2015	Lobular carcinoma, NOS	8520/3: Lobular carcinoma, NOS	Grade I	T1c	N0	M0	1.6	Luminal A	BCS	Yes	No	Alive	12	Alive
31471943	50‘s-59's	2011	Lobular carcinoma, NOS	8520/3: Lobular carcinoma, NOS	Grade I	T1b	N0	M0	0.7	Luminal A	Mastectomy	No	No	Alive	71	Alive
31481235	50‘s-59's	2011	Lobular carcinoma, NOS	8520/3: Lobular carcinoma, NOS	Grade I	T1c	N0	M0	1.4	Luminal A	BCS	Yes	No	Alive	71	Alive
31513390	50‘s-59's	2012	Lobular carcinoma, NOS	8520/3: Lobular carcinoma, NOS	Grade I	T1b	N0	M0	0.6	Luminal A	Mastectomy	No	No	Alive	56	Alive
31916976	50‘s-59's	2013	Lobular carcinoma, NOS	8520/3: Lobular carcinoma, NOS	Grade I	T1c	N0	M0	1.1	Luminal A	BCS	Yes	No	Alive	38	Alive
31949588	50‘s-59's	2015	Lobular carcinoma, NOS	8520/3: Lobular carcinoma, NOS	Grade I	T1c	N0	M0	1.1	Luminal A	BCS	Yes	No	Alive	5	Alive
31950552	50‘s-59's	2014	Lobular carcinoma, NOS	8520/3: Lobular carcinoma, NOS	Grade I	T1c	N1	M0	1.4	Luminal A	Mastectomy	Yes	Yes	Alive	27	Alive
33532173	50‘s-59's	2011	Lobular carcinoma, NOS	8520/3: Lobular carcinoma, NOS	Grade I	T1b	N0	M0	0.8	Luminal A	BCS	Yes	No	Alive	69	Alive
33879309	50‘s-59's	2012	Lobular carcinoma, NOS	8520/3: Lobular carcinoma, NOS	Grade I	T1c	N0	M0	1.2	Luminal A	BCS	Yes	No	Alive	52	Alive
33914288	50‘s-59's	2014	Lobular carcinoma, NOS	8520/3: Lobular carcinoma, NOS	Grade I	T1c	N0	M0	1.3	Luminal A	BCS	Yes	No	Alive	32	Alive
33923325	50‘s-59's	2014	Lobular carcinoma, NOS	8520/3: Lobular carcinoma, NOS	Grade I	T1c	N0	M0	1.2	Luminal A	BCS	Yes	No	Alive	25	Alive
39427720	50‘s-59's	2010	Lobular carcinoma, NOS	8520/3: Lobular carcinoma, NOS	Grade I	T1c	N0	M0	1.1	Luminal A	BCS	Yes	No	Alive	73	Alive
39882326	50‘s-59's	2011	Lobular carcinoma, NOS	8520/3: Lobular carcinoma, NOS	Grade I	T1b	N0	M0	1	Luminal A	BCS	No	No	Alive	50	Alive
41534225	50‘s-59's	2013	Lobular carcinoma, NOS	8520/3: Lobular carcinoma, NOS	Grade I	T1c	N0	M0	1.1	Luminal A	BCS	Yes	No	Alive	47	Alive
48271131	50‘s-59's	2010	Lobular carcinoma, NOS	8520/3: Lobular carcinoma, NOS	Grade I	T1b	N0	M0	1	Luminal A	BCS	Yes	No	Alive	72	Alive
51043400	50‘s-59's	2012	Lobular carcinoma, NOS	8520/3: Lobular carcinoma, NOS	Grade I	T1c	N1	M0	1.2	Luminal A	Mastectomy	No	No	Alive	59	Alive
53285553	50‘s-59's	2012	Lobular carcinoma, NOS	8520/3: Lobular carcinoma, NOS	Grade I	T1c	N0	M0	1.6	Luminal A	No surgery	No	Yes	Alive	59	Alive
53837357	50‘s-59's	2013	Lobular carcinoma, NOS	8520/3: Lobular carcinoma, NOS	Grade I	T1c	N0	M0	1.9	Luminal A	BCS	Yes	Yes	Alive	46	Alive
54297557	50‘s-59's	2013	Lobular carcinoma, NOS	8520/3: Lobular carcinoma, NOS	Grade I	T1c	N0	M0	1.3	Luminal A	BCS	Yes	No	Alive	37	Alive
54336395	50‘s-59's	2013	Lobular carcinoma, NOS	8520/3: Lobular carcinoma, NOS	Grade I	T1c	N1	M0	1.1	Luminal A	Mastectomy	No	No	Alive	36	Alive
54390734	50‘s-59's	2014	Lobular carcinoma, NOS	8520/3: Lobular carcinoma, NOS	Grade I	T1c	N0	M0	1.1	Luminal A	BCS	Yes	No	Alive	33	Alive
55362744	50‘s-59's	2015	Lobular carcinoma, NOS	8520/3: Lobular carcinoma, NOS	Grade I	T1b	N0	M0	0.8	Luminal A	BCS	No	No	Alive	21	Alive
55441979	50‘s-59's	2015	Lobular carcinoma, NOS	8520/3: Lobular carcinoma, NOS	Grade I	T1c	N1	M0	1.7	Luminal A	BCS	No	Yes	Alive	14	Alive
58898733	50‘s-59's	2011	Lobular carcinoma, NOS	8520/3: Lobular carcinoma, NOS	Grade I	T1c	N0	M0	1.5	Luminal A	Mastectomy	No	No	Alive	64	Alive
59217583	50‘s-59's	2012	Lobular carcinoma, NOS	8520/3: Lobular carcinoma, NOS	Grade I	T1c	N0	M0	1.3	Luminal A	Mastectomy	No	No	Alive	58	Alive
59219980	50‘s-59's	2012	Lobular carcinoma, NOS	8520/3: Lobular carcinoma, NOS	Grade I	T1b	N0	M0	0.7	Luminal A	Mastectomy	No	No	Alive	58	Alive
59252540	50‘s-59's	2013	Lobular carcinoma, NOS	8520/3: Lobular carcinoma, NOS	Grade I	T1c	N0	M0	1.2	Luminal A	BCS	Yes	No	Alive	47	Alive
59350852	50‘s-59's	2014	Lobular carcinoma, NOS	8520/3: Lobular carcinoma, NOS	Grade I	T1b	N0	M0	0.9	Luminal A	BCS	Yes	No	Alive	26	Alive
59690494	50‘s-59's	2015	Lobular carcinoma, NOS	8520/3: Lobular carcinoma, NOS	Grade I	T1c	N0	M0	1.8	Luminal A	Mastectomy	No	No	Alive	16	Alive
62686786	50‘s-59's	2011	Lobular carcinoma, NOS	8520/3: Lobular carcinoma, NOS	Grade I	T1b	N0	M0	0.9	Luminal A	BCS	Yes	No	Alive	58	Alive
62709000	50‘s-59's	2012	Lobular carcinoma, NOS	8520/3: Lobular carcinoma, NOS	Grade I	T1c	N1	M0	1.2	Luminal A	Mastectomy	No	Yes	Alive	58	Alive
63273424	50‘s-59's	2014	Lobular carcinoma, NOS	8520/3: Lobular carcinoma, NOS	Grade I	T1b	N0	M0	1	Luminal A	BCS	Yes	No	Alive	28	Alive
63315284	50‘s-59's	2015	Lobular carcinoma, NOS	8520/3: Lobular carcinoma, NOS	Grade I	T1b	N0	M0	0.9	Luminal A	BCS	Yes	No	Alive	22	Alive
72165479	50‘s-59's	2010	Lobular carcinoma, NOS	8520/3: Lobular carcinoma, NOS	Grade I	T1c	N1	M0	1.7	Luminal A	Mastectomy	No	Yes	Alive	82	Alive
72625031	50‘s-59's	2011	Lobular carcinoma, NOS	8520/3: Lobular carcinoma, NOS	Grade I	T1c	N0	M0	1.5	Luminal A	Mastectomy	No	No	Alive	58	Alive
72695772	50‘s-59's	2011	Lobular carcinoma, NOS	8520/3: Lobular carcinoma, NOS	Grade I	T1c	N1	M0	1.6	Luminal A	Mastectomy	No	No	Alive	62	Alive
72747172	50‘s-59's	2012	Lobular carcinoma, NOS	8520/3: Lobular carcinoma, NOS	Grade I	T1c	N1	M0	1.1	Luminal A	Mastectomy	Yes	Yes	Alive	54	Alive
73242614	50‘s-59's	2013	Lobular carcinoma, NOS	8520/3: Lobular carcinoma, NOS	Grade I	T1b	N0	M0	0.6	Luminal A	BCS	Yes	Yes	Alive	40	Alive
73263224	50‘s-59's	2013	Lobular carcinoma, NOS	8520/3: Lobular carcinoma, NOS	Grade I	T1c	N0	M0	1.2	Luminal A	Mastectomy	No	No	Alive	39	Alive
73746133	50‘s-59's	2015	Lobular carcinoma, NOS	8520/3: Lobular carcinoma, NOS	Grade I	T1c	N0	M0	1.7	Luminal A	BCS	Yes	No	Alive	23	Alive
77206050	50‘s-59's	2015	Lobular carcinoma, NOS	8520/3: Lobular carcinoma, NOS	Grade I	T1c	N1	M0	2	Luminal A	BCS	Yes	Yes	Alive	23	Alive
4637023	50‘s-59's	2016	Lobular carcinoma, NOS	8520/3: Lobular carcinoma, NOS	Grade I	T1b	N0	M0	1	Luminal A	BCS	Yes	No	Alive	3	Alive
4657229	50‘s-59's	2016	Lobular carcinoma, NOS	8520/3: Lobular carcinoma, NOS	Grade I	T1b	N1	M0	0.1	Luminal A	BCS	Yes	No	Alive	2	Alive
15125050	50‘s-59's	2016	Lobular carcinoma, NOS	8520/3: Lobular carcinoma, NOS	Grade I	T1c	N0	M0	2	Luminal A	BCS	Yes	No	Alive	5	Alive
15176225	50‘s-59's	2016	Lobular carcinoma, NOS	8520/3: Lobular carcinoma, NOS	Grade I	T1b	N1	M0	0.9	Luminal A	BCS	Yes	No	Alive	1	Alive
16571707	50‘s-59's	2016	Lobular carcinoma, NOS	8520/3: Lobular carcinoma, NOS	Grade I	T1c	N0	M0	1.1	Luminal A	BCS	Yes	No	Alive	10	Alive
31991359	50‘s-59's	2016	Lobular carcinoma, NOS	8520/3: Lobular carcinoma, NOS	Grade I	T1c	N1	M0	1.2	Luminal A	Mastectomy	No	No	Alive	11	Alive
33979056	50‘s-59's	2016	Lobular carcinoma, NOS	8520/3: Lobular carcinoma, NOS	Grade I	T1c	N0	M0	1.5	Luminal A	Mastectomy	No	Yes	Alive	9	Alive
41005649	50‘s-59's	2016	Lobular carcinoma, NOS	8520/3: Lobular carcinoma, NOS	Grade I	T1c	N0	M0	1.3	Luminal A	No surgery	No	No	Alive	0	Alive
41026280	50‘s-59's	2016	Lobular carcinoma, NOS	8520/3: Lobular carcinoma, NOS	Grade I	T1c	N0	M0	2	Luminal A	No surgery	No	No	Alive	2	Alive
55926367	50‘s-59's	2016	Lobular carcinoma, NOS	8520/3: Lobular carcinoma, NOS	Grade I	T1b	N0	M0	0.8	Luminal A	Mastectomy	No	No	Alive	9	Alive
55989968	50‘s-59's	2016	Lobular carcinoma, NOS	8520/3: Lobular carcinoma, NOS	Grade I	T1c	N0	M0	1.8	Luminal A	BCS	Yes	No	Alive	2	Alive
55991286	50‘s-59's	2016	Lobular carcinoma, NOS	8520/3: Lobular carcinoma, NOS	Grade I	T1c	N0	M0	1.1	Luminal A	BCS	Yes	Yes	Alive	4	Alive
4099777	50‘s-59's	2012	Lobular carcinoma, NOS	8520/3: Lobular carcinoma, NOS	Grade I	T1c	N0	M0	1.2	Luminal A	Mastectomy	No	No	Alive	46	Alive
4101031	50‘s-59's	2012	Lobular carcinoma, NOS	8520/3: Lobular carcinoma, NOS	Grade I	T1c	N0	M0	1.9	Luminal A	Mastectomy	No	No	Alive	52	Alive
4134438	50‘s-59's	2013	Lobular carcinoma, NOS	8520/3: Lobular carcinoma, NOS	Grade I	T1c	N0	M0	1.5	Luminal A	Mastectomy	No	No	Alive	1	Alive
4537342	50‘s-59's	2014	Lobular carcinoma, NOS	8520/3: Lobular carcinoma, NOS	Grade I	T1b	N0	M0	0.6	Luminal A	BCS	No	No	Alive	33	Alive
4612706	50‘s-59's	2015	Lobular carcinoma, NOS	8520/3: Lobular carcinoma, NOS	Grade I	T1c	N1	M0	1.3	Luminal A	BCS	Yes	Yes	Alive	12	Alive
8982792	50‘s-59's	2010	Lobular carcinoma, NOS	8520/3: Lobular carcinoma, NOS	Grade I	T1b	N0	M0	0.8	Luminal A	BCS	No	No	Alive	73	Alive
9031123	50‘s-59's	2011	Lobular carcinoma, NOS	8520/3: Lobular carcinoma, NOS	Grade I	T1b	N1	M0	0.8	Luminal A	Mastectomy	No	No	Alive	63	Alive
9058120	50‘s-59's	2012	Lobular carcinoma, NOS	8520/3: Lobular carcinoma, NOS	Grade I	T1b	N1	M0	1	Luminal A	Mastectomy	No	No	Alive	59	Alive
9477712	50‘s-59's	2013	Lobular carcinoma, NOS	8520/3: Lobular carcinoma, NOS	Grade I	T1b	N0	M0	0.9	Luminal A	BCS	Yes	No	Alive	42	Alive
9539337	50‘s-59's	2015	Lobular carcinoma, NOS	8520/3: Lobular carcinoma, NOS	Grade I	T1c	N0	M0	1.5	Luminal A	Mastectomy	No	No	Alive	16	Alive
14516486	50‘s-59's	2010	Lobular carcinoma, NOS	8520/3: Lobular carcinoma, NOS	Grade I	T1c	N0	M0	1.5	Luminal A	BCS	Yes	No	Alive	80	Alive
14602464	50‘s-59's	2013	Lobular carcinoma, NOS	8520/3: Lobular carcinoma, NOS	Grade I	T1b	N0	M0	1	Luminal A	Mastectomy	No	No	Alive	45	Alive
16508460	50‘s-59's	2010	Lobular carcinoma, NOS	8520/3: Lobular carcinoma, NOS	Grade I	T1c	N0	M0	1.5	Luminal A	Mastectomy	No	Yes	Alive	73	Alive
16537582	50‘s-59's	2012	Lobular carcinoma, NOS	8520/3: Lobular carcinoma, NOS	Grade I	T1c	N0	M0	2	Luminal A	Mastectomy	No	No	Alive	51	Alive
20114848	50‘s-59's	2010	Lobular carcinoma, NOS	8520/3: Lobular carcinoma, NOS	Grade I	T1b	N1	M0	0.6	Luminal A	Mastectomy	No	No	Alive	79	Alive
20122745	50‘s-59's	2010	Lobular carcinoma, NOS	8520/3: Lobular carcinoma, NOS	Grade I	T1b	N1	M0	0.6	Luminal A	BCS	Yes	No	Alive	74	Alive
20637051	50‘s-59's	2014	Lobular carcinoma, NOS	8520/3: Lobular carcinoma, NOS	Grade I	T1c	N0	M0	1.2	Luminal A	BCS	Yes	No	Alive	24	Alive
22453475	50‘s-59's	2010	Lobular carcinoma, NOS	8520/3: Lobular carcinoma, NOS	Grade I	T1b	N0	M0	0.9	Luminal A	BCS	Yes	No	Alive	80	Alive
22495437	50‘s-59's	2012	Lobular carcinoma, NOS	8520/3: Lobular carcinoma, NOS	Grade I	T1b	N0	M0	0.9	Luminal A	Mastectomy	Yes	Yes	Breast	50	Breast
22532559	50‘s-59's	2014	Lobular carcinoma, NOS	8520/3: Lobular carcinoma, NOS	Grade I	T1b	N0	M0	1	Luminal A	BCS	Yes	No	Alive	26	Alive
22534756	50‘s-59's	2015	Lobular carcinoma, NOS	8520/3: Lobular carcinoma, NOS	Grade I	T1c	N1	M0	1.9	Luminal A	Mastectomy	Yes	Yes	Alive	23	Alive
22536954	50‘s-59's	2015	Lobular carcinoma, NOS	8520/3: Lobular carcinoma, NOS	Grade I	T1c	N0	M0	1.3	Luminal A	Mastectomy	No	No	Alive	13	Alive
22541888	50‘s-59's	2015	Lobular carcinoma, NOS	8520/3: Lobular carcinoma, NOS	Grade I	T1c	N0	M0	1.2	Luminal A	BCS	Yes	No	Alive	16	Alive
26933504	50‘s-59's	2012	Lobular carcinoma, NOS	8520/3: Lobular carcinoma, NOS	Grade I	T1c	N1	M0	1.5	Luminal A	BCS	Yes	Yes	Alive	56	Alive
26982604	50‘s-59's	2013	Lobular carcinoma, NOS	8520/3: Lobular carcinoma, NOS	Grade I	T1b	N0	M0	0.7	Luminal A	Mastectomy	No	No	Alive	42	Alive
27018960	50‘s-59's	2014	Lobular carcinoma, NOS	8520/3: Lobular carcinoma, NOS	Grade I	T1c	N1	M0	1.9	Luminal A	Mastectomy	No	No	Alive	33	Alive
27499085	50‘s-59's	2015	Lobular carcinoma, NOS	8520/3: Lobular carcinoma, NOS	Grade I	T1c	N0	M0	2	Luminal A	BCS	Yes	No	Alive	12	Alive
28960572	50‘s-59's	2013	Lobular carcinoma, NOS	8520/3: Lobular carcinoma, NOS	Grade I	T1b	N0	M0	0.8	Luminal A	BCS	Yes	No	Alive	44	Alive
29032734	50‘s-59's	2010	Lobular carcinoma, NOS	8520/3: Lobular carcinoma, NOS	Grade I	T1b	N0	M0	1	Luminal A	Mastectomy	No	No	Alive	83	Alive
31511565	50‘s-59's	2012	Lobular carcinoma, NOS	8520/3: Lobular carcinoma, NOS	Grade I	T1c	N0	M0	1.5	Luminal A	Mastectomy	No	No	Alive	57	Alive
31910358	50‘s-59's	2013	Lobular carcinoma, NOS	8520/3: Lobular carcinoma, NOS	Grade I	T1c	N0	M0	1.9	Luminal A	BCS	Yes	Yes	Alive	39	Alive
31934625	50‘s-59's	2014	Lobular carcinoma, NOS	8520/3: Lobular carcinoma, NOS	Grade I	T1c	N0	M0	1.3	Luminal A	Mastectomy	No	No	Alive	26	Alive
31962480	50‘s-59's	2015	Lobular carcinoma, NOS	8520/3: Lobular carcinoma, NOS	Grade I	T1b	N0	M0	0.9	Luminal A	BCS	Yes	No	Alive	21	Alive
31970560	50‘s-59's	2014	Lobular carcinoma, NOS	8520/3: Lobular carcinoma, NOS	Grade I	T1c	N0	M0	1.8	Luminal A	Mastectomy	No	No	Alive	17	Alive
31976768	50‘s-59's	2014	Lobular carcinoma, NOS	8520/3: Lobular carcinoma, NOS	Grade I	T1b	N0	M0	0.9	Luminal A	BCS	Yes	No	Alive	29	Alive
33519750	50‘s-59's	2010	Lobular carcinoma, NOS	8520/3: Lobular carcinoma, NOS	Grade I	T1c	N0	M0	1.7	Luminal A	BCS	Yes	No	Alive	76	Alive
33933252	50‘s-59's	2015	Lobular carcinoma, NOS	8520/3: Lobular carcinoma, NOS	Grade I	T1c	N0	M0	1.2	Luminal A	BCS	Yes	No	Alive	19	Alive
39472781	50‘s-59's	2011	Lobular carcinoma, NOS	8520/3: Lobular carcinoma, NOS	Grade I	T1c	N0	M0	1.7	Luminal A	BCS	Yes	No	Alive	66	Alive
40430693	50‘s-59's	2013	Lobular carcinoma, NOS	8520/3: Lobular carcinoma, NOS	Grade I	T1c	N1	M0	1.5	Luminal A	Mastectomy	Yes	Yes	Alive	41	Alive
40443524	50‘s-59's	2013	Lobular carcinoma, NOS	8520/3: Lobular carcinoma, NOS	Grade I	T1c	N1	M0	1.4	Luminal A	Mastectomy	Yes	Yes	Alive	25	Alive
40961140	50‘s-59's	2015	Lobular carcinoma, NOS	8520/3: Lobular carcinoma, NOS	Grade I	T1c	N0	M0	1.1	Luminal A	No surgery	No	No	Alive	13	Alive
40967233	50‘s-59's	2015	Lobular carcinoma, NOS	8520/3: Lobular carcinoma, NOS	Grade I	T1b	N0	M0	0.8	Luminal A	BCS	Yes	No	Alive	17	Alive
42788302	50‘s-59's	2012	Lobular carcinoma, NOS	8520/3: Lobular carcinoma, NOS	Grade I	T1c	N0	M0	1.2	Luminal A	BCS	Yes	No	Alive	58	Alive
52647788	50‘s-59's	2010	Lobular carcinoma, NOS	8520/3: Lobular carcinoma, NOS	Grade I	T1b	N0	M0	1	Luminal A	BCS	Yes	No	Alive	4	Alive
52711928	50‘s-59's	2011	Lobular carcinoma, NOS	8520/3: Lobular carcinoma, NOS	Grade I	T1c	N1	M0	1.6	Luminal A	BCS	Yes	No	Alive	68	Alive
53180453	50‘s-59's	2011	Lobular carcinoma, NOS	8520/3: Lobular carcinoma, NOS	Grade I	T1c	N0	M0	1.6	Luminal A	BCS	Yes	No	Alive	62	Alive
53214407	50‘s-59's	2011	Lobular carcinoma, NOS	8520/3: Lobular carcinoma, NOS	Grade I	T1c	N0	M0	1.4	Luminal A	BCS	Yes	No	Alive	60	Alive
53254426	50‘s-59's	2011	Lobular carcinoma, NOS	8520/3: Lobular carcinoma, NOS	Grade I	T1c	N0	M0	1.7	Luminal A	Mastectomy	No	No	Alive	67	Alive
53274451	50‘s-59's	2011	Lobular carcinoma, NOS	8520/3: Lobular carcinoma, NOS	Grade I	T1c	N0	M0	1.5	Luminal A	Mastectomy	No	Yes	Alive	65	Alive
53770026	50‘s-59's	2012	Lobular carcinoma, NOS	8520/3: Lobular carcinoma, NOS	Grade I	T1b	N0	M0	0.8	Luminal A	BCS	Yes	No	Alive	59	Alive
54263780	50‘s-59's	2013	Lobular carcinoma, NOS	8520/3: Lobular carcinoma, NOS	Grade I	T1c	N0	M0	1.2	Luminal A	BCS	Yes	No	Alive	34	Alive
54339158	50‘s-59's	2013	Lobular carcinoma, NOS	8520/3: Lobular carcinoma, NOS	Grade I	T1c	N1	M0	1.6	Luminal A	Mastectomy	No	Yes	Alive	47	Alive
54404036	50‘s-59's	2014	Lobular carcinoma, NOS	8520/3: Lobular carcinoma, NOS	Grade I	T1b	N0	M0	0.8	Luminal A	BCS	Yes	No	Alive	33	Alive
54810804	50‘s-59's	2014	Lobular carcinoma, NOS	8520/3: Lobular carcinoma, NOS	Grade I	T1c	N0	M0	1.1	Luminal A	BCS	Yes	No	Alive	31	Alive
54844819	50‘s-59's	2015	Lobular carcinoma, NOS	8520/3: Lobular carcinoma, NOS	Grade I	T1c	N0	M0	1.1	Luminal A	Mastectomy	No	No	Alive	23	Alive
54914840	50‘s-59's	2015	Lobular carcinoma, NOS	8520/3: Lobular carcinoma, NOS	Grade I	T1c	N0	M0	1.1	Luminal A	BCS	Yes	No	Alive	23	Alive
54954517	50‘s-59's	2015	Lobular carcinoma, NOS	8520/3: Lobular carcinoma, NOS	Grade I	T1b	N0	M0	0.9	Luminal A	Mastectomy	No	No	Alive	22	Alive
62699850	50‘s-59's	2011	Lobular carcinoma, NOS	8520/3: Lobular carcinoma, NOS	Grade I	T1c	N0	M0	1.5	Luminal A	Mastectomy	No	No	Alive	53	Alive
63313372	50‘s-59's	2015	Lobular carcinoma, NOS	8520/3: Lobular carcinoma, NOS	Grade I	T1b	N0	M0	1	Luminal A	BCS	Yes	No	Alive	21	Alive
63346406	50‘s-59's	2015	Lobular carcinoma, NOS	8520/3: Lobular carcinoma, NOS	Grade I	T1c	N0	M0	1.2	Luminal A	BCS	Yes	No	Alive	12	Alive
72173824	50‘s-59's	2010	Lobular carcinoma, NOS	8520/3: Lobular carcinoma, NOS	Grade I	T1b	N1	M0	0.8	Luminal A	Mastectomy	No	No	Alive	80	Alive
72651355	50‘s-59's	2011	Lobular carcinoma, NOS	8520/3: Lobular carcinoma, NOS	Grade I	T1b	N0	M0	0.6	Luminal A	BCS	Yes	No	Alive	45	Alive
72735245	50‘s-59's	2012	Lobular carcinoma, NOS	8520/3: Lobular carcinoma, NOS	Grade I	T1b	N0	M0	0.6	Luminal A	BCS	Yes	No	Alive	56	Alive
73211819	50‘s-59's	2013	Lobular carcinoma, NOS	8520/3: Lobular carcinoma, NOS	Grade I	T1b	N0	M0	0.8	Luminal A	BCS	Yes	No	Alive	42	Alive
76583551	50‘s-59's	2011	Lobular carcinoma, NOS	8520/3: Lobular carcinoma, NOS	Grade I	T1c	N0	M0	1.7	Luminal A	BCS	Yes	No	Alive	68	Alive
76637415	50‘s-59's	2011	Lobular carcinoma, NOS	8520/3: Lobular carcinoma, NOS	Grade I	T1b	N0	M0	0.6	Luminal A	BCS	Yes	No	Alive	41	Alive
76648837	50‘s-59's	2010	Lobular carcinoma, NOS	8520/3: Lobular carcinoma, NOS	Grade I	T1c	N0	M0	1.7	Luminal A	BCS	Yes	No	Other Cause of Death	67	Other Cause of Death
77659428	50‘s-59's	2015	Lobular carcinoma, NOS	8520/3: Lobular carcinoma, NOS	Grade I	T1c	N1	M0	1.2	Luminal A	BCS	Yes	Yes	Alive	21	Alive
4646721	50‘s-59's	2016	Lobular carcinoma, NOS	8520/3: Lobular carcinoma, NOS	Grade I	T1c	N1	M0	1.7	Luminal A	BCS	Yes	No	Alive	5	Alive
4656852	50‘s-59's	2016	Lobular carcinoma, NOS	8520/3: Lobular carcinoma, NOS	Grade I	T1c	N0	M0	1.7	Luminal A	BCS	Yes	No	Alive	3	Alive
9580559	50‘s-59's	2016	Lobular carcinoma, NOS	8520/3: Lobular carcinoma, NOS	Grade I	T1c	N0	M0	1.5	Luminal A	BCS	Yes	No	Alive	9	Alive
9590758	50‘s-59's	2016	Lobular carcinoma, NOS	8520/3: Lobular carcinoma, NOS	Grade I	T1c	N1	M0	1.5	Luminal A	BCS	Yes	No	Alive	9	Alive
15124463	50‘s-59's	2016	Lobular carcinoma, NOS	8520/3: Lobular carcinoma, NOS	Grade I	T1b	N0	M0	0.8	Luminal A	Mastectomy	No	No	Alive	8	Alive
16594696	50‘s-59's	2016	Lobular carcinoma, NOS	8520/3: Lobular carcinoma, NOS	Grade I	T1b	N0	M0	0.6	Luminal A	BCS	Yes	No	Alive	8	Alive
22559096	50‘s-59's	2016	Lobular carcinoma, NOS	8520/3: Lobular carcinoma, NOS	Grade I	T1c	N1	M0	2	Luminal A	BCS	Yes	Yes	Alive	11	Alive
27521491	50‘s-59's	2016	Lobular carcinoma, NOS	8520/3: Lobular carcinoma, NOS	Grade I	T1b	N0	M0	0.8	Luminal A	BCS	Yes	No	Alive	7	Alive
31910187	50‘s-59's	2016	Lobular carcinoma, NOS	8520/3: Lobular carcinoma, NOS	Grade I	T1c	N0	M0	1.7	Luminal A	Mastectomy	No	No	Alive	2	Alive
55940643	50‘s-59's	2016	Lobular carcinoma, NOS	8520/3: Lobular carcinoma, NOS	Grade I	T1b	N0	M0	0.8	Luminal A	Mastectomy	No	No	Alive	5	Alive
55965474	50‘s-59's	2016	Lobular carcinoma, NOS	8520/3: Lobular carcinoma, NOS	Grade I	T1b	N0	M0	0.6	Luminal A	Mastectomy	No	No	Alive	1	Alive
55999990	50‘s-59's	2016	Lobular carcinoma, NOS	8520/3: Lobular carcinoma, NOS	Grade I	T1b	N0	M0	1.1	Luminal A	Mastectomy	No	No	Alive	0	Alive
63396082	50‘s-59's	2016	Lobular carcinoma, NOS	8520/3: Lobular carcinoma, NOS	Grade I	T1b	N0	M0	0.9	Luminal A	BCS	No	No	Alive	0	Alive
63401141	50‘s-59's	2016	Lobular carcinoma, NOS	8520/3: Lobular carcinoma, NOS	Grade I	T1b	N0	M0	0.6	Luminal A	BCS	Yes	No	Alive	9	Alive
3562135	50‘s-59's	2013	Lobular carcinoma, NOS	8520/3: Lobular carcinoma, NOS	Grade I	T1c	N0	M0	2	Luminal A	Mastectomy	No	No	Alive	44	Alive
4046514	50‘s-59's	2011	Lobular carcinoma, NOS	8520/3: Lobular carcinoma, NOS	Grade I	T1c	N0	M0	1.9	Luminal A	BCS	Yes	No	Alive	63	Alive
4091793	50‘s-59's	2012	Lobular carcinoma, NOS	8520/3: Lobular carcinoma, NOS	Grade I	T1c	N1	M0	1.5	Luminal A	Mastectomy	No	No	Alive	51	Alive
4091994	50‘s-59's	2012	Lobular carcinoma, NOS	8520/3: Lobular carcinoma, NOS	Grade I	T1b	N0	M0	0.6	Luminal A	Mastectomy	No	No	Alive	50	Alive
4539888	50‘s-59's	2014	Lobular carcinoma, NOS	8520/3: Lobular carcinoma, NOS	Grade I	T1c	N0	M0	1.2	Luminal A	Mastectomy	No	No	Alive	35	Alive
4565885	50‘s-59's	2014	Lobular carcinoma, NOS	8520/3: Lobular carcinoma, NOS	Grade I	T1c	N0	M0	1.2	Luminal A	BCS	Yes	No	Alive	28	Alive
4567103	50‘s-59's	2014	Lobular carcinoma, NOS	8520/3: Lobular carcinoma, NOS	Grade I	T1b	N0	M0	0.8	Luminal A	BCS	Yes	No	Alive	27	Alive
4607464	50‘s-59's	2015	Lobular carcinoma, NOS	8520/3: Lobular carcinoma, NOS	Grade I	T1c	N0	M0	1.6	Luminal A	BCS	No	No	Alive	14	Alive
8921181	50‘s-59's	2013	Lobular carcinoma, NOS	8520/3: Lobular carcinoma, NOS	Grade I	T1b	N0	M0	0.6	Luminal A	BCS	Yes	No	Alive	23	Alive
8997725	50‘s-59's	2011	Lobular carcinoma, NOS	8520/3: Lobular carcinoma, NOS	Grade I	T1b	N0	M0	0.9	Luminal A	BCS	No	Yes	Alive	62	Alive
9043310	50‘s-59's	2012	Lobular carcinoma, NOS	8520/3: Lobular carcinoma, NOS	Grade I	T1c	N1	M0	1.7	Luminal A	BCS	No	Yes	Alive	56	Alive
9531853	50‘s-59's	2014	Lobular carcinoma, NOS	8520/3: Lobular carcinoma, NOS	Grade I	T1c	N0	M0	1.4	Luminal A	No surgery	No	No	Alive	33	Alive
14551091	50‘s-59's	2011	Lobular carcinoma, NOS	8520/3: Lobular carcinoma, NOS	Grade I	T1c	N0	M0	1.5	Luminal A	BCS	Yes	No	Alive	62	Alive
14555024	50‘s-59's	2011	Lobular carcinoma, NOS	8520/3: Lobular carcinoma, NOS	Grade I	T1c	N0	M0	1.9	Luminal A	Mastectomy	No	Yes	Alive	62	Alive
14581176	50‘s-59's	2012	Lobular carcinoma, NOS	8520/3: Lobular carcinoma, NOS	Grade I	T1c	N0	M0	2	Luminal A	BCS	Yes	No	Alive	50	Alive
14643181	50‘s-59's	2013	Lobular carcinoma, NOS	8520/3: Lobular carcinoma, NOS	Grade I	T1c	N0	M0	1.2	Luminal A	BCS	Yes	No	Alive	36	Alive
20155091	50‘s-59's	2011	Lobular carcinoma, NOS	8520/3: Lobular carcinoma, NOS	Grade I	T1c	N0	M0	1.4	Luminal A	BCS	Yes	No	Alive	61	Alive
20202770	50‘s-59's	2013	Lobular carcinoma, NOS	8520/3: Lobular carcinoma, NOS	Grade I	T1b	N0	M0	0.7	Luminal A	Mastectomy	No	No	Alive	47	Alive
22486728	50‘s-59's	2012	Lobular carcinoma, NOS	8520/3: Lobular carcinoma, NOS	Grade I	T1c	N0	M0	1.3	Luminal A	Mastectomy	No	No	Alive	58	Alive
26428246	50‘s-59's	2010	Lobular carcinoma, NOS	8520/3: Lobular carcinoma, NOS	Grade I	T1c	N1	M0	1.4	Luminal A	BCS	Yes	Yes	Alive	83	Alive
27445233	50‘s-59's	2014	Lobular carcinoma, NOS	8520/3: Lobular carcinoma, NOS	Grade I	T1b	N0	M0	0.8	Luminal A	BCS	Yes	No	Alive	27	Alive
29002066	50‘s-59's	2010	Lobular carcinoma, NOS	8520/3: Lobular carcinoma, NOS	Grade I	T1c	N0	M0	1.1	Luminal A	BCS	Yes	No	Alive	79	Alive
29374032	50‘s-59's	2012	Lobular carcinoma, NOS	8520/3: Lobular carcinoma, NOS	Grade I	T1c	N1	M0	1.2	Luminal A	BCS	Yes	No	Alive	54	Alive
31437541	50‘s-59's	2013	Lobular carcinoma, NOS	8520/3: Lobular carcinoma, NOS	Grade I	T1c	N0	M0	1.9	Luminal A	Mastectomy	No	No	Alive	43	Alive
31886679	50‘s-59's	2012	Lobular carcinoma, NOS	8520/3: Lobular carcinoma, NOS	Grade I	T1c	N0	M0	1.5	Luminal A	Mastectomy	No	No	Alive	50	Alive
31936149	50‘s-59's	2014	Lobular carcinoma, NOS	8520/3: Lobular carcinoma, NOS	Grade I	T1c	N0	M0	1.8	Luminal A	Mastectomy	No	No	Alive	8	Alive
31976258	50‘s-59's	2015	Lobular carcinoma, NOS	8520/3: Lobular carcinoma, NOS	Grade I	T1c	N0	M0	1.7	Luminal A	BCS	Yes	No	Alive	13	Alive
33523057	50‘s-59's	2010	Lobular carcinoma, NOS	8520/3: Lobular carcinoma, NOS	Grade I	T1b	N0	M0	1	Luminal A	Mastectomy	No	No	Alive	78	Alive
33916226	50‘s-59's	2014	Lobular carcinoma, NOS	8520/3: Lobular carcinoma, NOS	Grade I	T1b	N0	M0	0.6	Luminal A	BCS	Yes	No	Alive	30	Alive
33926263	50‘s-59's	2014	Lobular carcinoma, NOS	8520/3: Lobular carcinoma, NOS	Grade I	T1c	N0	M0	1.2	Luminal A	BCS	Yes	No	Alive	24	Alive
39402521	50‘s-59's	2010	Lobular carcinoma, NOS	8520/3: Lobular carcinoma, NOS	Grade I	T1c	N1	M0	1.5	Luminal A	Mastectomy	No	No	Alive	61	Alive
39447713	50‘s-59's	2011	Lobular carcinoma, NOS	8520/3: Lobular carcinoma, NOS	Grade I	T1b	N0	M0	0.6	Luminal A	Mastectomy	No	Yes	Alive	45	Alive
39449631	50‘s-59's	2011	Lobular carcinoma, NOS	8520/3: Lobular carcinoma, NOS	Grade I	T1b	N0	M0	1	Luminal A	BCS	No	Yes	Alive	68	Alive
39473833	50‘s-59's	2011	Lobular carcinoma, NOS	8520/3: Lobular carcinoma, NOS	Grade I	T1c	N0	M0	1.2	Luminal A	BCS	Yes	No	Alive	64	Alive
52174267	50‘s-59's	2010	Lobular carcinoma, NOS	8520/3: Lobular carcinoma, NOS	Grade I	T1b	N0	M0	0.6	Luminal A	BCS	Yes	No	Alive	73	Alive
52645521	50‘s-59's	2010	Lobular carcinoma, NOS	8520/3: Lobular carcinoma, NOS	Grade I	T1c	N0	M0	1.8	Luminal A	Mastectomy	No	No	Alive	76	Alive
52689879	50‘s-59's	2010	Lobular carcinoma, NOS	8520/3: Lobular carcinoma, NOS	Grade I	T1c	N0	M0	1.5	Luminal A	Mastectomy	No	No	Alive	72	Alive
52742949	50‘s-59's	2011	Lobular carcinoma, NOS	8520/3: Lobular carcinoma, NOS	Grade I	T1c	N0	M0	1.2	Luminal A	Mastectomy	No	No	Alive	66	Alive
53156160	50‘s-59's	2010	Lobular carcinoma, NOS	8520/3: Lobular carcinoma, NOS	Grade I	T1b	N0	M0	0.8	Luminal A	BCS	Yes	No	Alive	75	Alive
53171316	50‘s-59's	2011	Lobular carcinoma, NOS	8520/3: Lobular carcinoma, NOS	Grade I	T1c	N0	M0	2	Luminal A	No surgery	No	No	Other Cause of Death	7	Other Cause of Death
53189809	50‘s-59's	2011	Lobular carcinoma, NOS	8520/3: Lobular carcinoma, NOS	Grade I	T1c	N0	M0	1.4	Luminal A	BCS	No	No	Alive	63	Alive
53223137	50‘s-59's	2011	Lobular carcinoma, NOS	8520/3: Lobular carcinoma, NOS	Grade I	T1c	N0	M0	2	Luminal A	BCS	Yes	No	Alive	61	Alive
53261894	50‘s-59's	2012	Lobular carcinoma, NOS	8520/3: Lobular carcinoma, NOS	Grade I	T1c	N1	M0	1.9	Luminal A	BCS	Yes	No	Alive	56	Alive
53284619	50‘s-59's	2012	Lobular carcinoma, NOS	8520/3: Lobular carcinoma, NOS	Grade I	T1c	N0	M0	1.4	Luminal A	BCS	Yes	Yes	Alive	57	Alive
53313168	50‘s-59's	2012	Lobular carcinoma, NOS	8520/3: Lobular carcinoma, NOS	Grade I	T1b	N0	M0	0.6	Luminal A	BCS	No	No	Alive	57	Alive
53722559	50‘s-59's	2012	Lobular carcinoma, NOS	8520/3: Lobular carcinoma, NOS	Grade I	T1b	N0	M0	1	Luminal A	Mastectomy	No	Yes	Alive	56	Alive
53741239	50‘s-59's	2012	Lobular carcinoma, NOS	8520/3: Lobular carcinoma, NOS	Grade I	T1b	N0	M0	1	Luminal A	Mastectomy	No	No	Alive	44	Alive
53758060	50‘s-59's	2012	Lobular carcinoma, NOS	8520/3: Lobular carcinoma, NOS	Grade I	T1b	N0	M0	1	Luminal A	Mastectomy	No	No	Alive	42	Alive
53813747	50‘s-59's	2013	Lobular carcinoma, NOS	8520/3: Lobular carcinoma, NOS	Grade I	T1b	N0	M0	0.8	Luminal A	Mastectomy	No	No	Alive	46	Alive
54355983	50‘s-59's	2013	Lobular carcinoma, NOS	8520/3: Lobular carcinoma, NOS	Grade I	T1c	N0	M0	1.2	Luminal A	Mastectomy	No	No	Alive	36	Alive
54404949	50‘s-59's	2015	Lobular carcinoma, NOS	8520/3: Lobular carcinoma, NOS	Grade I	T1b	N0	M0	1	Luminal A	No surgery	No	Yes	Alive	12	Alive
54837650	50‘s-59's	2013	Lobular carcinoma, NOS	8520/3: Lobular carcinoma, NOS	Grade I	T1b	N0	M0	0.7	Luminal A	BCS	Yes	No	Alive	40	Alive
54891986	50‘s-59's	2014	Lobular carcinoma, NOS	8520/3: Lobular carcinoma, NOS	Grade I	T1b	N0	M0	0.8	Luminal A	BCS	No	No	Alive	26	Alive
55421484	50‘s-59's	2015	Lobular carcinoma, NOS	8520/3: Lobular carcinoma, NOS	Grade I	T1c	N0	M0	1.1	Luminal A	BCS	Yes	No	Alive	15	Alive
55505297	50‘s-59's	2014	Lobular carcinoma, NOS	8520/3: Lobular carcinoma, NOS	Grade I	T1c	N0	M0	2	Luminal A	Mastectomy	No	No	Alive	30	Alive
57025169	50‘s-59's	2015	Lobular carcinoma, NOS	8520/3: Lobular carcinoma, NOS	Grade I	T1c	N0	M0	1.6	Luminal A	Mastectomy	No	No	Alive	18	Alive
62656713	50‘s-59's	2011	Lobular carcinoma, NOS	8520/3: Lobular carcinoma, NOS	Grade I	T1c	N1	M0	2	Luminal A	BCS	Yes	Yes	Breast	48	Breast
62671786	50‘s-59's	2011	Lobular carcinoma, NOS	8520/3: Lobular carcinoma, NOS	Grade I	T1b	N1	M0	1	Luminal A	BCS	Yes	Yes	Alive	70	Alive
62773301	50‘s-59's	2013	Lobular carcinoma, NOS	8520/3: Lobular carcinoma, NOS	Grade I	T1c	N1	M0	1.4	Luminal A	BCS	No	No	Alive	5	Alive
62776787	50‘s-59's	2013	Lobular carcinoma, NOS	8520/3: Lobular carcinoma, NOS	Grade I	T1b	N0	M0	1	Luminal A	Mastectomy	No	No	Alive	37	Alive
63296449	50‘s-59's	2014	Lobular carcinoma, NOS	8520/3: Lobular carcinoma, NOS	Grade I	T1b	N0	M0	0.6	Luminal A	BCS	No	No	Alive	11	Alive
63318431	50‘s-59's	2015	Lobular carcinoma, NOS	8520/3: Lobular carcinoma, NOS	Grade I	T1c	N0	M0	2	Luminal A	BCS	Yes	Yes	Alive	20	Alive
72647826	50‘s-59's	2010	Lobular carcinoma, NOS	8520/3: Lobular carcinoma, NOS	Grade I	T1c	N0	M0	1.2	Luminal A	Mastectomy	No	No	Alive	73	Alive
72654317	50‘s-59's	2015	Lobular carcinoma, NOS	8520/3: Lobular carcinoma, NOS	Grade I	T1b	N0	M0	0.9	Luminal A	BCS	Yes	No	Alive	14	Alive
72683725	50‘s-59's	2011	Lobular carcinoma, NOS	8520/3: Lobular carcinoma, NOS	Grade I	T1c	N0	M0	1.8	Luminal A	Mastectomy	No	No	Alive	62	Alive
72708031	50‘s-59's	2015	Lobular carcinoma, NOS	8520/3: Lobular carcinoma, NOS	Grade I	T1c	N0	M0	1.4	Luminal A	Mastectomy	No	No	Alive	15	Alive
73309910	50‘s-59's	2014	Lobular carcinoma, NOS	8520/3: Lobular carcinoma, NOS	Grade I	T1b	N1	M0	1	Luminal A	BCS	Yes	No	Alive	30	Alive
76527012	50‘s-59's	2010	Lobular carcinoma, NOS	8520/3: Lobular carcinoma, NOS	Grade I	T1c	N0	M0	1.1	Luminal A	BCS	No	Yes	Alive	19	Alive
76553021	50‘s-59's	2010	Lobular carcinoma, NOS	8520/3: Lobular carcinoma, NOS	Grade I	T1c	N0	M0	2	Luminal A	Mastectomy	No	No	Alive	79	Alive
76583277	50‘s-59's	2011	Lobular carcinoma, NOS	8520/3: Lobular carcinoma, NOS	Grade I	T1c	N0	M0	1.2	Luminal A	BCS	Yes	No	Alive	68	Alive
77166443	50‘s-59's	2014	Lobular carcinoma, NOS	8520/3: Lobular carcinoma, NOS	Grade I	T1c	N0	M0	1.4	Luminal A	Mastectomy	No	No	Alive	28	Alive
9605668	50‘s-59's	2016	Lobular carcinoma, NOS	8520/3: Lobular carcinoma, NOS	Grade I	T1b	N0	M0	0.5	Luminal A	BCS	Yes	No	Alive	5	Alive
13481154	50‘s-59's	2016	Lobular carcinoma, NOS	8520/3: Lobular carcinoma, NOS	Grade I	T1c	N0	M0	1.2	Luminal A	Mastectomy	No	No	Alive	6	Alive
15160411	50‘s-59's	2016	Lobular carcinoma, NOS	8520/3: Lobular carcinoma, NOS	Grade I	T1b	N0	M0	0.7	Luminal A	BCS	Yes	No	Alive	2	Alive
20672162	50‘s-59's	2016	Lobular carcinoma, NOS	8520/3: Lobular carcinoma, NOS	Grade I	T1b	N0	M0	0.7	Luminal A	Mastectomy	No	Yes	Alive	3	Alive
20694084	50‘s-59's	2016	Lobular carcinoma, NOS	8520/3: Lobular carcinoma, NOS	Grade I	T1c	N0	M0	1.9	Luminal A	BCS	Yes	No	Alive	10	Alive
33954535	50‘s-59's	2016	Lobular carcinoma, NOS	8520/3: Lobular carcinoma, NOS	Grade I	T1b	N0	M0	0.8	Luminal A	BCS	Yes	No	Alive	4	Alive
41006417	50‘s-59's	2016	Lobular carcinoma, NOS	8520/3: Lobular carcinoma, NOS	Grade I	T1c	N0	M0	1.2	Luminal A	Mastectomy	No	No	Alive	6	Alive
41078253	50‘s-59's	2016	Lobular carcinoma, NOS	8520/3: Lobular carcinoma, NOS	Grade I	T1b	N0	M0	0.6	Luminal A	BCS	Yes	No	Alive	5	Alive
56000096	50‘s-59's	2016	Lobular carcinoma, NOS	8520/3: Lobular carcinoma, NOS	Grade I	T1c	N0	M0	2	Luminal A	BCS	Yes	No	Alive	3	Alive
74282471	50‘s-59's	2016	Lobular carcinoma, NOS	8520/3: Lobular carcinoma, NOS	Grade I	T1b	N1	M0	0.7	Luminal A	BCS	Yes	No	Alive	9	Alive
77700174	50‘s-59's	2016	Lobular carcinoma, NOS	8520/3: Lobular carcinoma, NOS	Grade I	T1c	N0	M0	1.7	Luminal A	BCS	Yes	No	Alive	0	Alive
77703481	50‘s-59's	2016	Lobular carcinoma, NOS	8520/3: Lobular carcinoma, NOS	Grade I	T1c	N0	M0	0.9	Luminal A	BCS	Yes	Yes	Alive	3	Alive
77718794	50‘s-59's	2016	Lobular carcinoma, NOS	8520/3: Lobular carcinoma, NOS	Grade I	T1c	N0	M0	1.8	Luminal A	BCS	Yes	Yes	Alive	1	Alive
2959367	50‘s-59's	2011	Lobular carcinoma, NOS	8520/3: Lobular carcinoma, NOS	Grade I	T1b	N0	M0	0.9	Luminal A	Mastectomy	Yes	Yes	Alive	70	Alive
4013570	50‘s-59's	2010	Lobular carcinoma, NOS	8520/3: Lobular carcinoma, NOS	Grade I	T1b	N0	M0	0.6	Luminal A	BCS	Yes	No	Alive	76	Alive
4105304	50‘s-59's	2013	Lobular carcinoma, NOS	8520/3: Lobular carcinoma, NOS	Grade I	T1b	N0	M0	0.6	Luminal A	BCS	Yes	No	Alive	47	Alive
4128665	50‘s-59's	2013	Lobular carcinoma, NOS	8520/3: Lobular carcinoma, NOS	Grade I	T1c	N1	M0	1.9	Luminal A	BCS	Yes	Yes	Alive	41	Alive
4136668	50‘s-59's	2013	Lobular carcinoma, NOS	8520/3: Lobular carcinoma, NOS	Grade I	T1c	N0	M0	1.2	Luminal A	BCS	No	No	Alive	38	Alive
4556161	50‘s-59's	2014	Lobular carcinoma, NOS	8520/3: Lobular carcinoma, NOS	Grade I	T1c	N0	M0	1.5	Luminal A	BCS	Yes	No	Alive	31	Alive
4588834	50‘s-59's	2015	Lobular carcinoma, NOS	8520/3: Lobular carcinoma, NOS	Grade I	T1b	N0	M0	0.9	Luminal A	Mastectomy	No	No	Alive	20	Alive
6819000	50‘s-59's	2011	Lobular carcinoma, NOS	8520/3: Lobular carcinoma, NOS	Grade I	T1b	N0	M0	1	Luminal A	Mastectomy	No	No	Alive	37	Alive
9014912	50‘s-59's	2011	Lobular carcinoma, NOS	8520/3: Lobular carcinoma, NOS	Grade I	T1b	N0	M0	0.8	Luminal A	BCS	Yes	No	Alive	62	Alive
9022713	50‘s-59's	2011	Lobular carcinoma, NOS	8520/3: Lobular carcinoma, NOS	Grade I	T1b	N0	M0	0.6	Luminal A	Mastectomy	No	Yes	Alive	60	Alive
9036435	50‘s-59's	2012	Lobular carcinoma, NOS	8520/3: Lobular carcinoma, NOS	Grade I	T1c	N0	M0	1.2	Luminal A	BCS	Yes	No	Alive	58	Alive
9072070	50‘s-59's	2012	Lobular carcinoma, NOS	8520/3: Lobular carcinoma, NOS	Grade I	T1c	N1	M0	1.5	Luminal A	BCS	Yes	Yes	Alive	51	Alive
9473307	50‘s-59's	2013	Lobular carcinoma, NOS	8520/3: Lobular carcinoma, NOS	Grade I	T1c	N0	M0	1.4	Luminal A	Mastectomy	No	No	Alive	39	Alive
9497111	50‘s-59's	2014	Lobular carcinoma, NOS	8520/3: Lobular carcinoma, NOS	Grade I	T1c	N0	M0	1.5	Luminal A	BCS	Yes	No	Alive	35	Alive
12360272	50‘s-59's	2010	Lobular carcinoma, NOS	8520/3: Lobular carcinoma, NOS	Grade I	T1c	N0	M0	1.8	Luminal A	Mastectomy	No	No	Alive	76	Alive
14503456	50‘s-59's	2010	Lobular carcinoma, NOS	8520/3: Lobular carcinoma, NOS	Grade I	T1c	N0	M0	1.4	Luminal A	Mastectomy	No	No	Alive	82	Alive
14589087	50‘s-59's	2012	Lobular carcinoma, NOS	8520/3: Lobular carcinoma, NOS	Grade I	T1c	N0	M0	1.3	Luminal A	Mastectomy	No	No	Alive	53	Alive
14631384	50‘s-59's	2013	Lobular carcinoma, NOS	8520/3: Lobular carcinoma, NOS	Grade I	T1b	N0	M0	1	Luminal A	Mastectomy	No	No	Alive	39	Alive
15082578	50‘s-59's	2014	Lobular carcinoma, NOS	8520/3: Lobular carcinoma, NOS	Grade I	T1b	N0	M0	0.9	Luminal A	BCS	Yes	No	Alive	7	Alive
16549013	50‘s-59's	2013	Lobular carcinoma, NOS	8520/3: Lobular carcinoma, NOS	Grade I	T1c	N0	M0	1.5	Luminal A	BCS	Yes	Yes	Alive	46	Alive
20115859	50‘s-59's	2010	Lobular carcinoma, NOS	8520/3: Lobular carcinoma, NOS	Grade I	T1b	N0	M0	0.6	Luminal A	BCS	Yes	No	Alive	75	Alive
20120557	50‘s-59's	2010	Lobular carcinoma, NOS	8520/3: Lobular carcinoma, NOS	Grade I	T1c	N0	M0	1.2	Luminal A	BCS	Yes	No	Alive	72	Alive
20174377	50‘s-59's	2012	Lobular carcinoma, NOS	8520/3: Lobular carcinoma, NOS	Grade I	T1c	N1	M0	2	Luminal A	BCS	Yes	Yes	Alive	58	Alive
20580922	50‘s-59's	2013	Lobular carcinoma, NOS	8520/3: Lobular carcinoma, NOS	Grade I	T1c	N0	M0	2	Luminal A	Mastectomy	No	Yes	Alive	42	Alive
20635420	50‘s-59's	2014	Lobular carcinoma, NOS	8520/3: Lobular carcinoma, NOS	Grade I	T1c	N0	M0	1.5	Luminal A	Mastectomy	No	No	Alive	20	Alive
20651504	50‘s-59's	2015	Lobular carcinoma, NOS	8520/3: Lobular carcinoma, NOS	Grade I	T1c	N1	M0	1.1	Luminal A	Mastectomy	No	Yes	Alive	7	Alive
22551935	50‘s-59's	2015	Lobular carcinoma, NOS	8520/3: Lobular carcinoma, NOS	Grade I	T1c	N0	M0	1.8	Luminal A	BCS	Yes	Yes	Alive	12	Alive
26440994	50‘s-59's	2010	Lobular carcinoma, NOS	8520/3: Lobular carcinoma, NOS	Grade I	T1b	N0	M0	0.9	Luminal A	BCS	Yes	No	Alive	80	Alive
26888941	50‘s-59's	2011	Lobular carcinoma, NOS	8520/3: Lobular carcinoma, NOS	Grade I	T1c	N0	M0	1.1	Luminal A	BCS	Yes	No	Alive	67	Alive
26929720	50‘s-59's	2012	Lobular carcinoma, NOS	8520/3: Lobular carcinoma, NOS	Grade I	T1c	N1	M0	1.6	Luminal A	BCS	Yes	Yes	Alive	57	Alive
26990145	50‘s-59's	2013	Lobular carcinoma, NOS	8520/3: Lobular carcinoma, NOS	Grade I	T1b	N0	M0	1	Luminal A	BCS	Yes	No	Alive	41	Alive
27444421	50‘s-59's	2014	Lobular carcinoma, NOS	8520/3: Lobular carcinoma, NOS	Grade I	T1c	N0	M0	1.1	Luminal A	BCS	Yes	No	Alive	26	Alive
27453349	50‘s-59's	2015	Lobular carcinoma, NOS	8520/3: Lobular carcinoma, NOS	Grade I	T1b	N0	M0	0.6	Luminal A	Mastectomy	No	No	Alive	23	Alive
29427272	50‘s-59's	2015	Lobular carcinoma, NOS	8520/3: Lobular carcinoma, NOS	Grade I	T1c	N0	M0	1.3	Luminal A	BCS	Yes	No	Alive	19	Alive
32999134	50‘s-59's	2015	Lobular carcinoma, NOS	8520/3: Lobular carcinoma, NOS	Grade I	T1c	N0	M0	1.3	Luminal A	Mastectomy	No	No	Alive	22	Alive
33518691	50‘s-59's	2010	Lobular carcinoma, NOS	8520/3: Lobular carcinoma, NOS	Grade I	T1b	N1	M0	1	Luminal A	Mastectomy	No	No	Alive	76	Alive
33872553	50‘s-59's	2012	Lobular carcinoma, NOS	8520/3: Lobular carcinoma, NOS	Grade I	T1c	N0	M0	1.8	Luminal A	Mastectomy	Yes	No	Alive	32	Alive
33881212	50‘s-59's	2012	Lobular carcinoma, NOS	8520/3: Lobular carcinoma, NOS	Grade I	T1b	N0	M0	0.8	Luminal A	BCS	Yes	No	Alive	53	Alive
33884286	50‘s-59's	2012	Lobular carcinoma, NOS	8520/3: Lobular carcinoma, NOS	Grade I	T1b	N0	M0	0.8	Luminal A	No surgery	No	Yes	Alive	49	Alive
33920019	50‘s-59's	2014	Lobular carcinoma, NOS	8520/3: Lobular carcinoma, NOS	Grade I	T1b	N0	M0	0.8	Luminal A	BCS	Yes	No	Alive	28	Alive
37819225	50‘s-59's	2015	Lobular carcinoma, NOS	8520/3: Lobular carcinoma, NOS	Grade I	T1c	N1	M0	1.5	Luminal A	Mastectomy	No	No	Alive	17	Alive
39870249	50‘s-59's	2011	Lobular carcinoma, NOS	8520/3: Lobular carcinoma, NOS	Grade I	T1c	N0	M0	1.9	Luminal A	BCS	Yes	No	Alive	65	Alive
39908887	50‘s-59's	2011	Lobular carcinoma, NOS	8520/3: Lobular carcinoma, NOS	Grade I	T1c	N0	M0	1.6	Luminal A	BCS	No	No	Alive	43	Alive
40012617	50‘s-59's	2013	Lobular carcinoma, NOS	8520/3: Lobular carcinoma, NOS	Grade I	T1c	N0	M0	1.4	Luminal A	Mastectomy	No	No	Alive	42	Alive
40018904	50‘s-59's	2013	Lobular carcinoma, NOS	8520/3: Lobular carcinoma, NOS	Grade I	T1c	N1	M0	1.2	Luminal A	Mastectomy	No	No	Alive	38	Alive
40413500	50‘s-59's	2013	Lobular carcinoma, NOS	8520/3: Lobular carcinoma, NOS	Grade I	T1b	N0	M0	1	Luminal A	BCS	Yes	No	Alive	40	Alive
40453963	50‘s-59's	2014	Lobular carcinoma, NOS	8520/3: Lobular carcinoma, NOS	Grade I	T1b	N0	M0	0.6	Luminal A	BCS	No	No	Alive	32	Alive
40455344	50‘s-59's	2014	Lobular carcinoma, NOS	8520/3: Lobular carcinoma, NOS	Grade I	T1c	N1	M0	1.2	Luminal A	Mastectomy	No	No	Alive	32	Alive
40553462	50‘s-59's	2015	Lobular carcinoma, NOS	8520/3: Lobular carcinoma, NOS	Grade I	T1c	N0	M0	1.5	Luminal A	BCS	Yes	No	Alive	16	Alive
40570708	50‘s-59's	2015	Lobular carcinoma, NOS	8520/3: Lobular carcinoma, NOS	Grade I	T1b	N0	M0	0.8	Luminal A	BCS	Yes	No	Alive	15	Alive
45470700	50‘s-59's	2010	Lobular carcinoma, NOS	8520/3: Lobular carcinoma, NOS	Grade I	T1c	N0	M0	1.2	Luminal A	BCS	Yes	No	Alive	73	Alive
49892665	50‘s-59's	2012	Lobular carcinoma, NOS	8520/3: Lobular carcinoma, NOS	Grade I	T1b	N0	M0	0.7	Luminal A	Mastectomy	No	No	Alive	49	Alive
50961821	50‘s-59's	2012	Lobular carcinoma, NOS	8520/3: Lobular carcinoma, NOS	Grade I	T1b	N0	M0	0.8	Luminal A	Mastectomy	No	No	Alive	57	Alive
52658184	50‘s-59's	2010	Lobular carcinoma, NOS	8520/3: Lobular carcinoma, NOS	Grade I	T1b	N1	M0	0.7	Luminal A	BCS	Yes	Yes	Breast	37	Breast
52691037	50‘s-59's	2010	Lobular carcinoma, NOS	8520/3: Lobular carcinoma, NOS	Grade I	T1b	N0	M0	0.8	Luminal A	Mastectomy	No	No	Alive	72	Alive
52726429	50‘s-59's	2011	Lobular carcinoma, NOS	8520/3: Lobular carcinoma, NOS	Grade I	T1c	N0	M0	1.7	Luminal A	BCS	Yes	Yes	Alive	71	Alive
52727744	50‘s-59's	2011	Lobular carcinoma, NOS	8520/3: Lobular carcinoma, NOS	Grade I	T1c	N1	M0	1.1	Luminal A	BCS	Yes	No	Alive	67	Alive
53152487	50‘s-59's	2011	Lobular carcinoma, NOS	8520/3: Lobular carcinoma, NOS	Grade I	T1c	N0	M0	1.1	Luminal A	BCS	Yes	No	Alive	7	Alive
53188212	50‘s-59's	2011	Lobular carcinoma, NOS	8520/3: Lobular carcinoma, NOS	Grade I	T1c	N0	M0	1.9	Luminal A	Mastectomy	No	No	Alive	68	Alive
53189619	50‘s-59's	2011	Lobular carcinoma, NOS	8520/3: Lobular carcinoma, NOS	Grade I	T1c	N0	M0	1.4	Luminal A	BCS	Yes	No	Alive	67	Alive
53192397	50‘s-59's	2011	Lobular carcinoma, NOS	8520/3: Lobular carcinoma, NOS	Grade I	T1b	N0	M0	0.6	Luminal A	Mastectomy	No	No	Alive	62	Alive
53264632	50‘s-59's	2012	Lobular carcinoma, NOS	8520/3: Lobular carcinoma, NOS	Grade I	T1c	N1	M0	1.4	Luminal A	BCS	No	Yes	Alive	56	Alive
53268580	50‘s-59's	2011	Lobular carcinoma, NOS	8520/3: Lobular carcinoma, NOS	Grade I	T1b	N0	M0	0.9	Luminal A	BCS	Yes	No	Alive	64	Alive
53305975	50‘s-59's	2012	Lobular carcinoma, NOS	8520/3: Lobular carcinoma, NOS	Grade I	T1c	N0	M0	1.9	Luminal A	Mastectomy	No	No	Alive	54	Alive
53793536	50‘s-59's	2012	Lobular carcinoma, NOS	8520/3: Lobular carcinoma, NOS	Grade I	T1c	N1	M0	1.2	Luminal A	Mastectomy	No	No	Alive	49	Alive
53822798	50‘s-59's	2013	Lobular carcinoma, NOS	8520/3: Lobular carcinoma, NOS	Grade I	T1c	N1	M0	1.1	Luminal A	Mastectomy	No	No	Alive	47	Alive
54395273	50‘s-59's	2014	Lobular carcinoma, NOS	8520/3: Lobular carcinoma, NOS	Grade I	T1c	N1	M0	1.3	Luminal A	BCS	Yes	No	Alive	34	Alive
54827077	50‘s-59's	2014	Lobular carcinoma, NOS	8520/3: Lobular carcinoma, NOS	Grade I	T1b	N0	M0	1	Luminal A	BCS	Yes	No	Alive	31	Alive
54887252	50‘s-59's	2014	Lobular carcinoma, NOS	8520/3: Lobular carcinoma, NOS	Grade I	T1b	N1	M0	0.6	Luminal A	Mastectomy	No	Yes	Alive	27	Alive
54969619	50‘s-59's	2015	Lobular carcinoma, NOS	8520/3: Lobular carcinoma, NOS	Grade I	T1c	N0	M0	1.5	Luminal A	BCS	Yes	No	Alive	21	Alive
55352833	50‘s-59's	2015	Lobular carcinoma, NOS	8520/3: Lobular carcinoma, NOS	Grade I	T1b	N0	M0	1	Luminal A	Mastectomy	No	No	Alive	21	Alive
55361467	50‘s-59's	2014	Lobular carcinoma, NOS	8520/3: Lobular carcinoma, NOS	Grade I	T1c	N1	M0	1.1	Luminal A	Mastectomy	Yes	Yes	Alive	22	Alive
55393832	50‘s-59's	2015	Lobular carcinoma, NOS	8520/3: Lobular carcinoma, NOS	Grade I	T1b	N0	M0	0.7	Luminal A	BCS	Yes	No	Alive	17	Alive
58874866	50‘s-59's	2010	Lobular carcinoma, NOS	8520/3: Lobular carcinoma, NOS	Grade I	T1b	N0	M0	1	Luminal A	BCS	Yes	No	Alive	75	Alive
59234020	50‘s-59's	2010	Lobular carcinoma, NOS	8520/3: Lobular carcinoma, NOS	Grade I	T1b	N0	M0	1	Luminal A	BCS	Yes	Yes	Alive	73	Alive
59274768	50‘s-59's	2013	Lobular carcinoma, NOS	8520/3: Lobular carcinoma, NOS	Grade I	T1b	N0	M0	1	Luminal A	Mastectomy	No	No	Alive	46	Alive
59350154	50‘s-59's	2014	Lobular carcinoma, NOS	8520/3: Lobular carcinoma, NOS	Grade I	T1b	N0	M0	0.9	Luminal A	BCS	Yes	No	Alive	29	Alive
59660739	50‘s-59's	2015	Lobular carcinoma, NOS	8520/3: Lobular carcinoma, NOS	Grade I	T1c	N0	M0	2	Luminal A	Mastectomy	No	Yes	Alive	19	Alive
59713784	50‘s-59's	2015	Lobular carcinoma, NOS	8520/3: Lobular carcinoma, NOS	Grade I	T1c	N0	M0	1.3	Luminal A	No surgery	No	No	Alive	18	Alive
62657597	50‘s-59's	2010	Lobular carcinoma, NOS	8520/3: Lobular carcinoma, NOS	Grade I	T1c	N0	M0	1.2	Luminal A	BCS	Yes	No	Alive	45	Alive
62669323	50‘s-59's	2011	Lobular carcinoma, NOS	8520/3: Lobular carcinoma, NOS	Grade I	T1c	N1	M0	1.2	Luminal A	Mastectomy	No	No	Alive	71	Alive
62702363	50‘s-59's	2012	Lobular carcinoma, NOS	8520/3: Lobular carcinoma, NOS	Grade I	T1c	N1	M0	2	Luminal A	Mastectomy	No	Yes	Breast	53	Breast
62737101	50‘s-59's	2013	Lobular carcinoma, NOS	8520/3: Lobular carcinoma, NOS	Grade I	T1b	N0	M0	1	Luminal A	BCS	No	No	Alive	45	Alive
63289344	50‘s-59's	2014	Lobular carcinoma, NOS	8520/3: Lobular carcinoma, NOS	Grade I	T1c	N0	M0	1.6	Luminal A	BCS	No	No	Alive	27	Alive
67839571	50‘s-59's	2013	Lobular carcinoma, NOS	8520/3: Lobular carcinoma, NOS	Grade I	T1b	N0	M0	0.8	Luminal A	No surgery	No	No	Alive	38	Alive
72109389	50‘s-59's	2011	Lobular carcinoma, NOS	8520/3: Lobular carcinoma, NOS	Grade I	T1c	N1	M0	1.8	Luminal A	BCS	Yes	Yes	Alive	65	Alive
73177278	50‘s-59's	2012	Lobular carcinoma, NOS	8520/3: Lobular carcinoma, NOS	Grade I	T1c	N1	M0	1.9	Luminal A	BCS	Yes	No	Alive	48	Alive
73284851	50‘s-59's	2014	Lobular carcinoma, NOS	8520/3: Lobular carcinoma, NOS	Grade I	T1c	N0	M0	1.2	Luminal A	Mastectomy	No	No	Alive	11	Alive
73293983	50‘s-59's	2013	Lobular carcinoma, NOS	8520/3: Lobular carcinoma, NOS	Grade I	T1c	N0	M0	1.1	Luminal A	Mastectomy	No	Yes	Alive	43	Alive
75401296	50‘s-59's	2012	Lobular carcinoma, NOS	8520/3: Lobular carcinoma, NOS	Grade I	T1c	N0	M0	1.8	Luminal A	Mastectomy	No	No	Alive	35	Alive
75934695	50‘s-59's	2013	Lobular carcinoma, NOS	8520/3: Lobular carcinoma, NOS	Grade I	T1c	N0	M0	1.3	Luminal A	Mastectomy	No	No	Alive	13	Alive
76545470	50‘s-59's	2010	Lobular carcinoma, NOS	8520/3: Lobular carcinoma, NOS	Grade I	T1b	N0	M0	0.7	Luminal A	BCS	Yes	No	Alive	77	Alive
77110293	50‘s-59's	2013	Lobular carcinoma, NOS	8520/3: Lobular carcinoma, NOS	Grade I	T1c	N0	M0	1.5	Luminal A	Mastectomy	No	No	Alive	41	Alive
77112535	50‘s-59's	2013	Lobular carcinoma, NOS	8520/3: Lobular carcinoma, NOS	Grade I	T1b	N0	M0	1	Luminal A	BCS	Yes	Yes	Alive	39	Alive
77151778	50‘s-59's	2014	Lobular carcinoma, NOS	8520/3: Lobular carcinoma, NOS	Grade I	T1c	N0	M0	1.4	Luminal A	No surgery	No	No	Alive	35	Alive
77639327	50‘s-59's	2015	Lobular carcinoma, NOS	8520/3: Lobular carcinoma, NOS	Grade I	T1b	N1	M0	1	Luminal A	Mastectomy	Yes	No	Alive	16	Alive
77724042	50‘s-59's	2015	Lobular carcinoma, NOS	8520/3: Lobular carcinoma, NOS	Grade I	T1c	N1	M0	1.1	Luminal A	Mastectomy	No	Yes	Alive	21	Alive
4627899	50‘s-59's	2016	Lobular carcinoma, NOS	8520/3: Lobular carcinoma, NOS	Grade I	T1b	N0	M0	1	Luminal A	BCS	Yes	No	Alive	10	Alive
9571212	50‘s-59's	2016	Lobular carcinoma, NOS	8520/3: Lobular carcinoma, NOS	Grade I	T1b	N0	M0	0.7	Luminal A	BCS	Yes	No	Alive	9	Alive
9590175	50‘s-59's	2016	Lobular carcinoma, NOS	8520/3: Lobular carcinoma, NOS	Grade I	T1c	N0	M0	1.3	Luminal A	Mastectomy	No	No	Alive	1	Alive
9597800	50‘s-59's	2016	Lobular carcinoma, NOS	8520/3: Lobular carcinoma, NOS	Grade I	T1b	N0	M0	1	Luminal A	BCS	Yes	No	Alive	9	Alive
15152270	50‘s-59's	2016	Lobular carcinoma, NOS	8520/3: Lobular carcinoma, NOS	Grade I	T1c	N0	M0	1.9	Luminal A	BCS	No	No	Alive	7	Alive
31997017	50‘s-59's	2016	Lobular carcinoma, NOS	8520/3: Lobular carcinoma, NOS	Grade I	T1b	N0	M0	0.7	Luminal A	BCS	Yes	No	Alive	3	Alive
32003834	50‘s-59's	2016	Lobular carcinoma, NOS	8520/3: Lobular carcinoma, NOS	Grade I	T1b	N0	M0	1	Luminal A	BCS	Yes	No	Alive	10	Alive
38318711	50‘s-59's	2016	Lobular carcinoma, NOS	8520/3: Lobular carcinoma, NOS	Grade I	T1b	N0	M0	0.9	Luminal A	Mastectomy	No	No	Alive	5	Alive
41006055	50‘s-59's	2016	Lobular carcinoma, NOS	8520/3: Lobular carcinoma, NOS	Grade I	T1c	N1	M0	1.8	Luminal A	BCS	Yes	No	Alive	2	Alive
55921808	50‘s-59's	2016	Lobular carcinoma, NOS	8520/3: Lobular carcinoma, NOS	Grade I	T1c	N0	M0	1.5	Luminal A	Mastectomy	No	No	Alive	7	Alive
55948431	50‘s-59's	2016	Lobular carcinoma, NOS	8520/3: Lobular carcinoma, NOS	Grade I	T1c	N0	M0	2	Luminal A	BCS	No	No	Alive	1	Alive
55951097	50‘s-59's	2016	Lobular carcinoma, NOS	8520/3: Lobular carcinoma, NOS	Grade I	T1b	N0	M0	0.8	Luminal A	BCS	Yes	No	Alive	5	Alive
59742379	50‘s-59's	2016	Lobular carcinoma, NOS	8520/3: Lobular carcinoma, NOS	Grade I	T1c	N0	M0	2	Luminal A	Mastectomy	No	No	Alive	3	Alive
63406086	50‘s-59's	2016	Lobular carcinoma, NOS	8520/3: Lobular carcinoma, NOS	Grade I	T1c	N0	M0	1.5	Luminal A	BCS	Yes	No	Alive	4	Alive
73871149	50‘s-59's	2016	Lobular carcinoma, NOS	8520/3: Lobular carcinoma, NOS	Grade I	T1c	N0	M0	1.4	Luminal A	BCS	Yes	No	Alive	6	Alive
4013669	50‘s-59's	2010	Lobular carcinoma, NOS	8520/3: Lobular carcinoma, NOS	Grade I	T1c	N0	M0	1.9	Luminal A	BCS	Yes	No	Alive	72	Alive
4031657	50‘s-59's	2011	Lobular carcinoma, NOS	8520/3: Lobular carcinoma, NOS	Grade I	T1b	N0	M0	0.9	Luminal A	BCS	Yes	No	Alive	68	Alive
4053885	50‘s-59's	2011	Lobular carcinoma, NOS	8520/3: Lobular carcinoma, NOS	Grade I	T1c	N0	M0	1.8	Luminal A	Mastectomy	No	No	Alive	63	Alive
4104295	50‘s-59's	2012	Lobular carcinoma, NOS	8520/3: Lobular carcinoma, NOS	Grade I	T1b	N0	M0	0.6	Luminal A	Mastectomy	No	No	Alive	49	Alive
4609506	50‘s-59's	2015	Lobular carcinoma, NOS	8520/3: Lobular carcinoma, NOS	Grade I	T1c	N0	M0	1.8	Luminal A	BCS	Yes	No	Alive	13	Alive
7348599	50‘s-59's	2012	Lobular carcinoma, NOS	8520/3: Lobular carcinoma, NOS	Grade I	T1c	N1	M0	1.6	Luminal A	BCS	Yes	No	Alive	30	Alive
9008030	50‘s-59's	2011	Lobular carcinoma, NOS	8520/3: Lobular carcinoma, NOS	Grade I	T1c	N0	M0	1.2	Luminal A	BCS	Yes	No	Alive	63	Alive
9551065	50‘s-59's	2015	Lobular carcinoma, NOS	8520/3: Lobular carcinoma, NOS	Grade I	T1c	N0	M0	1.2	Luminal A	BCS	Yes	No	Alive	6	Alive
13986359	50‘s-59's	2015	Lobular carcinoma, NOS	8520/3: Lobular carcinoma, NOS	Grade I	T1c	N0	M0	1.7	Luminal A	Mastectomy	No	No	Alive	23	Alive
14633912	50‘s-59's	2013	Lobular carcinoma, NOS	8520/3: Lobular carcinoma, NOS	Grade I	T1c	N1	M0	1.9	Luminal A	BCS	Yes	No	Alive	37	Alive
15114871	50‘s-59's	2015	Lobular carcinoma, NOS	8520/3: Lobular carcinoma, NOS	Grade I	T1c	N1	M0	1.4	Luminal A	BCS	Yes	Yes	Alive	18	Alive
16950358	50‘s-59's	2011	Lobular carcinoma, NOS	8520/3: Lobular carcinoma, NOS	Grade I	T1c	N0	M0	1.1	Luminal A	BCS	Yes	No	Alive	69	Alive
20156585	50‘s-59's	2011	Lobular carcinoma, NOS	8520/3: Lobular carcinoma, NOS	Grade I	T1b	N0	M0	0.6	Luminal A	BCS	Yes	No	Alive	63	Alive
20187339	50‘s-59's	2012	Lobular carcinoma, NOS	8520/3: Lobular carcinoma, NOS	Grade I	T1c	N0	M0	1.5	Luminal A	Mastectomy	No	Yes	Alive	52	Alive
20614431	50‘s-59's	2014	Lobular carcinoma, NOS	8520/3: Lobular carcinoma, NOS	Grade I	T1c	N0	M0	1.3	Luminal A	Mastectomy	No	No	Alive	28	Alive
22458264	50‘s-59's	2010	Lobular carcinoma, NOS	8520/3: Lobular carcinoma, NOS	Grade I	T1b	N0	M0	0.6	Luminal A	BCS	Yes	No	Alive	80	Alive
22485346	50‘s-59's	2012	Lobular carcinoma, NOS	8520/3: Lobular carcinoma, NOS	Grade I	T1c	N0	M0	1.2	Luminal A	BCS	Yes	Yes	Alive	53	Alive
22504994	50‘s-59's	2012	Lobular carcinoma, NOS	8520/3: Lobular carcinoma, NOS	Grade I	T1c	N0	M0	1.7	Luminal A	BCS	Yes	No	Alive	49	Alive
22513277	50‘s-59's	2014	Lobular carcinoma, NOS	8520/3: Lobular carcinoma, NOS	Grade I	T1b	N0	M0	0.6	Luminal A	Mastectomy	No	No	Alive	34	Alive
26877024	50‘s-59's	2011	Lobular carcinoma, NOS	8520/3: Lobular carcinoma, NOS	Grade I	T1b	N0	M0	1	Luminal A	BCS	Yes	No	Alive	70	Alive
26929731	50‘s-59's	2012	Lobular carcinoma, NOS	8520/3: Lobular carcinoma, NOS	Grade I	T1c	N1	M0	1.8	Luminal A	Mastectomy	No	Yes	Alive	57	Alive
26932221	50‘s-59's	2012	Lobular carcinoma, NOS	8520/3: Lobular carcinoma, NOS	Grade I	T1b	N0	M0	0.6	Luminal A	BCS	Yes	No	Alive	56	Alive
26973736	50‘s-59's	2013	Lobular carcinoma, NOS	8520/3: Lobular carcinoma, NOS	Grade I	T1c	N0	M0	1.5	Luminal A	BCS	Yes	No	Alive	45	Alive
26983419	50‘s-59's	2013	Lobular carcinoma, NOS	8520/3: Lobular carcinoma, NOS	Grade I	T1c	N0	M0	1.2	Luminal A	Mastectomy	No	No	Alive	43	Alive
27014226	50‘s-59's	2014	Lobular carcinoma, NOS	8520/3: Lobular carcinoma, NOS	Grade I	T1c	N0	M0	1.3	Luminal A	Mastectomy	No	No	Alive	24	Alive
29006375	50‘s-59's	2010	Lobular carcinoma, NOS	8520/3: Lobular carcinoma, NOS	Grade I	T1c	N0	M0	1.6	Luminal A	BCS	No	No	Alive	75	Alive
31508371	50‘s-59's	2012	Lobular carcinoma, NOS	8520/3: Lobular carcinoma, NOS	Grade I	T1b	N0	M0	0.8	Luminal A	BCS	Yes	No	Alive	59	Alive
31513479	50‘s-59's	2012	Lobular carcinoma, NOS	8520/3: Lobular carcinoma, NOS	Grade I	T1b	N0	M0	0.9	Luminal A	BCS	Yes	No	Alive	57	Alive
31932820	50‘s-59's	2014	Lobular carcinoma, NOS	8520/3: Lobular carcinoma, NOS	Grade I	T1c	N1	M0	1.4	Luminal A	BCS	Yes	Yes	Alive	27	Alive
31967315	50‘s-59's	2015	Lobular carcinoma, NOS	8520/3: Lobular carcinoma, NOS	Grade I	T1b	N0	M0	0.9	Luminal A	BCS	Yes	No	Alive	21	Alive
31970476	50‘s-59's	2015	Lobular carcinoma, NOS	8520/3: Lobular carcinoma, NOS	Grade I	T1c	N0	M0	1.1	Luminal A	Mastectomy	No	Yes	Alive	17	Alive
32590149	50‘s-59's	2012	Lobular carcinoma, NOS	8520/3: Lobular carcinoma, NOS	Grade I	T1b	N0	M0	0.8	Luminal A	Mastectomy	No	No	Alive	48	Alive
33863530	50‘s-59's	2011	Lobular carcinoma, NOS	8520/3: Lobular carcinoma, NOS	Grade I	T1c	N0	M0	1.3	Luminal A	Mastectomy	No	No	Alive	60	Alive
33863530	50‘s-59's	2011	Lobular carcinoma, NOS	8520/3: Lobular carcinoma, NOS	Grade I	T1c	N0	M0	1.6	Luminal A	Mastectomy	No	No	Alive	60	Alive
34977474	50‘s-59's	2015	Lobular carcinoma, NOS	8520/3: Lobular carcinoma, NOS	Grade I	T1c	N0	M0	1.1	Luminal A	BCS	Yes	No	Alive	21	Alive
37824129	50‘s-59's	2014	Lobular carcinoma, NOS	8520/3: Lobular carcinoma, NOS	Grade I	T1c	N0	M0	1.6	Luminal A	No surgery	No	No	Alive	30	Alive
39399631	50‘s-59's	2010	Lobular carcinoma, NOS	8520/3: Lobular carcinoma, NOS	Grade I	T1c	N0	M0	1.2	Luminal A	BCS	Yes	No	Alive	78	Alive
39402930	50‘s-59's	2010	Lobular carcinoma, NOS	8520/3: Lobular carcinoma, NOS	Grade I	T1b	N0	M0	0.8	Luminal A	BCS	Yes	No	Alive	83	Alive
39868609	50‘s-59's	2011	Lobular carcinoma, NOS	8520/3: Lobular carcinoma, NOS	Grade I	T1c	N0	M0	1.7	Luminal A	Mastectomy	No	No	Alive	66	Alive
39946081	50‘s-59's	2012	Lobular carcinoma, NOS	8520/3: Lobular carcinoma, NOS	Grade I	T1b	N0	M0	0.8	Luminal A	BCS	No	No	Alive	49	Alive
39952866	50‘s-59's	2012	Lobular carcinoma, NOS	8520/3: Lobular carcinoma, NOS	Grade I	T1b	N0	M0	0.7	Luminal A	BCS	Yes	No	Alive	6	Alive
39995536	50‘s-59's	2013	Lobular carcinoma, NOS	8520/3: Lobular carcinoma, NOS	Grade I	T1c	N1	M0	1.9	Luminal A	Mastectomy	No	No	Alive	45	Alive
40519378	50‘s-59's	2015	Lobular carcinoma, NOS	8520/3: Lobular carcinoma, NOS	Grade I	T1b	N0	M0	0.6	Luminal A	BCS	Yes	No	Alive	11	Alive
48865174	50‘s-59's	2011	Lobular carcinoma, NOS	8520/3: Lobular carcinoma, NOS	Grade I	T1b	N0	M0	0.9	Luminal A	Mastectomy	No	No	Alive	67	Alive
52727744	50‘s-59's	2011	Lobular carcinoma, NOS	8520/3: Lobular carcinoma, NOS	Grade I	T1c	N0	M0	1.1	Luminal A	BCS	Yes	No	Alive	66	Alive
52755590	50‘s-59's	2011	Lobular carcinoma, NOS	8520/3: Lobular carcinoma, NOS	Grade I	T1b	N0	M0	0.8	Luminal A	BCS	Yes	No	Alive	70	Alive
53313549	50‘s-59's	2012	Lobular carcinoma, NOS	8520/3: Lobular carcinoma, NOS	Grade I	T1c	N1	M0	1.8	Luminal A	Mastectomy	No	No	Alive	58	Alive
53770107	50‘s-59's	2012	Lobular carcinoma, NOS	8520/3: Lobular carcinoma, NOS	Grade I	T1b	N0	M0	0.6	Luminal A	BCS	Yes	Yes	Alive	26	Alive
53815740	50‘s-59's	2014	Lobular carcinoma, NOS	8520/3: Lobular carcinoma, NOS	Grade I	T1b	N0	M0	0.8	Luminal A	Mastectomy	No	No	Alive	31	Alive
53828851	50‘s-59's	2014	Lobular carcinoma, NOS	8520/3: Lobular carcinoma, NOS	Grade I	T1b	N0	M0	0.8	Luminal A	Mastectomy	No	No	Alive	34	Alive
54258954	50‘s-59's	2012	Lobular carcinoma, NOS	8520/3: Lobular carcinoma, NOS	Grade I	T1b	N0	M0	0.9	Luminal A	BCS	Yes	No	Alive	46	Alive
54376813	50‘s-59's	2014	Lobular carcinoma, NOS	8520/3: Lobular carcinoma, NOS	Grade I	T1b	N0	M0	0.6	Luminal A	Mastectomy	No	No	Alive	33	Alive
54379212	50‘s-59's	2014	Lobular carcinoma, NOS	8520/3: Lobular carcinoma, NOS	Grade I	T1b	N1	M0	0.9	Luminal A	BCS	Yes	No	Alive	31	Alive
54865197	50‘s-59's	2014	Lobular carcinoma, NOS	8520/3: Lobular carcinoma, NOS	Grade I	T1c	N0	M0	1.8	Luminal A	BCS	Yes	No	Alive	29	Alive
54965078	50‘s-59's	2015	Lobular carcinoma, NOS	8520/3: Lobular carcinoma, NOS	Grade I	T1c	N0	M0	2	Luminal A	Mastectomy	No	No	Alive	21	Alive
55440018	50‘s-59's	2015	Lobular carcinoma, NOS	8520/3: Lobular carcinoma, NOS	Grade I	T1c	N0	M0	1.6	Luminal A	BCS	Yes	No	Alive	13	Alive
55504091	50‘s-59's	2015	Lobular carcinoma, NOS	8520/3: Lobular carcinoma, NOS	Grade I	T1c	N0	M0	1.5	Luminal A	BCS	Yes	No	Alive	20	Alive
59279241	50‘s-59's	2013	Lobular carcinoma, NOS	8520/3: Lobular carcinoma, NOS	Grade I	T1c	N1	M0	2	Luminal A	Mastectomy	No	Yes	Alive	43	Alive
59663939	50‘s-59's	2015	Lobular carcinoma, NOS	8520/3: Lobular carcinoma, NOS	Grade I	T1c	N0	M0	1.1	Luminal A	BCS	Yes	No	Alive	20	Alive
62731810	50‘s-59's	2012	Lobular carcinoma, NOS	8520/3: Lobular carcinoma, NOS	Grade I	T1c	N0	M0	1.8	Luminal A	BCS	Yes	No	Alive	55	Alive
62772966	50‘s-59's	2013	Lobular carcinoma, NOS	8520/3: Lobular carcinoma, NOS	Grade I	T1c	N0	M0	1.9	Luminal A	BCS	Yes	No	Alive	38	Alive
62793942	50‘s-59's	2014	Lobular carcinoma, NOS	8520/3: Lobular carcinoma, NOS	Grade I	T1b	N0	M0	0.8	Luminal A	BCS	Yes	Yes	Alive	32	Alive
63272532	50‘s-59's	2014	Lobular carcinoma, NOS	8520/3: Lobular carcinoma, NOS	Grade I	T1b	N0	M0	1	Luminal A	BCS	Yes	No	Alive	35	Alive
71039135	50‘s-59's	2015	Lobular carcinoma, NOS	8520/3: Lobular carcinoma, NOS	Grade I	T1b	N0	M0	0.8	Luminal A	Mastectomy	No	No	Alive	18	Alive
72127120	50‘s-59's	2012	Lobular carcinoma, NOS	8520/3: Lobular carcinoma, NOS	Grade I	T1c	N0	M0	1.8	Luminal A	Mastectomy	No	No	Alive	59	Alive
72678577	50‘s-59's	2011	Lobular carcinoma, NOS	8520/3: Lobular carcinoma, NOS	Grade I	T1b	N0	M0	0.7	Luminal A	No surgery	No	No	Alive	62	Alive
72721949	50‘s-59's	2012	Lobular carcinoma, NOS	8520/3: Lobular carcinoma, NOS	Grade I	T1c	N0	M0	2	Luminal A	BCS	No	No	Alive	58	Alive
73204961	50‘s-59's	2013	Lobular carcinoma, NOS	8520/3: Lobular carcinoma, NOS	Grade I	T1b	N0	M0	0.7	Luminal A	BCS	Yes	No	Alive	41	Alive
73737426	50‘s-59's	2015	Lobular carcinoma, NOS	8520/3: Lobular carcinoma, NOS	Grade I	T1b	N0	M0	0.9	Luminal A	Mastectomy	No	No	Alive	23	Alive
73799573	50‘s-59's	2015	Lobular carcinoma, NOS	8520/3: Lobular carcinoma, NOS	Grade I	T1c	N0	M0	1.1	Luminal A	BCS	Yes	No	Alive	15	Alive
76634591	50‘s-59's	2011	Lobular carcinoma, NOS	8520/3: Lobular carcinoma, NOS	Grade I	T1c	N0	M0	1.2	Luminal A	BCS	Yes	No	Alive	19	Alive
76638584	50‘s-59's	2012	Lobular carcinoma, NOS	8520/3: Lobular carcinoma, NOS	Grade I	T1c	N1	M0	1.7	Luminal A	Mastectomy	No	Yes	Alive	59	Alive
77186501	50‘s-59's	2014	Lobular carcinoma, NOS	8520/3: Lobular carcinoma, NOS	Grade I	T1b	N0	M0	0.8	Luminal A	Mastectomy	No	No	Alive	15	Alive
9573855	50‘s-59's	2016	Lobular carcinoma, NOS	8520/3: Lobular carcinoma, NOS	Grade I	T1b	N0	M0	1	Luminal A	BCS	No	Yes	Alive	4	Alive
15145700	50‘s-59's	2016	Lobular carcinoma, NOS	8520/3: Lobular carcinoma, NOS	Grade I	T1c	N0	M0	1.8	Luminal A	BCS	Yes	No	Alive	4	Alive
16120205	50‘s-59's	2016	Lobular carcinoma, NOS	8520/3: Lobular carcinoma, NOS	Grade I	T1c	N0	M0	1.5	Luminal A	Mastectomy	No	No	Alive	5	Alive
16589706	50‘s-59's	2016	Lobular carcinoma, NOS	8520/3: Lobular carcinoma, NOS	Grade I	T1c	N1	M0	1.9	Luminal A	BCS	Yes	No	Alive	1	Alive
20071637	50‘s-59's	2016	Lobular carcinoma, NOS	8520/3: Lobular carcinoma, NOS	Grade I	T1c	N0	M0	1.8	Luminal A	BCS	Yes	No	Alive	11	Alive
20666409	50‘s-59's	2016	Lobular carcinoma, NOS	8520/3: Lobular carcinoma, NOS	Grade I	T1b	N0	M0	0.8	Luminal A	Mastectomy	No	No	Alive	8	Alive
27538398	50‘s-59's	2016	Lobular carcinoma, NOS	8520/3: Lobular carcinoma, NOS	Grade I	T1b	N0	M0	0.9	Luminal A	BCS	Yes	No	Alive	3	Alive
29456779	50‘s-59's	2016	Lobular carcinoma, NOS	8520/3: Lobular carcinoma, NOS	Grade I	T1c	N0	M0	1.9	Luminal A	Mastectomy	No	No	Alive	8	Alive
29919497	50‘s-59's	2016	Lobular carcinoma, NOS	8520/3: Lobular carcinoma, NOS	Grade I	T1c	N1	M0	1.2	Luminal A	BCS	Yes	Yes	Alive	9	Alive
55519141	50‘s-59's	2016	Lobular carcinoma, NOS	8520/3: Lobular carcinoma, NOS	Grade I	T1c	N0	M0	1.4	Luminal A	Mastectomy	No	No	Alive	8	Alive
55976446	50‘s-59's	2016	Lobular carcinoma, NOS	8520/3: Lobular carcinoma, NOS	Grade I	T1c	N1	M0	1.9	Luminal A	Mastectomy	No	Yes	Alive	2	Alive
55986064	50‘s-59's	2016	Lobular carcinoma, NOS	8520/3: Lobular carcinoma, NOS	Grade I	T1c	N1	M0	1.6	Luminal A	BCS	Yes	Yes	Alive	3	Alive
62636285	50‘s-59's	2016	Lobular carcinoma, NOS	8520/3: Lobular carcinoma, NOS	Grade I	T1b	N0	M0	0.9	Luminal A	Mastectomy	No	No	Alive	11	Alive
73880969	50‘s-59's	2016	Lobular carcinoma, NOS	8520/3: Lobular carcinoma, NOS	Grade I	T1b	N0	M0	0.8	Luminal A	BCS	Yes	No	Alive	7	Alive
77677437	50‘s-59's	2016	Lobular carcinoma, NOS	8520/3: Lobular carcinoma, NOS	Grade I	T1c	N0	M0	2	Luminal A	BCS	Yes	No	Alive	11	Alive
77681820	50‘s-59's	2016	Lobular carcinoma, NOS	8520/3: Lobular carcinoma, NOS	Grade I	T1c	N0	M0	1.1	Luminal A	BCS	Yes	No	Alive	7	Alive
77717865	50‘s-59's	2016	Lobular carcinoma, NOS	8520/3: Lobular carcinoma, NOS	Grade I	T1b	N0	M0	1	Luminal A	Mastectomy	No	No	Alive	1	Alive
1275711	50‘s-59's	2014	Lobular carcinoma, NOS	8520/3: Lobular carcinoma, NOS	Grade I	T1c	N0	M0	1.8	Luminal A	Mastectomy	No	Yes	Alive	32	Alive
2375229	50‘s-59's	2011	Lobular carcinoma, NOS	8520/3: Lobular carcinoma, NOS	Grade I	T1c	N0	M0	1.3	Luminal A	Mastectomy	No	No	Alive	63	Alive
4056007	50‘s-59's	2012	Lobular carcinoma, NOS	8520/3: Lobular carcinoma, NOS	Grade I	T1c	N0	M0	1.8	Luminal A	Mastectomy	Yes	No	Alive	58	Alive
4121083	50‘s-59's	2013	Lobular carcinoma, NOS	8520/3: Lobular carcinoma, NOS	Grade I	T1c	N0	M0	1.5	Luminal A	BCS	Yes	No	Alive	37	Alive
4545501	50‘s-59's	2014	Lobular carcinoma, NOS	8520/3: Lobular carcinoma, NOS	Grade I	T1b	N0	M0	0.8	Luminal A	BCS	Yes	No	Alive	33	Alive
4582053	50‘s-59's	2015	Lobular carcinoma, NOS	8520/3: Lobular carcinoma, NOS	Grade I	T1b	N0	M0	1	Luminal A	BCS	Yes	No	Alive	20	Alive
8966087	50‘s-59's	2010	Lobular carcinoma, NOS	8520/3: Lobular carcinoma, NOS	Grade I	T1c	N0	M0	1.5	Luminal A	BCS	Yes	No	Alive	80	Alive
8982673	50‘s-59's	2010	Lobular carcinoma, NOS	8520/3: Lobular carcinoma, NOS	Grade I	T1c	N0	M0	1.2	Luminal A	BCS	Yes	No	Alive	73	Alive
9042219	50‘s-59's	2015	Lobular carcinoma, NOS	8520/3: Lobular carcinoma, NOS	Grade I	T1c	N0	M0	1.8	Luminal A	BCS	No	No	Alive	22	Alive
9058569	50‘s-59's	2012	Lobular carcinoma, NOS	8520/3: Lobular carcinoma, NOS	Grade I	T1c	N0	M0	1.2	Luminal A	Mastectomy	No	No	Alive	48	Alive
9506451	50‘s-59's	2014	Lobular carcinoma, NOS	8520/3: Lobular carcinoma, NOS	Grade I	T1c	N0	M0	1.2	Luminal A	No surgery	No	No	Alive	11	Alive
14498279	50‘s-59's	2010	Lobular carcinoma, NOS	8520/3: Lobular carcinoma, NOS	Grade I	T1c	N0	M0	1.7	Luminal A	BCS	Yes	Yes	Alive	80	Alive
14525596	50‘s-59's	2010	Lobular carcinoma, NOS	8520/3: Lobular carcinoma, NOS	Grade I	T1c	N0	M0	1.8	Luminal A	BCS	Yes	No	Alive	73	Alive
14534383	50‘s-59's	2011	Lobular carcinoma, NOS	8520/3: Lobular carcinoma, NOS	Grade I	T1b	N0	M0	1	Luminal A	BCS	Yes	No	Alive	68	Alive
15042482	50‘s-59's	2014	Lobular carcinoma, NOS	8520/3: Lobular carcinoma, NOS	Grade I	T1c	N0	M0	1.3	Luminal A	BCS	Yes	No	Alive	32	Alive
15091415	50‘s-59's	2015	Lobular carcinoma, NOS	8520/3: Lobular carcinoma, NOS	Grade I	T1c	N0	M0	1.1	Luminal A	BCS	Yes	No	Alive	18	Alive
16528564	50‘s-59's	2013	Lobular carcinoma, NOS	8520/3: Lobular carcinoma, NOS	Grade I	T1b	N0	M0	0.7	Luminal A	BCS	Yes	No	Alive	47	Alive
20200379	50‘s-59's	2012	Lobular carcinoma, NOS	8520/3: Lobular carcinoma, NOS	Grade I	T1c	N0	M0	1.5	Luminal A	Mastectomy	No	No	Alive	49	Alive
20205625	50‘s-59's	2012	Lobular carcinoma, NOS	8520/3: Lobular carcinoma, NOS	Grade I	T1b	N0	M0	0.8	Luminal A	BCS	Yes	No	Alive	54	Alive
20624752	50‘s-59's	2014	Lobular carcinoma, NOS	8520/3: Lobular carcinoma, NOS	Grade I	T1c	N0	M0	1.7	Luminal A	BCS	Yes	No	Alive	30	Alive
21631289	50‘s-59's	2013	Lobular carcinoma, NOS	8520/3: Lobular carcinoma, NOS	Grade I	T1c	N1	M0	1.1	Luminal A	Mastectomy	No	No	Alive	47	Alive
21631919	50‘s-59's	2014	Lobular carcinoma, NOS	8520/3: Lobular carcinoma, NOS	Grade I	T1c	N0	M0	1.5	Luminal A	Mastectomy	No	No	Alive	32	Alive
22547510	50‘s-59's	2015	Lobular carcinoma, NOS	8520/3: Lobular carcinoma, NOS	Grade I	T1c	N0	M0	1.1	Luminal A	BCS	Yes	No	Alive	13	Alive
25211800	50‘s-59's	2011	Lobular carcinoma, NOS	8520/3: Lobular carcinoma, NOS	Grade I	T1b	N0	M0	1	Luminal A	Mastectomy	No	No	Alive	60	Alive
26897986	50‘s-59's	2011	Lobular carcinoma, NOS	8520/3: Lobular carcinoma, NOS	Grade I	T1c	N0	M0	1.5	Luminal A	BCS	Yes	No	Alive	65	Alive
26918097	50‘s-59's	2012	Lobular carcinoma, NOS	8520/3: Lobular carcinoma, NOS	Grade I	T1b	N0	M0	0.9	Luminal A	Mastectomy	No	No	Alive	59	Alive
27006741	50‘s-59's	2013	Lobular carcinoma, NOS	8520/3: Lobular carcinoma, NOS	Grade I	T1b	N1	M0	0.9	Luminal A	BCS	No	Yes	Alive	36	Alive
27442803	50‘s-59's	2014	Lobular carcinoma, NOS	8520/3: Lobular carcinoma, NOS	Grade I	T1c	N0	M0	1.9	Luminal A	BCS	Yes	No	Alive	27	Alive
27486592	50‘s-59's	2015	Lobular carcinoma, NOS	8520/3: Lobular carcinoma, NOS	Grade I	T1c	N0	M0	1.7	Luminal A	BCS	Yes	No	Alive	16	Alive
29364260	50‘s-59's	2011	Lobular carcinoma, NOS	8520/3: Lobular carcinoma, NOS	Grade I	T1b	N0	M0	0.8	Luminal A	BCS	Yes	No	Alive	62	Alive
31512373	50‘s-59's	2012	Lobular carcinoma, NOS	8520/3: Lobular carcinoma, NOS	Grade I	T1c	N0	M0	1.9	Luminal A	Mastectomy	No	Yes	Alive	55	Alive
31516216	50‘s-59's	2012	Lobular carcinoma, NOS	8520/3: Lobular carcinoma, NOS	Grade I	T1b	N0	M0	0.8	Luminal A	BCS	Yes	No	Alive	53	Alive
31908032	50‘s-59's	2013	Lobular carcinoma, NOS	8520/3: Lobular carcinoma, NOS	Grade I	T1b	N0	M0	0.8	Luminal A	BCS	Yes	No	Alive	4	Alive
31948543	50‘s-59's	2015	Lobular carcinoma, NOS	8520/3: Lobular carcinoma, NOS	Grade I	T1c	N0	M0	1.8	Luminal A	BCS	Yes	No	Alive	22	Alive
31969458	50‘s-59's	2015	Lobular carcinoma, NOS	8520/3: Lobular carcinoma, NOS	Grade I	T1b	N0	M0	0.7	Luminal A	BCS	Yes	No	Alive	14	Alive
31982899	50‘s-59's	2015	Lobular carcinoma, NOS	8520/3: Lobular carcinoma, NOS	Grade I	T1b	N0	M0	0.9	Luminal A	Mastectomy	No	No	Alive	21	Alive
33478540	50‘s-59's	2013	Lobular carcinoma, NOS	8520/3: Lobular carcinoma, NOS	Grade I	T1b	N0	M0	0.8	Luminal A	BCS	No	Yes	Alive	47	Alive
33851163	50‘s-59's	2012	Lobular carcinoma, NOS	8520/3: Lobular carcinoma, NOS	Grade I	T1b	N0	M0	0.9	Luminal A	BCS	Yes	No	Alive	49	Alive
33942082	50‘s-59's	2015	Lobular carcinoma, NOS	8520/3: Lobular carcinoma, NOS	Grade I	T1b	N0	M0	1	Luminal A	BCS	Yes	No	Alive	12	Alive
33946581	50‘s-59's	2015	Lobular carcinoma, NOS	8520/3: Lobular carcinoma, NOS	Grade I	T1c	N0	M0	1.6	Luminal A	BCS	Yes	No	Alive	12	Alive
39960717	50‘s-59's	2012	Lobular carcinoma, NOS	8520/3: Lobular carcinoma, NOS	Grade I	T1c	N1	M0	1.5	Luminal A	BCS	Yes	No	Alive	50	Alive
39966801	50‘s-59's	2012	Lobular carcinoma, NOS	8520/3: Lobular carcinoma, NOS	Grade I	T1b	N0	M0	1	Luminal A	BCS	No	No	Alive	51	Alive
39994463	50‘s-59's	2013	Lobular carcinoma, NOS	8520/3: Lobular carcinoma, NOS	Grade I	T1c	N1	M0	1.4	Luminal A	BCS	Yes	No	Alive	47	Alive
40424924	50‘s-59's	2013	Lobular carcinoma, NOS	8520/3: Lobular carcinoma, NOS	Grade I	T1c	N0	M0	1.4	Luminal A	BCS	Yes	No	Alive	36	Alive
40506366	50‘s-59's	2014	Lobular carcinoma, NOS	8520/3: Lobular carcinoma, NOS	Grade I	T1c	N0	M0	1.9	Luminal A	Mastectomy	No	No	Alive	30	Alive
43828869	50‘s-59's	2015	Lobular carcinoma, NOS	8520/3: Lobular carcinoma, NOS	Grade I	T1b	N0	M0	0.7	Luminal A	Mastectomy	No	No	Alive	19	Alive
48210052	50‘s-59's	2015	Lobular carcinoma, NOS	8520/3: Lobular carcinoma, NOS	Grade I	T1b	N0	M0	0.9	Luminal A	BCS	No	No	Alive	16	Alive
52197558	50‘s-59's	2010	Lobular carcinoma, NOS	8520/3: Lobular carcinoma, NOS	Grade I	T1b	N0	M0	0.8	Luminal A	Mastectomy	No	No	Alive	40	Alive
52626535	50‘s-59's	2010	Lobular carcinoma, NOS	8520/3: Lobular carcinoma, NOS	Grade I	T1c	N0	M0	1.4	Luminal A	BCS	Yes	No	Alive	77	Alive
52670378	50‘s-59's	2011	Lobular carcinoma, NOS	8520/3: Lobular carcinoma, NOS	Grade I	T1c	N0	M0	2	Luminal A	Mastectomy	No	Yes	Breast	60	Breast
52747658	50‘s-59's	2010	Lobular carcinoma, NOS	8520/3: Lobular carcinoma, NOS	Grade I	T1c	N0	M0	1.2	Luminal A	BCS	Yes	No	Alive	77	Alive
52763162	50‘s-59's	2011	Lobular carcinoma, NOS	8520/3: Lobular carcinoma, NOS	Grade I	T1b	N0	M0	0.6	Luminal A	BCS	Yes	No	Alive	65	Alive
53169642	50‘s-59's	2011	Lobular carcinoma, NOS	8520/3: Lobular carcinoma, NOS	Grade I	T1b	N0	M0	0.6	Luminal A	BCS	No	No	Alive	43	Alive
53175977	50‘s-59's	2011	Lobular carcinoma, NOS	8520/3: Lobular carcinoma, NOS	Grade I	T1b	N0	M0	1	Luminal A	Mastectomy	No	Yes	Alive	69	Alive
53180822	50‘s-59's	2011	Lobular carcinoma, NOS	8520/3: Lobular carcinoma, NOS	Grade I	T1b	N0	M0	1	Luminal A	Mastectomy	No	No	Alive	64	Alive
53240763	50‘s-59's	2011	Lobular carcinoma, NOS	8520/3: Lobular carcinoma, NOS	Grade I	T1b	N0	M0	0.9	Luminal A	Mastectomy	No	No	Alive	67	Alive
53284087	50‘s-59's	2011	Lobular carcinoma, NOS	8520/3: Lobular carcinoma, NOS	Grade I	T1b	N0	M0	0.8	Luminal A	Mastectomy	No	No	Alive	59	Alive
53722004	50‘s-59's	2012	Lobular carcinoma, NOS	8520/3: Lobular carcinoma, NOS	Grade I	T1b	N0	M0	1	Luminal A	BCS	Yes	No	Alive	49	Alive
53791261	50‘s-59's	2011	Lobular carcinoma, NOS	8520/3: Lobular carcinoma, NOS	Grade I	T1c	N0	M0	1.1	Luminal A	BCS	No	No	Other Cause of Death	56	Other Cause of Death
54272226	50‘s-59's	2012	Lobular carcinoma, NOS	8520/3: Lobular carcinoma, NOS	Grade I	T1c	N0	M0	1.5	Luminal A	BCS	Yes	No	Alive	48	Alive
54322374	50‘s-59's	2013	Lobular carcinoma, NOS	8520/3: Lobular carcinoma, NOS	Grade I	T1b	N0	M0	0.9	Luminal A	Mastectomy	No	No	Alive	37	Alive
54344477	50‘s-59's	2013	Lobular carcinoma, NOS	8520/3: Lobular carcinoma, NOS	Grade I	T1b	N0	M0	0.9	Luminal A	BCS	Yes	No	Alive	36	Alive
54350568	50‘s-59's	2011	Lobular carcinoma, NOS	8520/3: Lobular carcinoma, NOS	Grade I	T1b	N0	M0	0.9	Luminal A	Mastectomy	No	No	Alive	64	Alive
54896837	50‘s-59's	2014	Lobular carcinoma, NOS	8520/3: Lobular carcinoma, NOS	Grade I	T1b	N1	M0	0.8	Luminal A	BCS	Yes	No	Alive	25	Alive
54911412	50‘s-59's	2014	Lobular carcinoma, NOS	8520/3: Lobular carcinoma, NOS	Grade I	T1b	N0	M0	0.9	Luminal A	BCS	Yes	No	Alive	23	Alive
55455010	50‘s-59's	2015	Lobular carcinoma, NOS	8520/3: Lobular carcinoma, NOS	Grade I	T1b	N0	M0	0.6	Luminal A	Mastectomy	No	No	Alive	14	Alive
55473987	50‘s-59's	2015	Lobular carcinoma, NOS	8520/3: Lobular carcinoma, NOS	Grade I	T1c	N0	M0	1.3	Luminal A	BCS	Yes	No	Alive	12	Alive
62675009	50‘s-59's	2010	Lobular carcinoma, NOS	8520/3: Lobular carcinoma, NOS	Grade I	T1b	N1	M0	0.9	Luminal A	Mastectomy	Yes	No	Alive	72	Alive
63272535	50‘s-59's	2014	Lobular carcinoma, NOS	8520/3: Lobular carcinoma, NOS	Grade I	T1b	N0	M0	0.8	Luminal A	BCS	Yes	No	Alive	34	Alive
63305008	50‘s-59's	2015	Lobular carcinoma, NOS	8520/3: Lobular carcinoma, NOS	Grade I	T1b	N0	M0	0.8	Luminal A	BCS	Yes	No	Alive	20	Alive
67175405	50‘s-59's	2011	Lobular carcinoma, NOS	8520/3: Lobular carcinoma, NOS	Grade I	T1c	N1	M0	1.9	Luminal A	Mastectomy	No	No	Alive	67	Alive
70466841	50‘s-59's	2010	Lobular carcinoma, NOS	8520/3: Lobular carcinoma, NOS	Grade I	T1b	N0	M0	1	Luminal A	Mastectomy	No	No	Alive	70	Alive
72678543	50‘s-59's	2011	Lobular carcinoma, NOS	8520/3: Lobular carcinoma, NOS	Grade I	T1c	N0	M0	2	Luminal A	Mastectomy	No	No	Alive	63	Alive
73216791	50‘s-59's	2013	Lobular carcinoma, NOS	8520/3: Lobular carcinoma, NOS	Grade I	T1b	N0	M0	0.8	Luminal A	Mastectomy	No	No	Alive	37	Alive
73810041	50‘s-59's	2015	Lobular carcinoma, NOS	8520/3: Lobular carcinoma, NOS	Grade I	T1c	N0	M0	1.3	Luminal A	BCS	Yes	No	Alive	14	Alive
73835247	50‘s-59's	2015	Lobular carcinoma, NOS	8520/3: Lobular carcinoma, NOS	Grade I	T1b	N0	M0	0.6	Luminal A	BCS	Yes	No	Alive	13	Alive
73847426	50‘s-59's	2015	Lobular carcinoma, NOS	8520/3: Lobular carcinoma, NOS	Grade I	T1c	N0	M0	1.2	Luminal A	BCS	Yes	No	Alive	16	Alive
76519696	50‘s-59's	2010	Lobular carcinoma, NOS	8520/3: Lobular carcinoma, NOS	Grade I	T1b	N0	M0	0.6	Luminal A	BCS	Yes	No	Alive	80	Alive
77070444	50‘s-59's	2012	Lobular carcinoma, NOS	8520/3: Lobular carcinoma, NOS	Grade I	T1c	N0	M0	1.1	Luminal A	Mastectomy	No	No	Alive	17	Alive
77122599	50‘s-59's	2013	Lobular carcinoma, NOS	8520/3: Lobular carcinoma, NOS	Grade I	T1b	N0	M0	1	Luminal A	BCS	Yes	No	Alive	47	Alive
77239421	50‘s-59's	2015	Lobular carcinoma, NOS	8520/3: Lobular carcinoma, NOS	Grade I	T1b	N0	M0	0.8	Luminal A	Mastectomy	No	No	Alive	12	Alive
4637231	50‘s-59's	2016	Lobular carcinoma, NOS	8520/3: Lobular carcinoma, NOS	Grade I	T1c	N0	M0	1.1	Luminal A	BCS	Yes	No	Alive	9	Alive
20670181	50‘s-59's	2016	Lobular carcinoma, NOS	8520/3: Lobular carcinoma, NOS	Grade I	T1c	N0	M0	1.1	Luminal A	BCS	Yes	No	Alive	11	Alive
20687788	50‘s-59's	2016	Lobular carcinoma, NOS	8520/3: Lobular carcinoma, NOS	Grade I	T1c	N0	M0	1.3	Luminal A	BCS	Yes	No	Alive	0	Alive
20698398	50‘s-59's	2016	Lobular carcinoma, NOS	8520/3: Lobular carcinoma, NOS	Grade I	T1b	N0	M0	0.8	Luminal A	Mastectomy	No	No	Alive	2	Alive
22565466	50‘s-59's	2016	Lobular carcinoma, NOS	8520/3: Lobular carcinoma, NOS	Grade I	T1c	N1	M0	1.7	Luminal A	BCS	Yes	Yes	Alive	3	Alive
27509188	50‘s-59's	2016	Lobular carcinoma, NOS	8520/3: Lobular carcinoma, NOS	Grade I	T1b	N0	M0	0.6	Luminal A	Mastectomy	No	No	Alive	10	Alive
31992948	50‘s-59's	2016	Lobular carcinoma, NOS	8520/3: Lobular carcinoma, NOS	Grade I	T1c	N0	M0	2	Luminal A	Mastectomy	No	No	Alive	0	Alive
32000009	50‘s-59's	2016	Lobular carcinoma, NOS	8520/3: Lobular carcinoma, NOS	Grade I	T1c	N0	M0	1.5	Luminal A	BCS	Yes	No	Alive	0	Alive
32007089	50‘s-59's	2016	Lobular carcinoma, NOS	8520/3: Lobular carcinoma, NOS	Grade I	T1c	N1	M0	1.2	Luminal A	BCS	Yes	No	Alive	0	Alive
55924387	50‘s-59's	2016	Lobular carcinoma, NOS	8520/3: Lobular carcinoma, NOS	Grade I	T1c	N0	M0	1.8	Luminal A	Mastectomy	No	No	Alive	8	Alive
55931379	50‘s-59's	2016	Lobular carcinoma, NOS	8520/3: Lobular carcinoma, NOS	Grade I	T1b	N0	M0	0.6	Luminal A	Mastectomy	No	No	Alive	6	Alive
63373784	50‘s-59's	2016	Lobular carcinoma, NOS	8520/3: Lobular carcinoma, NOS	Grade I	T1b	N0	M0	0.8	Luminal A	Mastectomy	No	No	Alive	4	Alive
77668608	50‘s-59's	2016	Lobular carcinoma, NOS	8520/3: Lobular carcinoma, NOS	Grade I	T1b	N0	M0	0.8	Luminal A	Mastectomy	No	No	Alive	8	Alive
77693971	50‘s-59's	2016	Lobular carcinoma, NOS	8520/3: Lobular carcinoma, NOS	Grade I	T1b	N0	M0	0.9	Luminal A	BCS	Yes	No	Alive	9	Alive
4031825	50‘s-59's	2011	Lobular carcinoma, NOS	8520/3: Lobular carcinoma, NOS	Grade I	T1b	N0	M0	0.7	Luminal A	BCS	No	No	Alive	67	Alive
4077608	50‘s-59's	2012	Lobular carcinoma, NOS	8520/3: Lobular carcinoma, NOS	Grade I	T1c	N0	M0	1.5	Luminal A	BCS	Yes	No	Alive	54	Alive
4096698	50‘s-59's	2012	Lobular carcinoma, NOS	8520/3: Lobular carcinoma, NOS	Grade I	T1b	N0	M0	0.9	Luminal A	BCS	Yes	No	Alive	50	Alive
4118698	50‘s-59's	2013	Lobular carcinoma, NOS	8520/3: Lobular carcinoma, NOS	Grade I	T1c	N0	M0	1.3	Luminal A	Mastectomy	No	No	Alive	42	Alive
4119594	50‘s-59's	2013	Lobular carcinoma, NOS	8520/3: Lobular carcinoma, NOS	Grade I	T1c	N0	M0	1.8	Luminal A	BCS	Yes	No	Alive	41	Alive
4130533	50‘s-59's	2013	Lobular carcinoma, NOS	8520/3: Lobular carcinoma, NOS	Grade I	T1c	N0	M0	1.6	Luminal A	BCS	Yes	No	Alive	39	Alive
4546873	50‘s-59's	2014	Lobular carcinoma, NOS	8520/3: Lobular carcinoma, NOS	Grade I	T1c	N1	M0	1.8	Luminal A	BCS	Yes	No	Alive	35	Alive
9517217	50‘s-59's	2014	Lobular carcinoma, NOS	8520/3: Lobular carcinoma, NOS	Grade I	T1b	N0	M0	0.7	Luminal A	Mastectomy	No	No	Alive	25	Alive
9551574	50‘s-59's	2015	Lobular carcinoma, NOS	8520/3: Lobular carcinoma, NOS	Grade I	T1b	N0	M0	1	Luminal A	Mastectomy	No	No	Alive	13	Alive
14587553	50‘s-59's	2012	Lobular carcinoma, NOS	8520/3: Lobular carcinoma, NOS	Grade I	T1c	N0	M0	1.2	Luminal A	BCS	Yes	Yes	Alive	56	Alive
16136092	50‘s-59's	2013	Lobular carcinoma, NOS	8520/3: Lobular carcinoma, NOS	Grade I	T1b	N0	M0	0.8	Luminal A	BCS	Yes	No	Alive	43	Alive
16520881	50‘s-59's	2011	Lobular carcinoma, NOS	8520/3: Lobular carcinoma, NOS	Grade I	T1b	N0	M0	1	Luminal A	Mastectomy	No	Yes	Alive	69	Alive
18487682	50‘s-59's	2010	Lobular carcinoma, NOS	8520/3: Lobular carcinoma, NOS	Grade I	T1c	N0	M0	2	Luminal A	BCS	Yes	No	Alive	78	Alive
19554246	50‘s-59's	2010	Lobular carcinoma, NOS	8520/3: Lobular carcinoma, NOS	Grade I	T1c	N1	M0	1.4	Luminal A	Mastectomy	No	No	Alive	81	Alive
20188665	50‘s-59's	2012	Lobular carcinoma, NOS	8520/3: Lobular carcinoma, NOS	Grade I	T1c	N0	M0	1.2	Luminal A	Mastectomy	No	No	Alive	46	Alive
20611670	50‘s-59's	2014	Lobular carcinoma, NOS	8520/3: Lobular carcinoma, NOS	Grade I	T1c	N0	M0	1.2	Luminal A	BCS	Yes	No	Alive	24	Alive
21602204	50‘s-59's	2014	Lobular carcinoma, NOS	8520/3: Lobular carcinoma, NOS	Grade I	T1b	N0	M0	0.6	Luminal A	Mastectomy	No	No	Alive	30	Alive
22475571	50‘s-59's	2011	Lobular carcinoma, NOS	8520/3: Lobular carcinoma, NOS	Grade I	T1b	N0	M0	1	Luminal A	BCS	Yes	No	Alive	68	Alive
22490280	50‘s-59's	2012	Lobular carcinoma, NOS	8520/3: Lobular carcinoma, NOS	Grade I	T1c	N1	M0	1.6	Luminal A	BCS	Yes	No	Alive	57	Alive
22527375	50‘s-59's	2015	Lobular carcinoma, NOS	8520/3: Lobular carcinoma, NOS	Grade I	T1b	N0	M0	0.9	Luminal A	BCS	Yes	No	Alive	23	Alive
22528284	50‘s-59's	2013	Lobular carcinoma, NOS	8520/3: Lobular carcinoma, NOS	Grade I	T1b	N0	M0	1	Luminal A	Mastectomy	No	No	Alive	19	Alive
22538470	50‘s-59's	2015	Lobular carcinoma, NOS	8520/3: Lobular carcinoma, NOS	Grade I	T1c	N0	M0	1.7	Luminal A	BCS	No	No	Alive	12	Alive
26437973	50‘s-59's	2010	Lobular carcinoma, NOS	8520/3: Lobular carcinoma, NOS	Grade I	T1c	N0	M0	1.5	Luminal A	Mastectomy	No	Yes	Alive	78	Alive
26872848	50‘s-59's	2011	Lobular carcinoma, NOS	8520/3: Lobular carcinoma, NOS	Grade I	T1c	N0	M0	1.6	Luminal A	BCS	Yes	No	Alive	71	Alive
26932677	50‘s-59's	2012	Lobular carcinoma, NOS	8520/3: Lobular carcinoma, NOS	Grade I	T1b	N1	M0	0.8	Luminal A	BCS	Yes	No	Alive	56	Alive
26939358	50‘s-59's	2012	Lobular carcinoma, NOS	8520/3: Lobular carcinoma, NOS	Grade I	T1c	N0	M0	1.1	Luminal A	Mastectomy	No	No	Alive	53	Alive
26968036	50‘s-59's	2013	Lobular carcinoma, NOS	8520/3: Lobular carcinoma, NOS	Grade I	T1c	N0	M0	1.3	Luminal A	BCS	Yes	No	Alive	47	Alive
26969491	50‘s-59's	2013	Lobular carcinoma, NOS	8520/3: Lobular carcinoma, NOS	Grade I	T1b	N0	M0	0.9	Luminal A	Mastectomy	No	No	Alive	46	Alive
27003587	50‘s-59's	2013	Lobular carcinoma, NOS	8520/3: Lobular carcinoma, NOS	Grade I	T1c	N0	M0	1.9	Luminal A	BCS	Yes	No	Alive	38	Alive
27465197	50‘s-59's	2015	Lobular carcinoma, NOS	8520/3: Lobular carcinoma, NOS	Grade I	T1b	N1	M0	0.6	Luminal A	Mastectomy	Yes	No	Alive	21	Alive
31449637	50‘s-59's	2010	Lobular carcinoma, NOS	8520/3: Lobular carcinoma, NOS	Grade I	T1b	N1	M0	1	Luminal A	BCS	No	No	Alive	83	Alive
31487023	50‘s-59's	2011	Lobular carcinoma, NOS	8520/3: Lobular carcinoma, NOS	Grade I	T1c	N0	M0	1.8	Luminal A	Mastectomy	No	No	Alive	68	Alive
31507610	50‘s-59's	2012	Lobular carcinoma, NOS	8520/3: Lobular carcinoma, NOS	Grade I	T1b	N0	M0	0.9	Luminal A	BCS	Yes	No	Alive	59	Alive
31507952	50‘s-59's	2012	Lobular carcinoma, NOS	8520/3: Lobular carcinoma, NOS	Grade I	T1c	N0	M0	1.5	Luminal A	BCS	Yes	No	Alive	49	Alive
31969561	50‘s-59's	2015	Lobular carcinoma, NOS	8520/3: Lobular carcinoma, NOS	Grade I	T1c	N0	M0	1.1	Luminal A	BCS	Yes	No	Alive	13	Alive
33522798	50‘s-59's	2010	Lobular carcinoma, NOS	8520/3: Lobular carcinoma, NOS	Grade I	T1c	N0	M0	2	Luminal A	BCS	Yes	No	Alive	75	Alive
33882857	50‘s-59's	2012	Lobular carcinoma, NOS	8520/3: Lobular carcinoma, NOS	Grade I	T1b	N0	M0	0.7	Luminal A	Mastectomy	No	No	Alive	51	Alive
33918272	50‘s-59's	2014	Lobular carcinoma, NOS	8520/3: Lobular carcinoma, NOS	Grade I	T1c	N0	M0	2	Luminal A	BCS	Yes	Yes	Alive	6	Alive
39418598	50‘s-59's	2010	Lobular carcinoma, NOS	8520/3: Lobular carcinoma, NOS	Grade I	T1c	N0	M0	1.2	Luminal A	BCS	Yes	No	Alive	73	Alive
39961319	50‘s-59's	2012	Lobular carcinoma, NOS	8520/3: Lobular carcinoma, NOS	Grade I	T1c	N0	M0	1.9	Luminal A	Mastectomy	No	No	Alive	45	Alive
40023118	50‘s-59's	2013	Lobular carcinoma, NOS	8520/3: Lobular carcinoma, NOS	Grade I	T1b	N0	M0	0.7	Luminal A	BCS	Yes	No	Alive	40	Alive
40459768	50‘s-59's	2014	Lobular carcinoma, NOS	8520/3: Lobular carcinoma, NOS	Grade I	T1b	N0	M0	0.9	Luminal A	Mastectomy	No	No	Alive	28	Alive
48214277	50‘s-59's	2015	Lobular carcinoma, NOS	8520/3: Lobular carcinoma, NOS	Grade I	T1c	N0	M0	1.7	Luminal A	Mastectomy	No	No	Alive	18	Alive
48812026	50‘s-59's	2014	Lobular carcinoma, NOS	8520/3: Lobular carcinoma, NOS	Grade I	T1c	N1	M0	1.6	Luminal A	Mastectomy	No	No	Alive	32	Alive
49390796	50‘s-59's	2014	Lobular carcinoma, NOS	8520/3: Lobular carcinoma, NOS	Grade I	T1b	N0	M0	0.6	Luminal A	BCS	Yes	No	Alive	30	Alive
52600008	50‘s-59's	2010	Lobular carcinoma, NOS	8520/3: Lobular carcinoma, NOS	Grade I	T1b	N0	M0	0.6	Luminal A	BCS	Yes	No	Alive	81	Alive
52627687	50‘s-59's	2010	Lobular carcinoma, NOS	8520/3: Lobular carcinoma, NOS	Grade I	T1c	N1	M0	1.8	Luminal A	BCS	No	No	Alive	82	Alive
52708861	50‘s-59's	2011	Lobular carcinoma, NOS	8520/3: Lobular carcinoma, NOS	Grade I	T1b	N1	M0	1	Luminal A	BCS	Yes	Yes	Alive	68	Alive
53197889	50‘s-59's	2012	Lobular carcinoma, NOS	8520/3: Lobular carcinoma, NOS	Grade I	T1c	N0	M0	1.3	Luminal A	Mastectomy	No	No	Alive	59	Alive
53207410	50‘s-59's	2011	Lobular carcinoma, NOS	8520/3: Lobular carcinoma, NOS	Grade I	T1b	N0	M0	1	Luminal A	BCS	Yes	No	Alive	59	Alive
53208005	50‘s-59's	2011	Lobular carcinoma, NOS	8520/3: Lobular carcinoma, NOS	Grade I	T1c	N0	M0	1.8	Luminal A	BCS	Yes	No	Alive	69	Alive
53220431	50‘s-59's	2011	Lobular carcinoma, NOS	8520/3: Lobular carcinoma, NOS	Grade I	T1c	N1	M0	1.5	Luminal A	BCS	Yes	No	Alive	70	Alive
53233572	50‘s-59's	2011	Lobular carcinoma, NOS	8520/3: Lobular carcinoma, NOS	Grade I	T1c	N1	M0	2	Luminal A	BCS	Yes	No	Alive	61	Alive
53271854	50‘s-59's	2011	Lobular carcinoma, NOS	8520/3: Lobular carcinoma, NOS	Grade I	T1b	N0	M0	0.7	Luminal A	BCS	Yes	No	Alive	60	Alive
53305105	50‘s-59's	2012	Lobular carcinoma, NOS	8520/3: Lobular carcinoma, NOS	Grade I	T1c	N0	M0	1.3	Luminal A	BCS	Yes	No	Alive	57	Alive
53753367	50‘s-59's	2012	Lobular carcinoma, NOS	8520/3: Lobular carcinoma, NOS	Grade I	T1c	N0	M0	2	Luminal A	Mastectomy	No	No	Alive	59	Alive
53780933	50‘s-59's	2012	Lobular carcinoma, NOS	8520/3: Lobular carcinoma, NOS	Grade I	T1b	N0	M0	1	Luminal A	BCS	Yes	No	Alive	52	Alive
53858534	50‘s-59's	2012	Lobular carcinoma, NOS	8520/3: Lobular carcinoma, NOS	Grade I	T1c	N1	M0	1.5	Luminal A	Mastectomy	No	Yes	Alive	56	Alive
54358531	50‘s-59's	2014	Lobular carcinoma, NOS	8520/3: Lobular carcinoma, NOS	Grade I	T1b	N0	M0	0.9	Luminal A	Mastectomy	No	Yes	Alive	32	Alive
54372013	50‘s-59's	2014	Lobular carcinoma, NOS	8520/3: Lobular carcinoma, NOS	Grade I	T1b	N0	M0	0.8	Luminal A	BCS	No	No	Alive	34	Alive
54375508	50‘s-59's	2013	Lobular carcinoma, NOS	8520/3: Lobular carcinoma, NOS	Grade I	T1b	N0	M0	1	Luminal A	Mastectomy	No	No	Alive	31	Alive
54829292	50‘s-59's	2014	Lobular carcinoma, NOS	8520/3: Lobular carcinoma, NOS	Grade I	T1b	N0	M0	0.9	Luminal A	Mastectomy	No	No	Alive	28	Alive
54840009	50‘s-59's	2014	Lobular carcinoma, NOS	8520/3: Lobular carcinoma, NOS	Grade I	T1c	N0	M0	1.2	Luminal A	BCS	Yes	No	Alive	29	Alive
54862615	50‘s-59's	2014	Lobular carcinoma, NOS	8520/3: Lobular carcinoma, NOS	Grade I	T1c	N0	M0	1.6	Luminal A	Mastectomy	No	No	Alive	27	Alive
54924631	50‘s-59's	2015	Lobular carcinoma, NOS	8520/3: Lobular carcinoma, NOS	Grade I	T1b	N0	M0	0.6	Luminal A	BCS	No	No	Alive	20	Alive
54966489	50‘s-59's	2015	Lobular carcinoma, NOS	8520/3: Lobular carcinoma, NOS	Grade I	T1c	N1	M0	1.9	Luminal A	BCS	Yes	Yes	Alive	18	Alive
54969235	50‘s-59's	2015	Lobular carcinoma, NOS	8520/3: Lobular carcinoma, NOS	Grade I	T1c	N1	M0	1.3	Luminal A	BCS	Yes	Yes	Alive	20	Alive
55402489	50‘s-59's	2015	Lobular carcinoma, NOS	8520/3: Lobular carcinoma, NOS	Grade I	T1c	N1	M0	1.6	Luminal A	Mastectomy	No	Yes	Alive	21	Alive
55423045	50‘s-59's	2015	Lobular carcinoma, NOS	8520/3: Lobular carcinoma, NOS	Grade I	T1c	N1	M0	1.2	Luminal A	Mastectomy	No	Yes	Alive	7	Alive
55461658	50‘s-59's	2014	Lobular carcinoma, NOS	8520/3: Lobular carcinoma, NOS	Grade I	T1c	N0	M0	1.7	Luminal A	BCS	Yes	No	Alive	7	Alive
58885579	50‘s-59's	2010	Lobular carcinoma, NOS	8520/3: Lobular carcinoma, NOS	Grade I	T1b	N0	M0	1	Luminal A	BCS	No	No	Alive	74	Alive
58891551	50‘s-59's	2011	Lobular carcinoma, NOS	8520/3: Lobular carcinoma, NOS	Grade I	T1b	N0	M0	0.8	Luminal A	Mastectomy	No	No	Alive	70	Alive
58908171	50‘s-59's	2011	Lobular carcinoma, NOS	8520/3: Lobular carcinoma, NOS	Grade I	T1c	N0	M0	1.6	Luminal A	Mastectomy	No	No	Alive	64	Alive
59245744	50‘s-59's	2012	Lobular carcinoma, NOS	8520/3: Lobular carcinoma, NOS	Grade I	T1c	N0	M0	1.1	Luminal A	BCS	Yes	No	Alive	49	Alive
59290083	50‘s-59's	2013	Lobular carcinoma, NOS	8520/3: Lobular carcinoma, NOS	Grade I	T1c	N0	M0	2	Luminal A	Mastectomy	No	No	Alive	40	Alive
59666556	50‘s-59's	2015	Lobular carcinoma, NOS	8520/3: Lobular carcinoma, NOS	Grade I	T1b	N0	M0	0.6	Luminal A	BCS	Yes	No	Alive	21	Alive
59670986	50‘s-59's	2015	Lobular carcinoma, NOS	8520/3: Lobular carcinoma, NOS	Grade I	T1c	N1	M0	1.6	Luminal A	BCS	Yes	No	Alive	16	Alive
62679638	50‘s-59's	2011	Lobular carcinoma, NOS	8520/3: Lobular carcinoma, NOS	Grade I	T1b	N0	M0	1	Luminal A	BCS	Yes	No	Alive	68	Alive
62680253	50‘s-59's	2011	Lobular carcinoma, NOS	8520/3: Lobular carcinoma, NOS	Grade I	T1b	N0	M0	0.8	Luminal A	BCS	Yes	No	Alive	63	Alive
62774341	50‘s-59's	2013	Lobular carcinoma, NOS	8520/3: Lobular carcinoma, NOS	Grade I	T1b	N0	M0	1	Luminal A	Mastectomy	No	No	Alive	42	Alive
63311364	50‘s-59's	2015	Lobular carcinoma, NOS	8520/3: Lobular carcinoma, NOS	Grade I	T1c	N0	M0	1.8	Luminal A	BCS	Yes	No	Alive	18	Alive
71075929	50‘s-59's	2013	Lobular carcinoma, NOS	8520/3: Lobular carcinoma, NOS	Grade I	T1c	N1	M0	1.9	Luminal A	Mastectomy	No	No	Alive	42	Alive
72132639	50‘s-59's	2013	Lobular carcinoma, NOS	8520/3: Lobular carcinoma, NOS	Grade I	T1c	N0	M0	1.7	Luminal A	Mastectomy	No	No	Other Cause of Death	30	Other Cause of Death
72176753	50‘s-59's	2010	Lobular carcinoma, NOS	8520/3: Lobular carcinoma, NOS	Grade I	T1b	N0	M0	1	Luminal A	BCS	Yes	No	Alive	83	Alive
72659054	50‘s-59's	2011	Lobular carcinoma, NOS	8520/3: Lobular carcinoma, NOS	Grade I	T1b	N0	M0	0.8	Luminal A	BCS	No	No	Alive	61	Alive
72705029	50‘s-59's	2012	Lobular carcinoma, NOS	8520/3: Lobular carcinoma, NOS	Grade I	T1c	N0	M0	2	Luminal A	Mastectomy	No	No	Alive	59	Alive
72736463	50‘s-59's	2012	Lobular carcinoma, NOS	8520/3: Lobular carcinoma, NOS	Grade I	T1c	N0	M0	2	Luminal A	BCS	Yes	No	Alive	57	Alive
73276692	50‘s-59's	2013	Lobular carcinoma, NOS	8520/3: Lobular carcinoma, NOS	Grade I	T1b	N0	M0	0.6	Luminal A	BCS	Yes	No	Alive	39	Alive
73302935	50‘s-59's	2014	Lobular carcinoma, NOS	8520/3: Lobular carcinoma, NOS	Grade I	T1b	N1	M0	0.9	Luminal A	BCS	Yes	No	Alive	30	Alive
73720639	50‘s-59's	2014	Lobular carcinoma, NOS	8520/3: Lobular carcinoma, NOS	Grade I	T1c	N1	M0	2	Luminal A	BCS	Yes	No	Alive	26	Alive
76651796	50‘s-59's	2012	Lobular carcinoma, NOS	8520/3: Lobular carcinoma, NOS	Grade I	T1c	N0	M0	1.3	Luminal A	BCS	Yes	No	Alive	59	Alive
77177294	50‘s-59's	2014	Lobular carcinoma, NOS	8520/3: Lobular carcinoma, NOS	Grade I	T1c	N0	M0	1.2	Luminal A	Mastectomy	No	No	Alive	33	Alive
77646874	50‘s-59's	2015	Lobular carcinoma, NOS	8520/3: Lobular carcinoma, NOS	Grade I	T1b	N0	M0	1	Luminal A	BCS	Yes	No	Alive	20	Alive
4657563	50‘s-59's	2016	Lobular carcinoma, NOS	8520/3: Lobular carcinoma, NOS	Grade I	T1c	N0	M0	1.6	Luminal A	No surgery	No	No	Alive	1	Alive
10101622	50‘s-59's	2016	Lobular carcinoma, NOS	8520/3: Lobular carcinoma, NOS	Grade I	T1c	N0	M0	1.7	Luminal A	BCS	Yes	No	Alive	7	Alive
15145932	50‘s-59's	2016	Lobular carcinoma, NOS	8520/3: Lobular carcinoma, NOS	Grade I	T1c	N0	M0	1.3	Luminal A	BCS	Yes	No	Alive	8	Alive
25861719	50‘s-59's	2016	Lobular carcinoma, NOS	8520/3: Lobular carcinoma, NOS	Grade I	T1c	N0	M0	2	Luminal A	Mastectomy	No	No	Alive	6	Alive
41028965	50‘s-59's	2016	Lobular carcinoma, NOS	8520/3: Lobular carcinoma, NOS	Grade I	T1c	N0	M0	1.5	Luminal A	No surgery	No	No	Alive	2	Alive
42156779	50‘s-59's	2016	Lobular carcinoma, NOS	8520/3: Lobular carcinoma, NOS	Grade I	T1c	N0	M0	1.3	Luminal A	Mastectomy	No	No	Alive	6	Alive
49423694	50‘s-59's	2016	Lobular carcinoma, NOS	8520/3: Lobular carcinoma, NOS	Grade I	T1b	N0	M0	0.8	Luminal A	BCS	Yes	No	Alive	6	Alive
55916181	50‘s-59's	2016	Lobular carcinoma, NOS	8520/3: Lobular carcinoma, NOS	Grade I	T1b	N0	M0	1	Luminal A	BCS	Yes	No	Alive	10	Alive
55924497	50‘s-59's	2016	Lobular carcinoma, NOS	8520/3: Lobular carcinoma, NOS	Grade I	T1c	N0	M0	1.5	Luminal A	BCS	Yes	No	Alive	7	Alive
55955923	50‘s-59's	2016	Lobular carcinoma, NOS	8520/3: Lobular carcinoma, NOS	Grade I	T1c	N0	M0	1.2	Luminal A	BCS	Yes	No	Alive	0	Alive
55990225	50‘s-59's	2016	Lobular carcinoma, NOS	8520/3: Lobular carcinoma, NOS	Grade I	T1b	N0	M0	0.7	Luminal A	BCS	Yes	No	Alive	4	Alive
56021901	50‘s-59's	2016	Lobular carcinoma, NOS	8520/3: Lobular carcinoma, NOS	Grade I	T1c	N0	M0	1.5	Luminal A	Mastectomy	No	No	Alive	3	Alive
63412694	50‘s-59's	2016	Lobular carcinoma, NOS	8520/3: Lobular carcinoma, NOS	Grade I	T1b	N0	M0	0.7	Luminal A	BCS	No	No	Alive	2	Alive
73848833	50‘s-59's	2016	Lobular carcinoma, NOS	8520/3: Lobular carcinoma, NOS	Grade I	T1c	N0	M0	1.9	Luminal A	BCS	Yes	No	Alive	10	Alive
73858797	50‘s-59's	2016	Lobular carcinoma, NOS	8520/3: Lobular carcinoma, NOS	Grade I	T1c	N1	M0	1.2	Luminal A	Mastectomy	Yes	No	Alive	8	Alive
2912320	50‘s-59's	2013	Lobular carcinoma, NOS	8520/3: Lobular carcinoma, NOS	Grade I	T1c	N0	M0	1.7	Luminal A	Mastectomy	No	No	Alive	38	Alive
4058492	50‘s-59's	2011	Lobular carcinoma, NOS	8520/3: Lobular carcinoma, NOS	Grade I	T1b	N1	M0	0.9	Luminal A	BCS	Yes	No	Alive	60	Alive
4094814	50‘s-59's	2012	Lobular carcinoma, NOS	8520/3: Lobular carcinoma, NOS	Grade I	T1c	N0	M0	2	Luminal A	Mastectomy	No	No	Alive	49	Alive
4112845	50‘s-59's	2013	Lobular carcinoma, NOS	8520/3: Lobular carcinoma, NOS	Grade I	T1c	N0	M0	1.2	Luminal A	BCS	No	No	Alive	45	Alive
4113903	50‘s-59's	2013	Lobular carcinoma, NOS	8520/3: Lobular carcinoma, NOS	Grade I	T1c	N0	M0	1.2	Luminal A	BCS	Yes	No	Alive	45	Alive
4553764	50‘s-59's	2014	Lobular carcinoma, NOS	8520/3: Lobular carcinoma, NOS	Grade I	T1c	N1	M0	1.5	Luminal A	BCS	Yes	No	Alive	29	Alive
9035958	50‘s-59's	2012	Lobular carcinoma, NOS	8520/3: Lobular carcinoma, NOS	Grade I	T1b	N0	M0	0.6	Luminal A	BCS	Yes	No	Alive	53	Alive
9465250	50‘s-59's	2013	Lobular carcinoma, NOS	8520/3: Lobular carcinoma, NOS	Grade I	T1b	N0	M0	1	Luminal A	BCS	Yes	Yes	Alive	44	Alive
9475110	50‘s-59's	2013	Lobular carcinoma, NOS	8520/3: Lobular carcinoma, NOS	Grade I	T1c	N0	M0	2	Luminal A	BCS	Yes	No	Alive	33	Alive
9505976	50‘s-59's	2014	Lobular carcinoma, NOS	8520/3: Lobular carcinoma, NOS	Grade I	T1b	N0	M0	0.6	Luminal A	Mastectomy	No	No	Alive	27	Alive
12269654	50‘s-59's	2011	Lobular carcinoma, NOS	8520/3: Lobular carcinoma, NOS	Grade I	T1c	N0	M0	1.2	Luminal A	BCS	Yes	No	Alive	69	Alive
14509928	50‘s-59's	2010	Lobular carcinoma, NOS	8520/3: Lobular carcinoma, NOS	Grade I	T1b	N0	M0	0.8	Luminal A	Mastectomy	No	Yes	Alive	81	Alive
14543101	50‘s-59's	2011	Lobular carcinoma, NOS	8520/3: Lobular carcinoma, NOS	Grade I	T1c	N0	M0	1.5	Luminal A	BCS	Yes	No	Alive	69	Alive
14550048	50‘s-59's	2012	Lobular carcinoma, NOS	8520/3: Lobular carcinoma, NOS	Grade I	T1b	N0	M0	0.7	Luminal A	BCS	Yes	No	Alive	59	Alive
15045297	50‘s-59's	2014	Lobular carcinoma, NOS	8520/3: Lobular carcinoma, NOS	Grade I	T1b	N0	M0	1	Luminal A	BCS	Yes	No	Alive	35	Alive
15096575	50‘s-59's	2015	Lobular carcinoma, NOS	8520/3: Lobular carcinoma, NOS	Grade I	T1b	N0	M0	0.7	Luminal A	BCS	Yes	No	Alive	15	Alive
16062187	50‘s-59's	2011	Lobular carcinoma, NOS	8520/3: Lobular carcinoma, NOS	Grade I	T1b	N0	M0	1	Luminal A	BCS	Yes	Yes	Alive	66	Alive
16557494	50‘s-59's	2014	Lobular carcinoma, NOS	8520/3: Lobular carcinoma, NOS	Grade I	T1c	N0	M0	1.1	Luminal A	Mastectomy	No	No	Alive	34	Alive
20131373	50‘s-59's	2010	Lobular carcinoma, NOS	8520/3: Lobular carcinoma, NOS	Grade I	T1c	N0	M0	1.2	Luminal A	Mastectomy	No	Yes	Alive	73	Alive
20618972	50‘s-59's	2014	Lobular carcinoma, NOS	8520/3: Lobular carcinoma, NOS	Grade I	T1c	N0	M0	1.5	Luminal A	BCS	Yes	No	Alive	34	Alive
20682439	50‘s-59's	2015	Lobular carcinoma, NOS	8520/3: Lobular carcinoma, NOS	Grade I	T1c	N0	M0	1.1	Luminal A	Mastectomy	No	No	Alive	12	Alive
22495993	50‘s-59's	2013	Lobular carcinoma, NOS	8520/3: Lobular carcinoma, NOS	Grade I	T1c	N0	M0	1.8	Luminal A	BCS	No	No	Alive	45	Alive
22508911	50‘s-59's	2013	Lobular carcinoma, NOS	8520/3: Lobular carcinoma, NOS	Grade I	T1c	N1	M0	1.2	Luminal A	Mastectomy	No	No	Alive	46	Alive
22512808	50‘s-59's	2013	Lobular carcinoma, NOS	8520/3: Lobular carcinoma, NOS	Grade I	T1c	N0	M0	1.1	Luminal A	BCS	Yes	No	Alive	41	Alive
22539866	50‘s-59's	2015	Lobular carcinoma, NOS	8520/3: Lobular carcinoma, NOS	Grade I	T1c	N1	M0	1.7	Luminal A	Mastectomy	No	No	Alive	13	Alive
22541607	50‘s-59's	2015	Lobular carcinoma, NOS	8520/3: Lobular carcinoma, NOS	Grade I	T1c	N0	M0	1.8	Luminal A	BCS	Yes	No	Alive	12	Alive
24736796	50‘s-59's	2010	Lobular carcinoma, NOS	8520/3: Lobular carcinoma, NOS	Grade I	T1b	N0	M0	1	Luminal A	Mastectomy	No	No	Alive	72	Alive
25285956	50‘s-59's	2014	Lobular carcinoma, NOS	8520/3: Lobular carcinoma, NOS	Grade I	T1c	N0	M0	1.2	Luminal A	BCS	Yes	No	Alive	30	Alive
26925248	50‘s-59's	2012	Lobular carcinoma, NOS	8520/3: Lobular carcinoma, NOS	Grade I	T1c	N1	M0	1.4	Luminal A	BCS	Yes	Yes	Alive	58	Alive
26937496	50‘s-59's	2012	Lobular carcinoma, NOS	8520/3: Lobular carcinoma, NOS	Grade I	T1b	N0	M0	0.7	Luminal A	BCS	No	No	Alive	55	Alive
26938527	50‘s-59's	2012	Lobular carcinoma, NOS	8520/3: Lobular carcinoma, NOS	Grade I	T1c	N0	M0	2	Luminal A	BCS	Yes	No	Alive	55	Alive
26976928	50‘s-59's	2013	Lobular carcinoma, NOS	8520/3: Lobular carcinoma, NOS	Grade I	T1c	N0	M0	1.7	Luminal A	BCS	Yes	Yes	Alive	44	Alive
26987441	50‘s-59's	2013	Lobular carcinoma, NOS	8520/3: Lobular carcinoma, NOS	Grade I	T1c	N1	M0	1.5	Luminal A	Mastectomy	No	No	Other Cause of Death	20	Other Cause of Death
26996699	50‘s-59's	2013	Lobular carcinoma, NOS	8520/3: Lobular carcinoma, NOS	Grade I	T1b	N0	M0	1	Luminal A	Mastectomy	No	No	Alive	40	Alive
27015903	50‘s-59's	2014	Lobular carcinoma, NOS	8520/3: Lobular carcinoma, NOS	Grade I	T1c	N0	M0	1.2	Luminal A	BCS	Yes	No	Alive	34	Alive
27445035	50‘s-59's	2014	Lobular carcinoma, NOS	8520/3: Lobular carcinoma, NOS	Grade I	T1c	N0	M0	1.5	Luminal A	BCS	Yes	No	Alive	26	Alive
27467248	50‘s-59's	2015	Lobular carcinoma, NOS	8520/3: Lobular carcinoma, NOS	Grade I	T1c	N0	M0	1.1	Luminal A	BCS	Yes	No	Alive	20	Alive
28470698	50‘s-59's	2013	Lobular carcinoma, NOS	8520/3: Lobular carcinoma, NOS	Grade I	T1b	N1	M0	0.8	Luminal A	Mastectomy	No	Yes	Alive	47	Alive
28931685	50‘s-59's	2011	Lobular carcinoma, NOS	8520/3: Lobular carcinoma, NOS	Grade I	T1b	N0	M0	0.9	Luminal A	Mastectomy	No	Yes	Alive	68	Alive
29406830	50‘s-59's	2013	Lobular carcinoma, NOS	8520/3: Lobular carcinoma, NOS	Grade I	T1c	N1	M0	1.8	Luminal A	BCS	Yes	Yes	Alive	38	Alive
29418626	50‘s-59's	2014	Lobular carcinoma, NOS	8520/3: Lobular carcinoma, NOS	Grade I	T1c	N1	M0	1.2	Luminal A	Mastectomy	Yes	Yes	Alive	24	Alive
30352671	50‘s-59's	2015	Lobular carcinoma, NOS	8520/3: Lobular carcinoma, NOS	Grade I	T1b	N0	M0	0.6	Luminal A	No surgery	No	No	Alive	12	Alive
31886894	50‘s-59's	2012	Lobular carcinoma, NOS	8520/3: Lobular carcinoma, NOS	Grade I	T1b	N0	M0	0.9	Luminal A	Mastectomy	No	No	Alive	49	Alive
31908942	50‘s-59's	2013	Lobular carcinoma, NOS	8520/3: Lobular carcinoma, NOS	Grade I	T1b	N0	M0	1	Luminal A	Mastectomy	No	No	Alive	43	Alive
31946702	50‘s-59's	2015	Lobular carcinoma, NOS	8520/3: Lobular carcinoma, NOS	Grade I	T1c	N0	M0	1.5	Luminal A	BCS	Yes	No	Alive	23	Alive
31960086	50‘s-59's	2015	Lobular carcinoma, NOS	8520/3: Lobular carcinoma, NOS	Grade I	T1b	N1	M0	0.7	Luminal A	BCS	Yes	No	Alive	18	Alive
31985000	50‘s-59's	2015	Lobular carcinoma, NOS	8520/3: Lobular carcinoma, NOS	Grade I	T1c	N0	M0	2	Luminal A	Mastectomy	No	No	Alive	15	Alive
33529273	50‘s-59's	2011	Lobular carcinoma, NOS	8520/3: Lobular carcinoma, NOS	Grade I	T1c	N0	M0	1.2	Luminal A	BCS	Yes	No	Alive	70	Alive
33934765	50‘s-59's	2015	Lobular carcinoma, NOS	8520/3: Lobular carcinoma, NOS	Grade I	T1c	N0	M0	1.5	Luminal A	BCS	Yes	No	Alive	19	Alive
39402065	50‘s-59's	2010	Lobular carcinoma, NOS	8520/3: Lobular carcinoma, NOS	Grade I	T1b	N0	M0	0.8	Luminal A	BCS	Yes	No	Alive	81	Alive
39910176	50‘s-59's	2011	Lobular carcinoma, NOS	8520/3: Lobular carcinoma, NOS	Grade I	T1c	N0	M0	1.8	Luminal A	Mastectomy	No	No	Alive	62	Alive
39943044	50‘s-59's	2012	Lobular carcinoma, NOS	8520/3: Lobular carcinoma, NOS	Grade I	T1b	N0	M0	0.7	Luminal A	Mastectomy	No	No	Alive	56	Alive
39999125	50‘s-59's	2012	Lobular carcinoma, NOS	8520/3: Lobular carcinoma, NOS	Grade I	T1c	N0	M0	1.7	Luminal A	BCS	No	No	Alive	49	Alive
40026650	50‘s-59's	2013	Lobular carcinoma, NOS	8520/3: Lobular carcinoma, NOS	Grade I	T1c	N0	M0	1.5	Luminal A	Mastectomy	No	No	Alive	39	Alive
40509784	50‘s-59's	2015	Lobular carcinoma, NOS	8520/3: Lobular carcinoma, NOS	Grade I	T1b	N0	M0	0.9	Luminal A	Mastectomy	No	No	Alive	21	Alive
40540184	50‘s-59's	2015	Lobular carcinoma, NOS	8520/3: Lobular carcinoma, NOS	Grade I	T1b	N0	M0	0.6	Luminal A	BCS	Yes	No	Alive	19	Alive
52067034	50‘s-59's	2014	Lobular carcinoma, NOS	8520/3: Lobular carcinoma, NOS	Grade I	T1b	N0	M0	0.9	Luminal A	BCS	Yes	No	Alive	24	Alive
52601820	50‘s-59's	2010	Lobular carcinoma, NOS	8520/3: Lobular carcinoma, NOS	Grade I	T1b	N1	M0	0.8	Luminal A	Mastectomy	No	No	Alive	83	Alive
52641261	50‘s-59's	2012	Lobular carcinoma, NOS	8520/3: Lobular carcinoma, NOS	Grade I	T1c	N0	M0	1.3	Luminal A	BCS	Yes	No	Alive	58	Alive
52658441	50‘s-59's	2010	Lobular carcinoma, NOS	8520/3: Lobular carcinoma, NOS	Grade I	T1c	N0	M0	1.2	Luminal A	BCS	Yes	No	Alive	79	Alive
53242499	50‘s-59's	2012	Lobular carcinoma, NOS	8520/3: Lobular carcinoma, NOS	Grade I	T1c	N0	M0	1.7	Luminal A	BCS	Yes	No	Alive	58	Alive
53244085	50‘s-59's	2012	Lobular carcinoma, NOS	8520/3: Lobular carcinoma, NOS	Grade I	T1b	N0	M0	0.6	Luminal A	BCS	No	No	Alive	58	Alive
53252402	50‘s-59's	2011	Lobular carcinoma, NOS	8520/3: Lobular carcinoma, NOS	Grade I	T1c	N0	M0	1.5	Luminal A	BCS	Yes	No	Alive	65	Alive
53279638	50‘s-59's	2012	Lobular carcinoma, NOS	8520/3: Lobular carcinoma, NOS	Grade I	T1c	N0	M0	2	Luminal A	BCS	No	No	Alive	53	Alive
53285096	50‘s-59's	2011	Lobular carcinoma, NOS	8520/3: Lobular carcinoma, NOS	Grade I	T1c	N0	M0	1.4	Luminal A	BCS	Yes	No	Alive	61	Alive
53296973	50‘s-59's	2011	Lobular carcinoma, NOS	8520/3: Lobular carcinoma, NOS	Grade I	T1c	N0	M0	1.5	Luminal A	BCS	No	No	Alive	66	Alive
53707380	50‘s-59's	2012	Lobular carcinoma, NOS	8520/3: Lobular carcinoma, NOS	Grade I	T1b	N0	M0	0.8	Luminal A	BCS	Yes	No	Alive	57	Alive
53741340	50‘s-59's	2012	Lobular carcinoma, NOS	8520/3: Lobular carcinoma, NOS	Grade I	T1c	N0	M0	1.6	Luminal A	Mastectomy	No	No	Alive	53	Alive
53769803	50‘s-59's	2012	Lobular carcinoma, NOS	8520/3: Lobular carcinoma, NOS	Grade I	T1c	N0	M0	1.9	Luminal A	Mastectomy	No	Yes	Alive	35	Alive
53796514	50‘s-59's	2012	Lobular carcinoma, NOS	8520/3: Lobular carcinoma, NOS	Grade I	T1c	N0	M0	1.1	Luminal A	No surgery	No	No	Alive	48	Alive
54313009	50‘s-59's	2013	Lobular carcinoma, NOS	8520/3: Lobular carcinoma, NOS	Grade I	T1c	N0	M0	1.5	Luminal A	BCS	Yes	No	Alive	40	Alive
54393276	50‘s-59's	2014	Lobular carcinoma, NOS	8520/3: Lobular carcinoma, NOS	Grade I	T1c	N0	M0	1.5	Luminal A	BCS	Yes	No	Alive	22	Alive
54837010	50‘s-59's	2014	Lobular carcinoma, NOS	8520/3: Lobular carcinoma, NOS	Grade I	T1b	N0	M0	0.6	Luminal A	Mastectomy	No	Yes	Alive	30	Alive
54837924	50‘s-59's	2013	Lobular carcinoma, NOS	8520/3: Lobular carcinoma, NOS	Grade I	T1c	N0	M0	1.4	Luminal A	BCS	Yes	No	Alive	41	Alive
54877100	50‘s-59's	2014	Lobular carcinoma, NOS	8520/3: Lobular carcinoma, NOS	Grade I	T1b	N0	M0	1	Luminal A	BCS	Yes	No	Alive	29	Alive
54910261	50‘s-59's	2014	Lobular carcinoma, NOS	8520/3: Lobular carcinoma, NOS	Grade I	T1b	N0	M0	1	Luminal A	Mastectomy	No	No	Alive	27	Alive
54959299	50‘s-59's	2015	Lobular carcinoma, NOS	8520/3: Lobular carcinoma, NOS	Grade I	T1c	N1	M0	2	Luminal A	Mastectomy	No	Yes	Alive	13	Alive
55363893	50‘s-59's	2015	Lobular carcinoma, NOS	8520/3: Lobular carcinoma, NOS	Grade I	T1b	N0	M0	1	Luminal A	Mastectomy	No	No	Alive	19	Alive
57119302	50‘s-59's	2013	Lobular carcinoma, NOS	8520/3: Lobular carcinoma, NOS	Grade I	T1c	N1	M0	1.1	Luminal A	Mastectomy	No	No	Alive	45	Alive
57550198	50‘s-59's	2014	Lobular carcinoma, NOS	8520/3: Lobular carcinoma, NOS	Grade I	T1c	N0	M0	1.8	Luminal A	BCS	Yes	No	Alive	24	Alive
58828933	50‘s-59's	2010	Lobular carcinoma, NOS	8520/3: Lobular carcinoma, NOS	Grade I	T1c	N1	M0	1.8	Luminal A	Mastectomy	No	Yes	Alive	83	Alive
58842683	50‘s-59's	2010	Lobular carcinoma, NOS	8520/3: Lobular carcinoma, NOS	Grade I	T1b	N0	M0	1	Luminal A	Mastectomy	No	No	Alive	77	Alive
58893720	50‘s-59's	2011	Lobular carcinoma, NOS	8520/3: Lobular carcinoma, NOS	Grade I	T1b	N1	M0	0.9	Luminal A	Mastectomy	Yes	Yes	Alive	69	Alive
59272900	50‘s-59's	2013	Lobular carcinoma, NOS	8520/3: Lobular carcinoma, NOS	Grade I	T1c	N0	M0	1.3	Luminal A	BCS	Yes	Yes	Alive	46	Alive
59325315	50‘s-59's	2014	Lobular carcinoma, NOS	8520/3: Lobular carcinoma, NOS	Grade I	T1c	N0	M0	1.8	Luminal A	BCS	Yes	No	Alive	32	Alive
59679267	50‘s-59's	2014	Lobular carcinoma, NOS	8520/3: Lobular carcinoma, NOS	Grade I	T1c	N0	M0	1.1	Luminal A	BCS	Yes	No	Alive	31	Alive
59690485	50‘s-59's	2015	Lobular carcinoma, NOS	8520/3: Lobular carcinoma, NOS	Grade I	T1b	N0	M0	0.8	Luminal A	Mastectomy	No	No	Alive	16	Alive
61510594	50‘s-59's	2012	Lobular carcinoma, NOS	8520/3: Lobular carcinoma, NOS	Grade I	T1b	N0	M0	0.9	Luminal A	Mastectomy	No	Yes	Alive	50	Alive
62676605	50‘s-59's	2011	Lobular carcinoma, NOS	8520/3: Lobular carcinoma, NOS	Grade I	T1c	N0	M0	1.5	Luminal A	Mastectomy	No	No	Alive	66	Alive
63285911	50‘s-59's	2014	Lobular carcinoma, NOS	8520/3: Lobular carcinoma, NOS	Grade I	T1b	N1	M0	0.8	Luminal A	BCS	Yes	No	Alive	29	Alive
63292102	50‘s-59's	2014	Lobular carcinoma, NOS	8520/3: Lobular carcinoma, NOS	Grade I	T1c	N0	M0	1.3	Luminal A	Mastectomy	No	Yes	Alive	25	Alive
73188501	50‘s-59's	2013	Lobular carcinoma, NOS	8520/3: Lobular carcinoma, NOS	Grade I	T1b	N1	M0	0.7	Luminal A	BCS	No	Yes	Alive	42	Alive
73280218	50‘s-59's	2014	Lobular carcinoma, NOS	8520/3: Lobular carcinoma, NOS	Grade I	T1c	N0	M0	1.9	Luminal A	BCS	Yes	No	Alive	20	Alive
73723405	50‘s-59's	2014	Lobular carcinoma, NOS	8520/3: Lobular carcinoma, NOS	Grade I	T1c	N0	M0	1.5	Luminal A	BCS	Yes	No	Alive	25	Alive
73730183	50‘s-59's	2014	Lobular carcinoma, NOS	8520/3: Lobular carcinoma, NOS	Grade I	T1c	N0	M0	1.4	Luminal A	Mastectomy	No	No	Alive	30	Alive
73746894	50‘s-59's	2015	Lobular carcinoma, NOS	8520/3: Lobular carcinoma, NOS	Grade I	T1c	N0	M0	1.3	Luminal A	BCS	Yes	No	Alive	22	Alive
73754144	50‘s-59's	2014	Lobular carcinoma, NOS	8520/3: Lobular carcinoma, NOS	Grade I	T1b	N0	M0	0.6	Luminal A	BCS	Yes	No	Alive	26	Alive
73818006	50‘s-59's	2014	Lobular carcinoma, NOS	8520/3: Lobular carcinoma, NOS	Grade I	T1c	N0	M0	1.1	Luminal A	Mastectomy	No	No	Alive	25	Alive
76547267	50‘s-59's	2010	Lobular carcinoma, NOS	8520/3: Lobular carcinoma, NOS	Grade I	T1c	N0	M0	1.1	Luminal A	Mastectomy	No	No	Alive	77	Alive
76598064	50‘s-59's	2011	Lobular carcinoma, NOS	8520/3: Lobular carcinoma, NOS	Grade I	T1c	N0	M0	1.3	Luminal A	No surgery	No	No	Alive	63	Alive
76638284	50‘s-59's	2011	Lobular carcinoma, NOS	8520/3: Lobular carcinoma, NOS	Grade I	T1c	N0	M0	1.8	Luminal A	Mastectomy	No	No	Alive	61	Alive
76649341	50‘s-59's	2012	Lobular carcinoma, NOS	8520/3: Lobular carcinoma, NOS	Grade I	T1b	N0	M0	0.9	Luminal A	BCS	Yes	No	Alive	59	Alive
77107977	50‘s-59's	2013	Lobular carcinoma, NOS	8520/3: Lobular carcinoma, NOS	Grade I	T1c	N0	M0	1.1	Luminal A	Mastectomy	No	No	Alive	42	Alive
77192807	50‘s-59's	2014	Lobular carcinoma, NOS	8520/3: Lobular carcinoma, NOS	Grade I	T1c	N1	M0	1.9	Luminal A	BCS	Yes	Yes	Alive	26	Alive
77637633	50‘s-59's	2015	Lobular carcinoma, NOS	8520/3: Lobular carcinoma, NOS	Grade I	T1b	N0	M0	0.9	Luminal A	Mastectomy	No	No	Alive	17	Alive
4651626	50‘s-59's	2016	Lobular carcinoma, NOS	8520/3: Lobular carcinoma, NOS	Grade I	T1c	N0	M0	1.3	Luminal A	BCS	No	No	Alive	1	Alive
4652458	50‘s-59's	2016	Lobular carcinoma, NOS	8520/3: Lobular carcinoma, NOS	Grade I	T1c	N0	M0	1.2	Luminal A	BCS	No	No	Alive	2	Alive
13375428	50‘s-59's	2016	Lobular carcinoma, NOS	8520/3: Lobular carcinoma, NOS	Grade I	T1b	N0	M0	0.6	Luminal A	BCS	Yes	No	Alive	10	Alive
27523543	50‘s-59's	2016	Lobular carcinoma, NOS	8520/3: Lobular carcinoma, NOS	Grade I	T1c	N0	M0	1.5	Luminal A	BCS	Yes	No	Alive	7	Alive
31992857	50‘s-59's	2016	Lobular carcinoma, NOS	8520/3: Lobular carcinoma, NOS	Grade I	T1c	N0	M0	1.3	Luminal A	Mastectomy	No	No	Alive	1	Alive
52145312	50‘s-59's	2016	Lobular carcinoma, NOS	8520/3: Lobular carcinoma, NOS	Grade I	T1c	N0	M0	1.8	Luminal A	BCS	Yes	No	Alive	11	Alive
55915220	50‘s-59's	2016	Lobular carcinoma, NOS	8520/3: Lobular carcinoma, NOS	Grade I	T1b	N0	M0	0.9	Luminal A	Mastectomy	No	No	Alive	9	Alive
55938602	50‘s-59's	2016	Lobular carcinoma, NOS	8520/3: Lobular carcinoma, NOS	Grade I	T1b	N0	M0	0.5	Luminal A	BCS	Yes	No	Alive	11	Alive
55999028	50‘s-59's	2016	Lobular carcinoma, NOS	8520/3: Lobular carcinoma, NOS	Grade I	T1c	N0	M0	1.5	Luminal A	BCS	Yes	No	Alive	6	Alive
59716276	50‘s-59's	2016	Lobular carcinoma, NOS	8520/3: Lobular carcinoma, NOS	Grade I	T1c	N0	M0	1.8	Luminal A	BCS	Yes	No	Alive	8	Alive
74283658	50‘s-59's	2016	Lobular carcinoma, NOS	8520/3: Lobular carcinoma, NOS	Grade I	T1b	N0	M0	0.8	Luminal A	BCS	Yes	No	Alive	3	Alive
77718267	50‘s-59's	2016	Lobular carcinoma, NOS	8520/3: Lobular carcinoma, NOS	Grade I	T1b	N0	M0	0.8	Luminal A	BCS	Yes	No	Alive	1	Alive
3467237	60's-69's	2015	Lobular carcinoma, NOS	8520/3: Lobular carcinoma, NOS	Grade I	T1b	N1	M0	0.8	Luminal A	BCS	Yes	No	Alive	23	Alive
3998200	60's-69's	2010	Lobular carcinoma, NOS	8520/3: Lobular carcinoma, NOS	Grade I	T1b	N0	M0	1	Luminal A	BCS	Yes	No	Alive	75	Alive
4027162	60's-69's	2010	Lobular carcinoma, NOS	8520/3: Lobular carcinoma, NOS	Grade I	T1b	N0	M0	0.9	Luminal A	Mastectomy	No	No	Alive	73	Alive
4050209	60's-69's	2011	Lobular carcinoma, NOS	8520/3: Lobular carcinoma, NOS	Grade I	T1c	N1	M0	1.4	Luminal A	Mastectomy	No	No	Alive	67	Alive
4565654	60's-69's	2014	Lobular carcinoma, NOS	8520/3: Lobular carcinoma, NOS	Grade I	T1c	N0	M0	1.6	Luminal A	BCS	Yes	No	Alive	28	Alive
4613739	60's-69's	2015	Lobular carcinoma, NOS	8520/3: Lobular carcinoma, NOS	Grade I	T1c	N0	M0	1.5	Luminal A	BCS	Yes	No	Alive	12	Alive
9043098	60's-69's	2012	Lobular carcinoma, NOS	8520/3: Lobular carcinoma, NOS	Grade I	T1b	N0	M0	0.6	Luminal A	BCS	Yes	No	Alive	50	Alive
9047767	60's-69's	2012	Lobular carcinoma, NOS	8520/3: Lobular carcinoma, NOS	Grade I	T1b	N0	M0	0.9	Luminal A	Mastectomy	No	No	Alive	53	Alive
9532676	60's-69's	2015	Lobular carcinoma, NOS	8520/3: Lobular carcinoma, NOS	Grade I	T1b	N0	M0	0.6	Luminal A	BCS	Yes	No	Alive	18	Alive
14506407	60's-69's	2010	Lobular carcinoma, NOS	8520/3: Lobular carcinoma, NOS	Grade I	T1c	N0	M0	1.2	Luminal A	BCS	Yes	No	Alive	77	Alive
14544253	60's-69's	2011	Lobular carcinoma, NOS	8520/3: Lobular carcinoma, NOS	Grade I	T1c	N0	M0	2	Luminal A	BCS	Yes	No	Alive	61	Alive
14641000	60's-69's	2014	Lobular carcinoma, NOS	8520/3: Lobular carcinoma, NOS	Grade I	T1c	N1	M0	1.2	Luminal A	BCS	Yes	No	Other Cause of Death	11	Other Cause of Death
15045566	60's-69's	2013	Lobular carcinoma, NOS	8520/3: Lobular carcinoma, NOS	Grade I	T1c	N1	M0	2	Luminal A	Mastectomy	No	Yes	Alive	36	Alive
15046898	60's-69's	2014	Lobular carcinoma, NOS	8520/3: Lobular carcinoma, NOS	Grade I	T1b	N0	M0	0.7	Luminal A	BCS	Yes	No	Alive	31	Alive
15058237	60's-69's	2014	Lobular carcinoma, NOS	8520/3: Lobular carcinoma, NOS	Grade I	T1b	N0	M0	1	Luminal A	Mastectomy	No	No	Alive	27	Alive
15073920	60's-69's	2015	Lobular carcinoma, NOS	8520/3: Lobular carcinoma, NOS	Grade I	T1c	N0	M0	1.9	Luminal A	BCS	Yes	No	Alive	23	Alive
15076672	60's-69's	2015	Lobular carcinoma, NOS	8520/3: Lobular carcinoma, NOS	Grade I	T1c	N0	M0	1.2	Luminal A	BCS	Yes	Yes	Alive	21	Alive
15101467	60's-69's	2015	Lobular carcinoma, NOS	8520/3: Lobular carcinoma, NOS	Grade I	T1c	N0	M0	1.2	Luminal A	BCS	Yes	No	Alive	18	Alive
16086356	60's-69's	2014	Lobular carcinoma, NOS	8520/3: Lobular carcinoma, NOS	Grade I	T1b	N0	M0	0.9	Luminal A	BCS	Yes	No	Alive	30	Alive
16512386	60's-69's	2010	Lobular carcinoma, NOS	8520/3: Lobular carcinoma, NOS	Grade I	T1b	N0	M0	0.6	Luminal A	Mastectomy	No	No	Alive	79	Alive
17438207	60's-69's	2012	Lobular carcinoma, NOS	8520/3: Lobular carcinoma, NOS	Grade I	T1b	N0	M0	0.8	Luminal A	Mastectomy	No	No	Alive	51	Alive
20116457	60's-69's	2010	Lobular carcinoma, NOS	8520/3: Lobular carcinoma, NOS	Grade I	T1c	N0	M0	1.5	Luminal A	BCS	No	No	Alive	81	Alive
20149776	60's-69's	2011	Lobular carcinoma, NOS	8520/3: Lobular carcinoma, NOS	Grade I	T1b	N0	M0	0.8	Luminal A	BCS	Yes	No	Alive	66	Alive
20202198	60's-69's	2013	Lobular carcinoma, NOS	8520/3: Lobular carcinoma, NOS	Grade I	T1c	N0	M0	1.5	Luminal A	Mastectomy	No	No	Alive	45	Alive
20576267	60's-69's	2012	Lobular carcinoma, NOS	8520/3: Lobular carcinoma, NOS	Grade I	T1c	N0	M0	1.8	Luminal A	BCS	Yes	No	Alive	50	Alive
20600098	60's-69's	2014	Lobular carcinoma, NOS	8520/3: Lobular carcinoma, NOS	Grade I	T1c	N0	M0	1.5	Luminal A	BCS	Yes	No	Alive	32	Alive
20647379	60's-69's	2015	Lobular carcinoma, NOS	8520/3: Lobular carcinoma, NOS	Grade I	T1c	N0	M0	1.1	Luminal A	BCS	Yes	No	Alive	23	Alive
20664247	60's-69's	2015	Lobular carcinoma, NOS	8520/3: Lobular carcinoma, NOS	Grade I	T1b	N0	M0	1	Luminal A	Mastectomy	No	No	Alive	20	Alive
22453633	60's-69's	2010	Lobular carcinoma, NOS	8520/3: Lobular carcinoma, NOS	Grade I	T1c	N0	M0	1.3	Luminal A	BCS	Yes	No	Alive	82	Alive
22475471	60's-69's	2014	Lobular carcinoma, NOS	8520/3: Lobular carcinoma, NOS	Grade I	T1c	N0	M0	1.4	Luminal A	BCS	Yes	No	Alive	29	Alive
25212985	60's-69's	2015	Lobular carcinoma, NOS	8520/3: Lobular carcinoma, NOS	Grade I	T1c	N1	M0	1.2	Luminal A	Mastectomy	No	No	Alive	18	Alive
26448364	60's-69's	2012	Lobular carcinoma, NOS	8520/3: Lobular carcinoma, NOS	Grade I	T1c	N1	M0	2	Luminal A	BCS	Yes	Yes	Alive	53	Alive
26876149	60's-69's	2010	Lobular carcinoma, NOS	8520/3: Lobular carcinoma, NOS	Grade I	T1c	N0	M0	1.5	Luminal A	Mastectomy	No	Yes	Alive	72	Alive
26905290	60's-69's	2011	Lobular carcinoma, NOS	8520/3: Lobular carcinoma, NOS	Grade I	T1b	N0	M0	0.6	Luminal A	BCS	No	No	Alive	64	Alive
27004176	60's-69's	2013	Lobular carcinoma, NOS	8520/3: Lobular carcinoma, NOS	Grade I	T1c	N0	M0	1.4	Luminal A	BCS	Yes	No	Alive	36	Alive
27006995	60's-69's	2013	Lobular carcinoma, NOS	8520/3: Lobular carcinoma, NOS	Grade I	T1c	N0	M0	1.1	Luminal A	BCS	Yes	Yes	Alive	37	Alive
27007690	60's-69's	2013	Lobular carcinoma, NOS	8520/3: Lobular carcinoma, NOS	Grade I	T1c	N0	M0	1.2	Luminal A	BCS	Yes	No	Alive	37	Alive
27014973	60's-69's	2014	Lobular carcinoma, NOS	8520/3: Lobular carcinoma, NOS	Grade I	T1c	N1	M0	1.6	Luminal A	BCS	Yes	Yes	Alive	34	Alive
27447524	60's-69's	2014	Lobular carcinoma, NOS	8520/3: Lobular carcinoma, NOS	Grade I	T1c	N0	M0	1.1	Luminal A	Mastectomy	No	No	Alive	26	Alive
27480110	60's-69's	2015	Lobular carcinoma, NOS	8520/3: Lobular carcinoma, NOS	Grade I	T1c	N0	M0	1.1	Luminal A	BCS	Yes	No	Alive	17	Alive
27485410	60's-69's	2015	Lobular carcinoma, NOS	8520/3: Lobular carcinoma, NOS	Grade I	T1c	N0	M0	1.8	Luminal A	BCS	Yes	No	Alive	16	Alive
28476359	60's-69's	2011	Lobular carcinoma, NOS	8520/3: Lobular carcinoma, NOS	Grade I	T1c	N0	M0	2	Luminal A	Mastectomy	No	No	Alive	64	Alive
29401646	60's-69's	2013	Lobular carcinoma, NOS	8520/3: Lobular carcinoma, NOS	Grade I	T1b	N0	M0	0.7	Luminal A	BCS	Yes	No	Alive	43	Alive
29406054	60's-69's	2013	Lobular carcinoma, NOS	8520/3: Lobular carcinoma, NOS	Grade I	T1b	N0	M0	0.6	Luminal A	BCS	Yes	No	Alive	40	Alive
31492672	60's-69's	2011	Lobular carcinoma, NOS	8520/3: Lobular carcinoma, NOS	Grade I	T1b	N0	M0	1	Luminal A	Mastectomy	No	No	Alive	64	Alive
31882116	60's-69's	2012	Lobular carcinoma, NOS	8520/3: Lobular carcinoma, NOS	Grade I	T1b	N1	M0	0.6	Luminal A	BCS	Yes	Yes	Alive	54	Alive
31884703	60's-69's	2012	Lobular carcinoma, NOS	8520/3: Lobular carcinoma, NOS	Grade I	T1b	N0	M0	0.9	Luminal A	Mastectomy	Yes	Yes	Alive	51	Alive
31902684	60's-69's	2013	Lobular carcinoma, NOS	8520/3: Lobular carcinoma, NOS	Grade I	T1c	N0	M0	1.8	Luminal A	BCS	Yes	No	Alive	40	Alive
31962526	60's-69's	2015	Lobular carcinoma, NOS	8520/3: Lobular carcinoma, NOS	Grade I	T1c	N0	M0	1.4	Luminal A	BCS	Yes	No	Alive	19	Alive
33930561	60's-69's	2015	Lobular carcinoma, NOS	8520/3: Lobular carcinoma, NOS	Grade I	T1c	N0	M0	1.1	Luminal A	BCS	Yes	No	Alive	21	Alive
38303239	60's-69's	2014	Lobular carcinoma, NOS	8520/3: Lobular carcinoma, NOS	Grade I	T1b	N0	M0	1	Luminal A	Mastectomy	No	No	Alive	14	Alive
39426672	60's-69's	2011	Lobular carcinoma, NOS	8520/3: Lobular carcinoma, NOS	Grade I	T1c	N0	M0	2	Luminal A	BCS	Yes	No	Alive	66	Alive
39888357	60's-69's	2011	Lobular carcinoma, NOS	8520/3: Lobular carcinoma, NOS	Grade I	T1b	N0	M0	1	Luminal A	BCS	Yes	No	Alive	46	Alive
39910815	60's-69's	2011	Lobular carcinoma, NOS	8520/3: Lobular carcinoma, NOS	Grade I	T1b	N0	M0	0.6	Luminal A	BCS	Yes	No	Alive	63	Alive
39965226	60's-69's	2012	Lobular carcinoma, NOS	8520/3: Lobular carcinoma, NOS	Grade I	T1c	N0	M0	1.4	Luminal A	BCS	Yes	No	Alive	19	Alive
39993912	60's-69's	2013	Lobular carcinoma, NOS	8520/3: Lobular carcinoma, NOS	Grade I	T1c	N0	M0	1.7	Luminal A	BCS	Yes	No	Alive	32	Alive
40415103	60's-69's	2013	Lobular carcinoma, NOS	8520/3: Lobular carcinoma, NOS	Grade I	T1c	N0	M0	1.8	Luminal A	BCS	Yes	No	Alive	4	Alive
40424114	60's-69's	2013	Lobular carcinoma, NOS	8520/3: Lobular carcinoma, NOS	Grade I	T1c	N0	M0	1.2	Luminal A	Mastectomy	No	No	Alive	36	Alive
40493178	60's-69's	2014	Lobular carcinoma, NOS	8520/3: Lobular carcinoma, NOS	Grade I	T1c	N0	M0	1.4	Luminal A	Mastectomy	No	No	Alive	26	Alive
41537260	60's-69's	2015	Lobular carcinoma, NOS	8520/3: Lobular carcinoma, NOS	Grade I	T1c	N0	M0	1.7	Luminal A	Mastectomy	No	No	Alive	18	Alive
48824640	60's-69's	2010	Lobular carcinoma, NOS	8520/3: Lobular carcinoma, NOS	Grade I	T1c	N0	M0	1.3	Luminal A	Mastectomy	No	No	Alive	74	Alive
49930698	60's-69's	2012	Lobular carcinoma, NOS	8520/3: Lobular carcinoma, NOS	Grade I	T1b	N0	M0	0.8	Luminal A	Mastectomy	No	No	Alive	52	Alive
51090216	60's-69's	2014	Lobular carcinoma, NOS	8520/3: Lobular carcinoma, NOS	Grade I	T1c	N0	M0	1.1	Luminal A	Mastectomy	No	No	Alive	26	Alive
52618410	60's-69's	2010	Lobular carcinoma, NOS	8520/3: Lobular carcinoma, NOS	Grade I	T1b	N0	M0	0.7	Luminal A	Mastectomy	No	No	Alive	77	Alive
53181074	60's-69's	2010	Lobular carcinoma, NOS	8520/3: Lobular carcinoma, NOS	Grade I	T1c	N0	M0	2	Luminal A	Mastectomy	No	No	Breast	35	Breast
53227992	60's-69's	2011	Lobular carcinoma, NOS	8520/3: Lobular carcinoma, NOS	Grade I	T1c	N0	M0	1.4	Luminal A	BCS	Yes	No	Alive	60	Alive
53728960	60's-69's	2012	Lobular carcinoma, NOS	8520/3: Lobular carcinoma, NOS	Grade I	T1c	N0	M0	1.5	Luminal A	Mastectomy	No	No	Alive	53	Alive
53754369	60's-69's	2012	Lobular carcinoma, NOS	8520/3: Lobular carcinoma, NOS	Grade I	T1b	N0	M0	0.8	Luminal A	BCS	Yes	No	Alive	55	Alive
53755795	60's-69's	2012	Lobular carcinoma, NOS	8520/3: Lobular carcinoma, NOS	Grade I	T1c	N1	M0	1.9	Luminal A	BCS	Yes	Yes	Alive	49	Alive
54279076	60's-69's	2013	Lobular carcinoma, NOS	8520/3: Lobular carcinoma, NOS	Grade I	T1b	N0	M0	0.6	Luminal A	BCS	Yes	No	Alive	44	Alive
54353274	60's-69's	2013	Lobular carcinoma, NOS	8520/3: Lobular carcinoma, NOS	Grade I	T1c	N0	M0	1.4	Luminal A	BCS	No	No	Alive	37	Alive
54383250	60's-69's	2014	Lobular carcinoma, NOS	8520/3: Lobular carcinoma, NOS	Grade I	T1c	N0	M0	2	Luminal A	BCS	Yes	No	Alive	24	Alive
54802932	60's-69's	2014	Lobular carcinoma, NOS	8520/3: Lobular carcinoma, NOS	Grade I	T1b	N0	M0	0.6	Luminal A	Mastectomy	No	No	Alive	30	Alive
54825366	60's-69's	2014	Lobular carcinoma, NOS	8520/3: Lobular carcinoma, NOS	Grade I	T1b	N0	M0	0.8	Luminal A	BCS	Yes	No	Alive	28	Alive
54845613	60's-69's	2014	Lobular carcinoma, NOS	8520/3: Lobular carcinoma, NOS	Grade I	T1b	N0	M0	0.8	Luminal A	BCS	Yes	No	Alive	27	Alive
54953051	60's-69's	2015	Lobular carcinoma, NOS	8520/3: Lobular carcinoma, NOS	Grade I	T1c	N1	M0	1.8	Luminal A	BCS	Yes	No	Alive	21	Alive
55360751	60's-69's	2015	Lobular carcinoma, NOS	8520/3: Lobular carcinoma, NOS	Grade I	T1c	N1	M0	1.9	Luminal A	BCS	No	Yes	Alive	9	Alive
55366718	60's-69's	2015	Lobular carcinoma, NOS	8520/3: Lobular carcinoma, NOS	Grade I	T1c	N0	M0	1.1	Luminal A	Mastectomy	No	No	Alive	21	Alive
57019665	60's-69's	2010	Lobular carcinoma, NOS	8520/3: Lobular carcinoma, NOS	Grade I	T1b	N0	M0	0.9	Luminal A	BCS	Yes	No	Other Cause of Death	11	Other Cause of Death
58844768	60's-69's	2010	Lobular carcinoma, NOS	8520/3: Lobular carcinoma, NOS	Grade I	T1c	N0	M0	1.6	Luminal A	BCS	Yes	No	Alive	81	Alive
58919559	60's-69's	2012	Lobular carcinoma, NOS	8520/3: Lobular carcinoma, NOS	Grade I	T1b	N0	M0	0.8	Luminal A	Mastectomy	No	No	Alive	59	Alive
59221266	60's-69's	2015	Lobular carcinoma, NOS	8520/3: Lobular carcinoma, NOS	Grade I	T1c	N0	M0	1.3	Luminal A	BCS	No	No	Alive	18	Alive
59222618	60's-69's	2012	Lobular carcinoma, NOS	8520/3: Lobular carcinoma, NOS	Grade I	T1b	N0	M0	0.7	Luminal A	BCS	Yes	No	Alive	58	Alive
59347200	60's-69's	2014	Lobular carcinoma, NOS	8520/3: Lobular carcinoma, NOS	Grade I	T1b	N0	M0	0.6	Luminal A	BCS	Yes	No	Alive	26	Alive
59703410	60's-69's	2015	Lobular carcinoma, NOS	8520/3: Lobular carcinoma, NOS	Grade I	T1b	N0	M0	0.8	Luminal A	BCS	Yes	No	Alive	14	Alive
62750272	60's-69's	2012	Lobular carcinoma, NOS	8520/3: Lobular carcinoma, NOS	Grade I	T1c	N0	M0	1.2	Luminal A	BCS	No	No	Alive	53	Alive
62758837	60's-69's	2013	Lobular carcinoma, NOS	8520/3: Lobular carcinoma, NOS	Grade I	T1c	N0	M0	1.1	Luminal A	BCS	Yes	No	Alive	27	Alive
63318586	60's-69's	2015	Lobular carcinoma, NOS	8520/3: Lobular carcinoma, NOS	Grade I	T1b	N0	M0	0.9	Luminal A	BCS	Yes	No	Alive	23	Alive
66752596	60's-69's	2011	Lobular carcinoma, NOS	8520/3: Lobular carcinoma, NOS	Grade I	T1c	N0	M0	1.8	Luminal A	Mastectomy	No	No	Other Cause of Death	6	Other Cause of Death
72219044	60's-69's	2010	Lobular carcinoma, NOS	8520/3: Lobular carcinoma, NOS	Grade I	T1b	N0	M0	0.8	Luminal A	BCS	Yes	No	Alive	72	Alive
72683659	60's-69's	2011	Lobular carcinoma, NOS	8520/3: Lobular carcinoma, NOS	Grade I	T1c	N0	M0	2	Luminal A	Mastectomy	No	No	Alive	64	Alive
72738378	60's-69's	2012	Lobular carcinoma, NOS	8520/3: Lobular carcinoma, NOS	Grade I	T1c	N0	M0	1.5	Luminal A	BCS	No	No	Alive	56	Alive
73212993	60's-69's	2013	Lobular carcinoma, NOS	8520/3: Lobular carcinoma, NOS	Grade I	T1c	N0	M0	1.3	Luminal A	BCS	Yes	No	Alive	46	Alive
73266315	60's-69's	2013	Lobular carcinoma, NOS	8520/3: Lobular carcinoma, NOS	Grade I	T1b	N0	M0	0.9	Luminal A	BCS	Yes	No	Alive	36	Alive
73271280	60's-69's	2013	Lobular carcinoma, NOS	8520/3: Lobular carcinoma, NOS	Grade I	T1b	N0	M0	0.7	Luminal A	BCS	Yes	No	Alive	38	Alive
73318223	60's-69's	2014	Lobular carcinoma, NOS	8520/3: Lobular carcinoma, NOS	Grade I	T1b	N0	M0	0.8	Luminal A	Mastectomy	No	No	Alive	9	Alive
73804043	60's-69's	2015	Lobular carcinoma, NOS	8520/3: Lobular carcinoma, NOS	Grade I	T1c	N0	M0	1.2	Luminal A	BCS	Yes	No	Alive	13	Alive
76055298	60's-69's	2013	Lobular carcinoma, NOS	8520/3: Lobular carcinoma, NOS	Grade I	T1c	N0	M0	1.5	Luminal A	BCS	Yes	No	Alive	42	Alive
76620568	60's-69's	2011	Lobular carcinoma, NOS	8520/3: Lobular carcinoma, NOS	Grade I	T1b	N0	M0	0.8	Luminal A	BCS	Yes	Yes	Alive	62	Alive
76652382	60's-69's	2012	Lobular carcinoma, NOS	8520/3: Lobular carcinoma, NOS	Grade I	T1c	N0	M0	1.7	Luminal A	BCS	Yes	Yes	Alive	57	Alive
76662696	60's-69's	2012	Lobular carcinoma, NOS	8520/3: Lobular carcinoma, NOS	Grade I	T1b	N0	M0	0.9	Luminal A	Mastectomy	No	No	Alive	56	Alive
77075881	60's-69's	2012	Lobular carcinoma, NOS	8520/3: Lobular carcinoma, NOS	Grade I	T1b	N0	M0	0.7	Luminal A	BCS	Yes	No	Alive	51	Alive
77078939	60's-69's	2012	Lobular carcinoma, NOS	8520/3: Lobular carcinoma, NOS	Grade I	T1b	N0	M0	1	Luminal A	BCS	Yes	No	Alive	52	Alive
77091077	60's-69's	2013	Lobular carcinoma, NOS	8520/3: Lobular carcinoma, NOS	Grade I	T1c	N1	M0	2	Luminal A	BCS	No	Yes	Alive	47	Alive
77634746	60's-69's	2015	Lobular carcinoma, NOS	8520/3: Lobular carcinoma, NOS	Grade I	T1b	N0	M0	0.7	Luminal A	BCS	Yes	No	Alive	21	Alive
77692862	60's-69's	2015	Lobular carcinoma, NOS	8520/3: Lobular carcinoma, NOS	Grade I	T1c	N0	M0	1.6	Luminal A	BCS	Yes	No	Alive	16	Alive
77724062	60's-69's	2015	Lobular carcinoma, NOS	8520/3: Lobular carcinoma, NOS	Grade I	T1c	N0	M0	1.5	Luminal A	Mastectomy	No	No	Alive	21	Alive
4651611	60's-69's	2016	Lobular carcinoma, NOS	8520/3: Lobular carcinoma, NOS	Grade I	T1b	N0	M0	0.6	Luminal A	BCS	Yes	No	Alive	0	Alive
15116132	60's-69's	2016	Lobular carcinoma, NOS	8520/3: Lobular carcinoma, NOS	Grade I	T1b	N0	M0	0.7	Luminal A	BCS	Yes	No	Alive	7	Alive
15122500	60's-69's	2016	Lobular carcinoma, NOS	8520/3: Lobular carcinoma, NOS	Grade I	T1c	N0	M0	1.5	Luminal A	Mastectomy	No	No	Alive	9	Alive
15163362	60's-69's	2016	Lobular carcinoma, NOS	8520/3: Lobular carcinoma, NOS	Grade I	T1b	N0	M0	1	Luminal A	BCS	Yes	No	Alive	2	Alive
16594790	60's-69's	2016	Lobular carcinoma, NOS	8520/3: Lobular carcinoma, NOS	Grade I	T1b	N0	M0	0.8	Luminal A	BCS	Yes	No	Alive	7	Alive
20674956	60's-69's	2016	Lobular carcinoma, NOS	8520/3: Lobular carcinoma, NOS	Grade I	T1b	N0	M0	0.8	Luminal A	BCS	Yes	No	Alive	6	Alive
20690046	60's-69's	2016	Lobular carcinoma, NOS	8520/3: Lobular carcinoma, NOS	Grade I	T1b	N0	M0	1	Luminal A	Mastectomy	No	Yes	Alive	0	Alive
22561540	60's-69's	2016	Lobular carcinoma, NOS	8520/3: Lobular carcinoma, NOS	Grade I	T1c	N0	M0	1.6	Luminal A	BCS	No	No	Alive	1	Alive
22571884	60's-69's	2016	Lobular carcinoma, NOS	8520/3: Lobular carcinoma, NOS	Grade I	T1c	N0	M0	2	Luminal A	BCS	Yes	No	Alive	4	Alive
31994553	60's-69's	2016	Lobular carcinoma, NOS	8520/3: Lobular carcinoma, NOS	Grade I	T1c	N0	M0	1.7	Luminal A	No surgery	No	No	Alive	0	Alive
47770234	60's-69's	2016	Lobular carcinoma, NOS	8520/3: Lobular carcinoma, NOS	Grade I	T1c	N0	M0	1.8	Luminal A	BCS	Yes	Yes	Alive	7	Alive
51599176	60's-69's	2016	Lobular carcinoma, NOS	8520/3: Lobular carcinoma, NOS	Grade I	T1c	N1	M0	1.8	Luminal A	Mastectomy	No	No	Alive	5	Alive
55929198	60's-69's	2016	Lobular carcinoma, NOS	8520/3: Lobular carcinoma, NOS	Grade I	T1c	N0	M0	1.1	Luminal A	BCS	Yes	No	Alive	8	Alive
55975816	60's-69's	2016	Lobular carcinoma, NOS	8520/3: Lobular carcinoma, NOS	Grade I	T1c	N1	M0	1.6	Luminal A	Mastectomy	Yes	No	Alive	5	Alive
56045164	60's-69's	2016	Lobular carcinoma, NOS	8520/3: Lobular carcinoma, NOS	Grade I	T1c	N0	M0	1.3	Luminal A	Mastectomy	No	No	Alive	2	Alive
56450269	60's-69's	2016	Lobular carcinoma, NOS	8520/3: Lobular carcinoma, NOS	Grade I	T1c	N0	M0	1.8	Luminal A	Mastectomy	No	No	Alive	1	Alive
63370467	60's-69's	2016	Lobular carcinoma, NOS	8520/3: Lobular carcinoma, NOS	Grade I	T1b	N0	M0	0.9	Luminal A	BCS	Yes	No	Alive	11	Alive
63390980	60's-69's	2016	Lobular carcinoma, NOS	8520/3: Lobular carcinoma, NOS	Grade I	T1b	N0	M0	0.8	Luminal A	BCS	Yes	No	Alive	0	Alive
63392020	60's-69's	2016	Lobular carcinoma, NOS	8520/3: Lobular carcinoma, NOS	Grade I	T1c	N1	M0	1.5	Luminal A	BCS	Yes	No	Alive	5	Alive
3562703	60's-69's	2013	Lobular carcinoma, NOS	8520/3: Lobular carcinoma, NOS	Grade I	T1c	N0	M0	1.2	Luminal A	BCS	Yes	No	Alive	36	Alive
4029380	60's-69's	2011	Lobular carcinoma, NOS	8520/3: Lobular carcinoma, NOS	Grade I	T1c	N0	M0	1.4	Luminal A	Mastectomy	No	Yes	Alive	66	Alive
4029574	60's-69's	2011	Lobular carcinoma, NOS	8520/3: Lobular carcinoma, NOS	Grade I	T1c	N0	M0	1.5	Luminal A	BCS	Yes	No	Alive	68	Alive
4030258	60's-69's	2010	Lobular carcinoma, NOS	8520/3: Lobular carcinoma, NOS	Grade I	T1c	N0	M0	1.3	Luminal A	No surgery	No	No	Alive	75	Alive
4057618	60's-69's	2011	Lobular carcinoma, NOS	8520/3: Lobular carcinoma, NOS	Grade I	T1b	N0	M0	0.6	Luminal A	BCS	Yes	No	Alive	61	Alive
4063308	60's-69's	2012	Lobular carcinoma, NOS	8520/3: Lobular carcinoma, NOS	Grade I	T1b	N0	M0	0.9	Luminal A	BCS	Yes	No	Alive	56	Alive
4123625	60's-69's	2013	Lobular carcinoma, NOS	8520/3: Lobular carcinoma, NOS	Grade I	T1c	N0	M0	2	Luminal A	BCS	Yes	No	Alive	42	Alive
4578274	60's-69's	2015	Lobular carcinoma, NOS	8520/3: Lobular carcinoma, NOS	Grade I	T1c	N1	M0	1.5	Luminal A	BCS	Yes	No	Alive	23	Alive
4604812	60's-69's	2015	Lobular carcinoma, NOS	8520/3: Lobular carcinoma, NOS	Grade I	T1c	N0	M0	1.9	Luminal A	BCS	Yes	No	Alive	16	Alive
7294527	60's-69's	2010	Lobular carcinoma, NOS	8520/3: Lobular carcinoma, NOS	Grade I	T1b	N0	M0	1	Luminal A	Mastectomy	No	No	Alive	83	Alive
7874106	60's-69's	2011	Lobular carcinoma, NOS	8520/3: Lobular carcinoma, NOS	Grade I	T1b	N0	M0	0.7	Luminal A	BCS	Yes	No	Alive	62	Alive
8958887	60's-69's	2010	Lobular carcinoma, NOS	8520/3: Lobular carcinoma, NOS	Grade I	T1c	N0	M0	1.8	Luminal A	BCS	Yes	No	Alive	79	Alive
8966273	60's-69's	2010	Lobular carcinoma, NOS	8520/3: Lobular carcinoma, NOS	Grade I	T1c	N0	M0	1.6	Luminal A	BCS	Yes	Yes	Alive	78	Alive
9008751	60's-69's	2011	Lobular carcinoma, NOS	8520/3: Lobular carcinoma, NOS	Grade I	T1b	N0	M0	0.9	Luminal A	BCS	Yes	No	Alive	70	Alive
9038427	60's-69's	2012	Lobular carcinoma, NOS	8520/3: Lobular carcinoma, NOS	Grade I	T1b	N0	M0	1	Luminal A	Mastectomy	No	No	Alive	35	Alive
9543770	60's-69's	2015	Lobular carcinoma, NOS	8520/3: Lobular carcinoma, NOS	Grade I	T1c	N0	M0	1.8	Luminal A	BCS	No	No	Alive	16	Alive
14520663	60's-69's	2010	Lobular carcinoma, NOS	8520/3: Lobular carcinoma, NOS	Grade I	T1c	N0	M0	2	Luminal A	BCS	Yes	No	Alive	75	Alive
14581245	60's-69's	2012	Lobular carcinoma, NOS	8520/3: Lobular carcinoma, NOS	Grade I	T1b	N0	M0	1	Luminal A	BCS	Yes	No	Other Cause of Death	15	Other Cause of Death
14604729	60's-69's	2012	Lobular carcinoma, NOS	8520/3: Lobular carcinoma, NOS	Grade I	T1c	N1	M0	1.2	Luminal A	BCS	Yes	Yes	Alive	49	Alive
16555813	60's-69's	2014	Lobular carcinoma, NOS	8520/3: Lobular carcinoma, NOS	Grade I	T1b	N0	M0	0.7	Luminal A	Mastectomy	No	Yes	Alive	25	Alive
20172431	60's-69's	2012	Lobular carcinoma, NOS	8520/3: Lobular carcinoma, NOS	Grade I	T1c	N1	M0	2	Luminal A	Mastectomy	Yes	Yes	Alive	59	Alive
20200171	60's-69's	2013	Lobular carcinoma, NOS	8520/3: Lobular carcinoma, NOS	Grade I	T1c	N1	M0	1.4	Luminal A	BCS	Yes	No	Alive	45	Alive
20204625	60's-69's	2012	Lobular carcinoma, NOS	8520/3: Lobular carcinoma, NOS	Grade I	T1c	N0	M0	1.2	Luminal A	BCS	Yes	No	Alive	48	Alive
20689977	60's-69's	2015	Lobular carcinoma, NOS	8520/3: Lobular carcinoma, NOS	Grade I	T1c	N1	M0	1.5	Luminal A	Mastectomy	No	Yes	Other Cause of Death	8	Other Cause of Death
20690061	60's-69's	2015	Lobular carcinoma, NOS	8520/3: Lobular carcinoma, NOS	Grade I	T1c	N0	M0	1.5	Luminal A	Mastectomy	No	No	Alive	17	Alive
22108500	60's-69's	2014	Lobular carcinoma, NOS	8520/3: Lobular carcinoma, NOS	Grade I	T1c	N0	M0	1.2	Luminal A	BCS	Yes	No	Alive	33	Alive
23570794	60's-69's	2011	Lobular carcinoma, NOS	8520/3: Lobular carcinoma, NOS	Grade I	T1c	N0	M0	1.5	Luminal A	BCS	Yes	No	Alive	69	Alive
25824694	60's-69's	2012	Lobular carcinoma, NOS	8520/3: Lobular carcinoma, NOS	Grade I	T1b	N0	M0	0.8	Luminal A	BCS	Yes	No	Alive	49	Alive
26434260	60's-69's	2010	Lobular carcinoma, NOS	8520/3: Lobular carcinoma, NOS	Grade I	T1c	N0	M0	1.7	Luminal A	Mastectomy	No	No	Alive	81	Alive
26462087	60's-69's	2010	Lobular carcinoma, NOS	8520/3: Lobular carcinoma, NOS	Grade I	T1c	N0	M0	1.3	Luminal A	BCS	Yes	No	Alive	73	Alive
26906066	60's-69's	2012	Lobular carcinoma, NOS	8520/3: Lobular carcinoma, NOS	Grade I	T1c	N1	M0	1.7	Luminal A	BCS	Yes	No	Alive	51	Alive
27014874	60's-69's	2014	Lobular carcinoma, NOS	8520/3: Lobular carcinoma, NOS	Grade I	T1c	N0	M0	1.1	Luminal A	BCS	Yes	No	Alive	34	Alive
27027858	60's-69's	2014	Lobular carcinoma, NOS	8520/3: Lobular carcinoma, NOS	Grade I	T1b	N0	M0	0.7	Luminal A	Mastectomy	No	No	Alive	31	Alive
27463160	60's-69's	2015	Lobular carcinoma, NOS	8520/3: Lobular carcinoma, NOS	Grade I	T1c	N1	M0	1.1	Luminal A	Mastectomy	No	Yes	Alive	20	Alive
29425848	60's-69's	2014	Lobular carcinoma, NOS	8520/3: Lobular carcinoma, NOS	Grade I	T1b	N0	M0	0.7	Luminal A	BCS	Yes	No	Alive	22	Alive
31447982	60's-69's	2014	Lobular carcinoma, NOS	8520/3: Lobular carcinoma, NOS	Grade I	T1b	N0	M0	1	Luminal A	BCS	No	No	Alive	26	Alive
31452651	60's-69's	2010	Lobular carcinoma, NOS	8520/3: Lobular carcinoma, NOS	Grade I	T1b	N0	M0	0.6	Luminal A	Mastectomy	No	No	Alive	79	Alive
31952655	60's-69's	2014	Lobular carcinoma, NOS	8520/3: Lobular carcinoma, NOS	Grade I	T1c	N0	M0	1.2	Luminal A	BCS	Yes	No	Alive	28	Alive
31967230	60's-69's	2015	Lobular carcinoma, NOS	8520/3: Lobular carcinoma, NOS	Grade I	T1c	N0	M0	1.1	Luminal A	BCS	Yes	No	Alive	11	Alive
33517687	60's-69's	2010	Lobular carcinoma, NOS	8520/3: Lobular carcinoma, NOS	Grade I	T1c	N0	M0	1.2	Luminal A	BCS	Yes	No	Alive	77	Alive
33886125	60's-69's	2013	Lobular carcinoma, NOS	8520/3: Lobular carcinoma, NOS	Grade I	T1b	N0	M0	0.6	Luminal A	BCS	Yes	No	Alive	20	Alive
33904494	60's-69's	2013	Lobular carcinoma, NOS	8520/3: Lobular carcinoma, NOS	Grade I	T1b	N0	M0	1	Luminal A	BCS	Yes	No	Alive	35	Alive
34500346	60's-69's	2010	Lobular carcinoma, NOS	8520/3: Lobular carcinoma, NOS	Grade I	T1b	N0	M0	1	Luminal A	BCS	Yes	No	Alive	75	Alive
36736275	60's-69's	2012	Lobular carcinoma, NOS	8520/3: Lobular carcinoma, NOS	Grade I	T1c	N0	M0	1.5	Luminal A	Mastectomy	No	No	Alive	56	Alive
39384313	60's-69's	2011	Lobular carcinoma, NOS	8520/3: Lobular carcinoma, NOS	Grade I	T1c	N1	M0	1.6	Luminal A	BCS	No	No	Alive	61	Alive
39423219	60's-69's	2010	Lobular carcinoma, NOS	8520/3: Lobular carcinoma, NOS	Grade I	T1c	N0	M0	1.7	Luminal A	Mastectomy	No	No	Alive	57	Alive
39952373	60's-69's	2012	Lobular carcinoma, NOS	8520/3: Lobular carcinoma, NOS	Grade I	T1c	N0	M0	1.6	Luminal A	BCS	Yes	No	Alive	24	Alive
39961692	60's-69's	2012	Lobular carcinoma, NOS	8520/3: Lobular carcinoma, NOS	Grade I	T1b	N0	M0	1	Luminal A	BCS	Yes	No	Alive	52	Alive
40013680	60's-69's	2013	Lobular carcinoma, NOS	8520/3: Lobular carcinoma, NOS	Grade I	T1c	N0	M0	1.5	Luminal A	BCS	Yes	No	Alive	41	Alive
40488138	60's-69's	2014	Lobular carcinoma, NOS	8520/3: Lobular carcinoma, NOS	Grade I	T1c	N0	M0	1.8	Luminal A	Mastectomy	No	No	Alive	25	Alive
40533281	60's-69's	2015	Lobular carcinoma, NOS	8520/3: Lobular carcinoma, NOS	Grade I	T1c	N0	M0	1.7	Luminal A	Mastectomy	No	No	Alive	7	Alive
42267843	60's-69's	2011	Lobular carcinoma, NOS	8520/3: Lobular carcinoma, NOS	Grade I	T1c	N0	M0	1.2	Luminal A	BCS	Yes	No	Alive	70	Alive
44978996	60's-69's	2013	Lobular carcinoma, NOS	8520/3: Lobular carcinoma, NOS	Grade I	T1b	N1	M0	0.9	Luminal A	BCS	No	No	Alive	44	Alive
48232149	60's-69's	2010	Lobular carcinoma, NOS	8520/3: Lobular carcinoma, NOS	Grade I	T1b	N0	M0	1	Luminal A	BCS	Yes	Yes	Other Cause of Death	66	Other Cause of Death
52168655	60's-69's	2010	Lobular carcinoma, NOS	8520/3: Lobular carcinoma, NOS	Grade I	T1c	N0	M0	1.2	Luminal A	Mastectomy	No	No	Alive	82	Alive
52607700	60's-69's	2010	Lobular carcinoma, NOS	8520/3: Lobular carcinoma, NOS	Grade I	T1c	N0	M0	1.7	Luminal A	Mastectomy	No	No	Alive	79	Alive
52633066	60's-69's	2010	Lobular carcinoma, NOS	8520/3: Lobular carcinoma, NOS	Grade I	T1b	N0	M0	1	Luminal A	BCS	Yes	No	Alive	77	Alive
52680369	60's-69's	2010	Lobular carcinoma, NOS	8520/3: Lobular carcinoma, NOS	Grade I	T1c	N1	M0	1.5	Luminal A	Mastectomy	No	No	Alive	76	Alive
52737316	60's-69's	2011	Lobular carcinoma, NOS	8520/3: Lobular carcinoma, NOS	Grade I	T1c	N0	M0	1.8	Luminal A	BCS	No	No	Alive	71	Alive
52743586	60's-69's	2011	Lobular carcinoma, NOS	8520/3: Lobular carcinoma, NOS	Grade I	T1c	N0	M0	1.2	Luminal A	Mastectomy	No	No	Alive	70	Alive
52744439	60's-69's	2011	Lobular carcinoma, NOS	8520/3: Lobular carcinoma, NOS	Grade I	T1c	N0	M0	2	Luminal A	Mastectomy	No	No	Alive	71	Alive
52763995	60's-69's	2011	Lobular carcinoma, NOS	8520/3: Lobular carcinoma, NOS	Grade I	T1c	N0	M0	1.1	Luminal A	BCS	Yes	No	Alive	66	Alive
53164639	60's-69's	2010	Lobular carcinoma, NOS	8520/3: Lobular carcinoma, NOS	Grade I	T1b	N0	M0	0.6	Luminal A	BCS	Yes	No	Alive	73	Alive
53253121	60's-69's	2011	Lobular carcinoma, NOS	8520/3: Lobular carcinoma, NOS	Grade I	T1c	N0	M0	2	Luminal A	Mastectomy	No	No	Alive	67	Alive
53256138	60's-69's	2011	Lobular carcinoma, NOS	8520/3: Lobular carcinoma, NOS	Grade I	T1b	N0	M0	0.6	Luminal A	Mastectomy	No	No	Alive	65	Alive
53273631	60's-69's	2012	Lobular carcinoma, NOS	8520/3: Lobular carcinoma, NOS	Grade I	T1b	N0	M0	1	Luminal A	BCS	Yes	No	Alive	56	Alive
53301446	60's-69's	2012	Lobular carcinoma, NOS	8520/3: Lobular carcinoma, NOS	Grade I	T1c	N0	M0	1.3	Luminal A	No surgery	No	No	Alive	57	Alive
53719778	60's-69's	2015	Lobular carcinoma, NOS	8520/3: Lobular carcinoma, NOS	Grade I	T1c	N0	M0	1.5	Luminal A	BCS	Yes	No	Alive	21	Alive
53722614	60's-69's	2011	Lobular carcinoma, NOS	8520/3: Lobular carcinoma, NOS	Grade I	T1c	N1	M0	1.5	Luminal A	Mastectomy	No	No	Alive	66	Alive
53736976	60's-69's	2011	Lobular carcinoma, NOS	8520/3: Lobular carcinoma, NOS	Grade I	T1c	N0	M0	1.2	Luminal A	BCS	Yes	No	Alive	61	Alive
53757709	60's-69's	2012	Lobular carcinoma, NOS	8520/3: Lobular carcinoma, NOS	Grade I	T1b	N1	M0	0.9	Luminal A	BCS	No	No	Alive	50	Alive
53766593	60's-69's	2012	Lobular carcinoma, NOS	8520/3: Lobular carcinoma, NOS	Grade I	T1c	N1	M0	1.5	Luminal A	Mastectomy	No	No	Alive	56	Alive
53802660	60's-69's	2012	Lobular carcinoma, NOS	8520/3: Lobular carcinoma, NOS	Grade I	T1c	N1	M0	1.5	Luminal A	BCS	No	No	Alive	59	Alive
54289998	60's-69's	2013	Lobular carcinoma, NOS	8520/3: Lobular carcinoma, NOS	Grade I	T1c	N0	M0	1.1	Luminal A	BCS	Yes	No	Alive	40	Alive
54298862	60's-69's	2013	Lobular carcinoma, NOS	8520/3: Lobular carcinoma, NOS	Grade I	T1c	N0	M0	2	Luminal A	BCS	Yes	No	Alive	41	Alive
54307474	60's-69's	2013	Lobular carcinoma, NOS	8520/3: Lobular carcinoma, NOS	Grade I	T1b	N0	M0	0.7	Luminal A	Mastectomy	No	No	Alive	43	Alive
54320844	60's-69's	2013	Lobular carcinoma, NOS	8520/3: Lobular carcinoma, NOS	Grade I	T1c	N0	M0	1.3	Luminal A	Mastectomy	No	No	Alive	42	Alive
54346922	60's-69's	2013	Lobular carcinoma, NOS	8520/3: Lobular carcinoma, NOS	Grade I	T1c	N0	M0	1.6	Luminal A	BCS	Yes	No	Alive	36	Alive
54349966	60's-69's	2013	Lobular carcinoma, NOS	8520/3: Lobular carcinoma, NOS	Grade I	T1c	N1	M0	1.9	Luminal A	Mastectomy	No	No	Alive	40	Alive
54405024	60's-69's	2014	Lobular carcinoma, NOS	8520/3: Lobular carcinoma, NOS	Grade I	T1c	N0	M0	1.2	Luminal A	BCS	No	No	Alive	33	Alive
54413565	60's-69's	2014	Lobular carcinoma, NOS	8520/3: Lobular carcinoma, NOS	Grade I	T1c	N0	M0	1.5	Luminal A	BCS	Yes	No	Alive	33	Alive
54805676	60's-69's	2014	Lobular carcinoma, NOS	8520/3: Lobular carcinoma, NOS	Grade I	T1b	N1	M0	0.9	Luminal A	BCS	Yes	No	Alive	33	Alive
54824551	60's-69's	2014	Lobular carcinoma, NOS	8520/3: Lobular carcinoma, NOS	Grade I	T1b	N0	M0	1	Luminal A	BCS	Yes	No	Alive	30	Alive
54846434	60's-69's	2014	Lobular carcinoma, NOS	8520/3: Lobular carcinoma, NOS	Grade I	T1c	N0	M0	1.7	Luminal A	Mastectomy	No	Yes	Alive	30	Alive
54853891	60's-69's	2014	Lobular carcinoma, NOS	8520/3: Lobular carcinoma, NOS	Grade I	T1b	N1	M0	1	Luminal A	Mastectomy	No	No	Alive	27	Alive
54861856	60's-69's	2014	Lobular carcinoma, NOS	8520/3: Lobular carcinoma, NOS	Grade I	T1c	N0	M0	1.5	Luminal A	Mastectomy	No	No	Alive	30	Alive
54904199	60's-69's	2014	Lobular carcinoma, NOS	8520/3: Lobular carcinoma, NOS	Grade I	T1b	N0	M0	0.6	Luminal A	BCS	Yes	No	Alive	22	Alive
54920873	60's-69's	2015	Lobular carcinoma, NOS	8520/3: Lobular carcinoma, NOS	Grade I	T1c	N1	M0	1.5	Luminal A	BCS	No	No	Alive	23	Alive
54941397	60's-69's	2015	Lobular carcinoma, NOS	8520/3: Lobular carcinoma, NOS	Grade I	T1c	N0	M0	1.9	Luminal A	BCS	Yes	No	Alive	23	Alive
55376419	60's-69's	2015	Lobular carcinoma, NOS	8520/3: Lobular carcinoma, NOS	Grade I	T1c	N0	M0	1.4	Luminal A	Mastectomy	No	No	Alive	16	Alive
55400600	60's-69's	2015	Lobular carcinoma, NOS	8520/3: Lobular carcinoma, NOS	Grade I	T1c	N0	M0	1.1	Luminal A	BCS	Yes	No	Alive	16	Alive
57082289	60's-69's	2014	Lobular carcinoma, NOS	8520/3: Lobular carcinoma, NOS	Grade I	T1c	N0	M0	1.1	Luminal A	Mastectomy	No	No	Alive	25	Alive
58912993	60's-69's	2011	Lobular carcinoma, NOS	8520/3: Lobular carcinoma, NOS	Grade I	T1b	N0	M0	0.6	Luminal A	BCS	Yes	No	Alive	62	Alive
59293895	60's-69's	2013	Lobular carcinoma, NOS	8520/3: Lobular carcinoma, NOS	Grade I	T1b	N0	M0	1	Luminal A	BCS	Yes	No	Alive	39	Alive
59319180	60's-69's	2014	Lobular carcinoma, NOS	8520/3: Lobular carcinoma, NOS	Grade I	T1b	N0	M0	0.8	Luminal A	BCS	Yes	No	Alive	32	Alive
59666995	60's-69's	2015	Lobular carcinoma, NOS	8520/3: Lobular carcinoma, NOS	Grade I	T1b	N0	M0	0.8	Luminal A	BCS	Yes	No	Alive	23	Alive
59676972	60's-69's	2015	Lobular carcinoma, NOS	8520/3: Lobular carcinoma, NOS	Grade I	T1b	N0	M0	1	Luminal A	BCS	Yes	No	Alive	18	Alive
60106943	60's-69's	2015	Lobular carcinoma, NOS	8520/3: Lobular carcinoma, NOS	Grade I	T1c	N0	M0	1.3	Luminal A	BCS	Yes	No	Alive	18	Alive
62777084	60's-69's	2013	Lobular carcinoma, NOS	8520/3: Lobular carcinoma, NOS	Grade I	T1c	N0	M0	1.2	Luminal A	BCS	Yes	No	Alive	39	Alive
62782579	60's-69's	2013	Lobular carcinoma, NOS	8520/3: Lobular carcinoma, NOS	Grade I	T1c	N0	M0	1.5	Luminal A	BCS	Yes	No	Alive	36	Alive
63267668	60's-69's	2014	Lobular carcinoma, NOS	8520/3: Lobular carcinoma, NOS	Grade I	T1c	N0	M0	1.2	Luminal A	Mastectomy	No	No	Alive	33	Alive
63279285	60's-69's	2014	Lobular carcinoma, NOS	8520/3: Lobular carcinoma, NOS	Grade I	T1c	N0	M0	1.5	Luminal A	Mastectomy	No	No	Alive	32	Alive
72156551	60's-69's	2012	Lobular carcinoma, NOS	8520/3: Lobular carcinoma, NOS	Grade I	T1c	N1	M0	1.2	Luminal A	Mastectomy	No	No	Alive	59	Alive
72673766	60's-69's	2011	Lobular carcinoma, NOS	8520/3: Lobular carcinoma, NOS	Grade I	T1b	N0	M0	0.7	Luminal A	BCS	Yes	No	Alive	65	Alive
72675095	60's-69's	2011	Lobular carcinoma, NOS	8520/3: Lobular carcinoma, NOS	Grade I	T1b	N0	M0	0.7	Luminal A	Mastectomy	No	No	Alive	61	Alive
73178905	60's-69's	2013	Lobular carcinoma, NOS	8520/3: Lobular carcinoma, NOS	Grade I	T1c	N0	M0	1.9	Luminal A	BCS	Yes	No	Alive	47	Alive
73183885	60's-69's	2013	Lobular carcinoma, NOS	8520/3: Lobular carcinoma, NOS	Grade I	T1c	N0	M0	1.6	Luminal A	BCS	Yes	No	Alive	47	Alive
73240253	60's-69's	2013	Lobular carcinoma, NOS	8520/3: Lobular carcinoma, NOS	Grade I	T1c	N0	M0	1.5	Luminal A	Mastectomy	Yes	No	Alive	38	Alive
73241528	60's-69's	2013	Lobular carcinoma, NOS	8520/3: Lobular carcinoma, NOS	Grade I	T1c	N0	M0	1.5	Luminal A	BCS	Yes	No	Alive	47	Alive
73284879	60's-69's	2014	Lobular carcinoma, NOS	8520/3: Lobular carcinoma, NOS	Grade I	T1c	N0	M0	1.2	Luminal A	BCS	Yes	No	Alive	33	Alive
73785925	60's-69's	2015	Lobular carcinoma, NOS	8520/3: Lobular carcinoma, NOS	Grade I	T1c	N0	M0	1.5	Luminal A	BCS	Yes	No	Alive	15	Alive
73813871	60's-69's	2015	Lobular carcinoma, NOS	8520/3: Lobular carcinoma, NOS	Grade I	T1c	N0	M0	1.3	Luminal A	BCS	Yes	No	Alive	22	Alive
76537068	60's-69's	2010	Lobular carcinoma, NOS	8520/3: Lobular carcinoma, NOS	Grade I	T1c	N0	M0	1.3	Luminal A	Mastectomy	No	No	Alive	80	Alive
76551862	60's-69's	2010	Lobular carcinoma, NOS	8520/3: Lobular carcinoma, NOS	Grade I	T1c	N0	M0	1.4	Luminal A	BCS	Yes	No	Other Cause of Death	59	Other Cause of Death
76591917	60's-69's	2011	Lobular carcinoma, NOS	8520/3: Lobular carcinoma, NOS	Grade I	T1b	N0	M0	0.7	Luminal A	Mastectomy	No	Yes	Alive	64	Alive
76652886	60's-69's	2012	Lobular carcinoma, NOS	8520/3: Lobular carcinoma, NOS	Grade I	T1b	N0	M0	0.7	Luminal A	Mastectomy	No	No	Alive	54	Alive
77072025	60's-69's	2012	Lobular carcinoma, NOS	8520/3: Lobular carcinoma, NOS	Grade I	T1c	N1	M0	1.9	Luminal A	BCS	Yes	No	Alive	51	Alive
77088985	60's-69's	2012	Lobular carcinoma, NOS	8520/3: Lobular carcinoma, NOS	Grade I	T1b	N1	M0	0.8	Luminal A	Mastectomy	Yes	Yes	Alive	49	Alive
77092993	60's-69's	2012	Lobular carcinoma, NOS	8520/3: Lobular carcinoma, NOS	Grade I	T1b	N0	M0	0.6	Luminal A	BCS	Yes	No	Alive	50	Alive
77650323	60's-69's	2015	Lobular carcinoma, NOS	8520/3: Lobular carcinoma, NOS	Grade I	T1c	N0	M0	1.3	Luminal A	Mastectomy	No	No	Alive	21	Alive
4624271	60's-69's	2016	Lobular carcinoma, NOS	8520/3: Lobular carcinoma, NOS	Grade I	T1c	N1	M0	2	Luminal A	BCS	Yes	No	Alive	7	Alive
4630581	60's-69's	2016	Lobular carcinoma, NOS	8520/3: Lobular carcinoma, NOS	Grade I	T1c	N0	M0	1.8	Luminal A	BCS	Yes	No	Alive	9	Alive
4644475	60's-69's	2016	Lobular carcinoma, NOS	8520/3: Lobular carcinoma, NOS	Grade I	T1c	N1	M0	1.8	Luminal A	Mastectomy	Yes	Yes	Alive	5	Alive
9574375	60's-69's	2016	Lobular carcinoma, NOS	8520/3: Lobular carcinoma, NOS	Grade I	T1c	N0	M0	1.1	Luminal A	BCS	Yes	No	Alive	10	Alive
18612082	60's-69's	2016	Lobular carcinoma, NOS	8520/3: Lobular carcinoma, NOS	Grade I	T1b	N0	M0	0.9	Luminal A	Mastectomy	No	No	Alive	1	Alive
20672409	60's-69's	2016	Lobular carcinoma, NOS	8520/3: Lobular carcinoma, NOS	Grade I	T1b	N0	M0	0.7	Luminal A	BCS	Yes	No	Alive	4	Alive
27525782	60's-69's	2016	Lobular carcinoma, NOS	8520/3: Lobular carcinoma, NOS	Grade I	T1c	N0	M0	1.8	Luminal A	BCS	Yes	No	Alive	6	Alive
33956697	60's-69's	2016	Lobular carcinoma, NOS	8520/3: Lobular carcinoma, NOS	Grade I	T1c	N0	M0	1.2	Luminal A	Mastectomy	No	No	Alive	7	Alive
40973543	60's-69's	2016	Lobular carcinoma, NOS	8520/3: Lobular carcinoma, NOS	Grade I	T1c	N0	M0	1.5	Luminal A	BCS	Yes	No	Alive	4	Alive
40991939	60's-69's	2016	Lobular carcinoma, NOS	8520/3: Lobular carcinoma, NOS	Grade I	T1c	N0	M0	1.2	Luminal A	Mastectomy	No	No	Alive	3	Alive
51599176	60's-69's	2016	Lobular carcinoma, NOS	8520/3: Lobular carcinoma, NOS	Grade I	T1b	N0	M0	0.8	Luminal A	Mastectomy	No	No	Alive	4	Alive
52068050	60's-69's	2016	Lobular carcinoma, NOS	8520/3: Lobular carcinoma, NOS	Grade I	T1c	N0	M0	1.8	Luminal A	BCS	Yes	No	Alive	6	Alive
55505101	60's-69's	2016	Lobular carcinoma, NOS	8520/3: Lobular carcinoma, NOS	Grade I	T1c	N0	M0	1.9	Luminal A	Mastectomy	No	No	Alive	9	Alive
55912650	60's-69's	2016	Lobular carcinoma, NOS	8520/3: Lobular carcinoma, NOS	Grade I	T1c	N0	M0	1.8	Luminal A	BCS	Yes	No	Alive	5	Alive
55926730	60's-69's	2016	Lobular carcinoma, NOS	8520/3: Lobular carcinoma, NOS	Grade I	T1c	N0	M0	1.6	Luminal A	BCS	Yes	Yes	Alive	8	Alive
55930288	60's-69's	2016	Lobular carcinoma, NOS	8520/3: Lobular carcinoma, NOS	Grade I	T1b	N1	M0	0.8	Luminal A	BCS	Yes	No	Alive	7	Alive
56022095	60's-69's	2016	Lobular carcinoma, NOS	8520/3: Lobular carcinoma, NOS	Grade I	T1c	N0	M0	1.5	Luminal A	BCS	Yes	No	Alive	0	Alive
63375073	60's-69's	2016	Lobular carcinoma, NOS	8520/3: Lobular carcinoma, NOS	Grade I	T1c	N0	M0	1.5	Luminal A	BCS	Yes	No	Alive	6	Alive
63385855	60's-69's	2016	Lobular carcinoma, NOS	8520/3: Lobular carcinoma, NOS	Grade I	T1c	N0	M0	0.7	Luminal A	Mastectomy	No	No	Alive	0	Alive
71570840	60's-69's	2016	Lobular carcinoma, NOS	8520/3: Lobular carcinoma, NOS	Grade I	T1b	N0	M0	0.5	Luminal A	Mastectomy	No	No	Alive	3	Alive
74304257	60's-69's	2016	Lobular carcinoma, NOS	8520/3: Lobular carcinoma, NOS	Grade I	T1b	N0	M0	0.8	Luminal A	BCS	Yes	No	Alive	1	Alive
77698359	60's-69's	2016	Lobular carcinoma, NOS	8520/3: Lobular carcinoma, NOS	Grade I	T1c	N0	M0	1.3	Luminal A	BCS	No	No	Alive	11	Alive
2282841	60's-69's	2010	Lobular carcinoma, NOS	8520/3: Lobular carcinoma, NOS	Grade I	T1c	N0	M0	1.1	Luminal A	BCS	Yes	No	Alive	77	Alive
3491284	60's-69's	2013	Lobular carcinoma, NOS	8520/3: Lobular carcinoma, NOS	Grade I	T1b	N0	M0	1	Luminal A	BCS	Yes	No	Alive	44	Alive
3552899	60's-69's	2014	Lobular carcinoma, NOS	8520/3: Lobular carcinoma, NOS	Grade I	T1c	N0	M0	1.4	Luminal A	BCS	Yes	No	Alive	35	Alive
4026700	60's-69's	2011	Lobular carcinoma, NOS	8520/3: Lobular carcinoma, NOS	Grade I	T1c	N1	M0	1.7	Luminal A	BCS	Yes	Yes	Alive	71	Alive
4048723	60's-69's	2011	Lobular carcinoma, NOS	8520/3: Lobular carcinoma, NOS	Grade I	T1b	N0	M0	0.8	Luminal A	BCS	Yes	No	Alive	62	Alive
4065195	60's-69's	2012	Lobular carcinoma, NOS	8520/3: Lobular carcinoma, NOS	Grade I	T1c	N0	M0	1.7	Luminal A	BCS	Yes	No	Alive	58	Alive
4074468	60's-69's	2013	Lobular carcinoma, NOS	8520/3: Lobular carcinoma, NOS	Grade I	T1b	N0	M0	0.7	Luminal A	BCS	Yes	No	Alive	37	Alive
4114402	60's-69's	2013	Lobular carcinoma, NOS	8520/3: Lobular carcinoma, NOS	Grade I	T1b	N0	M0	0.6	Luminal A	BCS	Yes	No	Alive	41	Alive
4117617	60's-69's	2013	Lobular carcinoma, NOS	8520/3: Lobular carcinoma, NOS	Grade I	T1b	N0	M0	1	Luminal A	BCS	Yes	No	Alive	44	Alive
4539788	60's-69's	2014	Lobular carcinoma, NOS	8520/3: Lobular carcinoma, NOS	Grade I	T1c	N0	M0	2	Luminal A	BCS	Yes	No	Alive	35	Alive
4569117	60's-69's	2014	Lobular carcinoma, NOS	8520/3: Lobular carcinoma, NOS	Grade I	T1b	N0	M0	0.9	Luminal A	BCS	Yes	No	Alive	27	Alive
4613985	60's-69's	2015	Lobular carcinoma, NOS	8520/3: Lobular carcinoma, NOS	Grade I	T1c	N0	M0	1.3	Luminal A	BCS	Yes	Yes	Alive	13	Alive
8933468	60's-69's	2015	Lobular carcinoma, NOS	8520/3: Lobular carcinoma, NOS	Grade I	T1c	N0	M0	1.1	Luminal A	BCS	No	No	Alive	23	Alive
9004616	60's-69's	2011	Lobular carcinoma, NOS	8520/3: Lobular carcinoma, NOS	Grade I	T1c	N0	M0	1.1	Luminal A	Mastectomy	No	No	Alive	61	Alive
9029965	60's-69's	2011	Lobular carcinoma, NOS	8520/3: Lobular carcinoma, NOS	Grade I	T1c	N0	M0	1.5	Luminal A	BCS	Yes	No	Alive	68	Alive
9041521	60's-69's	2012	Lobular carcinoma, NOS	8520/3: Lobular carcinoma, NOS	Grade I	T1b	N0	M0	0.8	Luminal A	BCS	No	No	Alive	50	Alive
10621182	60's-69's	2013	Lobular carcinoma, NOS	8520/3: Lobular carcinoma, NOS	Grade I	T1b	N0	M0	1	Luminal A	BCS	Yes	No	Alive	40	Alive
14007144	60's-69's	2012	Lobular carcinoma, NOS	8520/3: Lobular carcinoma, NOS	Grade I	T1c	N0	M0	1.2	Luminal A	BCS	Yes	No	Alive	54	Alive
14008511	60's-69's	2014	Lobular carcinoma, NOS	8520/3: Lobular carcinoma, NOS	Grade I	T1b	N0	M0	0.8	Luminal A	Mastectomy	No	No	Alive	30	Alive
14486557	60's-69's	2011	Lobular carcinoma, NOS	8520/3: Lobular carcinoma, NOS	Grade I	T1c	N1	M0	1.1	Luminal A	BCS	Yes	Yes	Alive	70	Alive
14557088	60's-69's	2011	Lobular carcinoma, NOS	8520/3: Lobular carcinoma, NOS	Grade I	T1c	N1	M0	1.8	Luminal A	BCS	Yes	No	Alive	61	Alive
14625024	60's-69's	2013	Lobular carcinoma, NOS	8520/3: Lobular carcinoma, NOS	Grade I	T1c	N1	M0	2	Luminal A	Mastectomy	Yes	Yes	Alive	39	Alive
14629974	60's-69's	2013	Lobular carcinoma, NOS	8520/3: Lobular carcinoma, NOS	Grade I	T1c	N0	M0	2	Luminal A	BCS	Yes	No	Alive	47	Alive
15070691	60's-69's	2014	Lobular carcinoma, NOS	8520/3: Lobular carcinoma, NOS	Grade I	T1c	N0	M0	1.7	Luminal A	BCS	Yes	No	Alive	25	Alive
16550667	60's-69's	2013	Lobular carcinoma, NOS	8520/3: Lobular carcinoma, NOS	Grade I	T1c	N0	M0	1.5	Luminal A	BCS	Yes	No	Alive	37	Alive
16552595	60's-69's	2013	Lobular carcinoma, NOS	8520/3: Lobular carcinoma, NOS	Grade I	T1c	N0	M0	1.7	Luminal A	BCS	Yes	No	Alive	37	Alive
16561782	60's-69's	2015	Lobular carcinoma, NOS	8520/3: Lobular carcinoma, NOS	Grade I	T1c	N0	M0	1.6	Luminal A	BCS	Yes	No	Alive	21	Alive
16566799	60's-69's	2014	Lobular carcinoma, NOS	8520/3: Lobular carcinoma, NOS	Grade I	T1c	N0	M0	1.9	Luminal A	BCS	Yes	No	Alive	34	Alive
20139793	60's-69's	2012	Lobular carcinoma, NOS	8520/3: Lobular carcinoma, NOS	Grade I	T1c	N0	M0	1.5	Luminal A	BCS	Yes	No	Alive	59	Alive
20157762	60's-69's	2011	Lobular carcinoma, NOS	8520/3: Lobular carcinoma, NOS	Grade I	T1b	N0	M0	0.9	Luminal A	BCS	Yes	No	Alive	60	Alive
20629961	60's-69's	2015	Lobular carcinoma, NOS	8520/3: Lobular carcinoma, NOS	Grade I	T1b	N0	M0	1	Luminal A	Mastectomy	No	No	Alive	20	Alive
20651366	60's-69's	2015	Lobular carcinoma, NOS	8520/3: Lobular carcinoma, NOS	Grade I	T1c	N0	M0	1.3	Luminal A	BCS	Yes	No	Alive	22	Alive
20657343	60's-69's	2015	Lobular carcinoma, NOS	8520/3: Lobular carcinoma, NOS	Grade I	T1c	N0	M0	1.1	Luminal A	BCS	Yes	No	Alive	13	Alive
21654365	60's-69's	2014	Lobular carcinoma, NOS	8520/3: Lobular carcinoma, NOS	Grade I	T1b	N0	M0	0.6	Luminal A	BCS	No	No	Alive	30	Alive
22001128	60's-69's	2015	Lobular carcinoma, NOS	8520/3: Lobular carcinoma, NOS	Grade I	T1b	N1	M0	0.8	Luminal A	BCS	No	Yes	Alive	17	Alive
22527349	60's-69's	2014	Lobular carcinoma, NOS	8520/3: Lobular carcinoma, NOS	Grade I	T1b	N1	M0	0.6	Luminal A	BCS	No	No	Alive	24	Alive
24112323	60's-69's	2010	Lobular carcinoma, NOS	8520/3: Lobular carcinoma, NOS	Grade I	T1c	N0	M0	1.1	Luminal A	Mastectomy	No	No	Alive	79	Alive
25313448	60's-69's	2011	Lobular carcinoma, NOS	8520/3: Lobular carcinoma, NOS	Grade I	T1b	N0	M0	0.8	Luminal A	Mastectomy	No	No	Breast	35	Breast
26925752	60's-69's	2012	Lobular carcinoma, NOS	8520/3: Lobular carcinoma, NOS	Grade I	T1c	N0	M0	1.5	Luminal A	Mastectomy	No	No	Alive	58	Alive
26965002	60's-69's	2013	Lobular carcinoma, NOS	8520/3: Lobular carcinoma, NOS	Grade I	T1b	N0	M0	0.7	Luminal A	BCS	Yes	No	Alive	47	Alive
27436578	60's-69's	2014	Lobular carcinoma, NOS	8520/3: Lobular carcinoma, NOS	Grade I	T1c	N0	M0	1.5	Luminal A	BCS	Yes	No	Alive	28	Alive
27480204	60's-69's	2015	Lobular carcinoma, NOS	8520/3: Lobular carcinoma, NOS	Grade I	T1c	N0	M0	2	Luminal A	BCS	Yes	No	Alive	17	Alive
29402713	60's-69's	2013	Lobular carcinoma, NOS	8520/3: Lobular carcinoma, NOS	Grade I	T1b	N0	M0	0.6	Luminal A	Mastectomy	No	No	Alive	42	Alive
29417251	60's-69's	2014	Lobular carcinoma, NOS	8520/3: Lobular carcinoma, NOS	Grade I	T1c	N1	M0	1.6	Luminal A	Mastectomy	No	No	Alive	32	Alive
29428598	60's-69's	2014	Lobular carcinoma, NOS	8520/3: Lobular carcinoma, NOS	Grade I	T1c	N1	M0	1.4	Luminal A	BCS	Yes	Yes	Alive	26	Alive
30895858	60's-69's	2012	Lobular carcinoma, NOS	8520/3: Lobular carcinoma, NOS	Grade I	T1c	N1	M0	2	Luminal A	Mastectomy	No	No	Alive	52	Alive
30913525	60's-69's	2014	Lobular carcinoma, NOS	8520/3: Lobular carcinoma, NOS	Grade I	T1c	N1	M0	1.3	Luminal A	Mastectomy	Yes	No	Alive	34	Alive
31457056	60's-69's	2010	Lobular carcinoma, NOS	8520/3: Lobular carcinoma, NOS	Grade I	T1c	N0	M0	1.9	Luminal A	Mastectomy	No	No	Other Cause of Death	73	Other Cause of Death
31970984	60's-69's	2015	Lobular carcinoma, NOS	8520/3: Lobular carcinoma, NOS	Grade I	T1b	N0	M0	1	Luminal A	Mastectomy	No	No	Alive	21	Alive
32600162	60's-69's	2012	Lobular carcinoma, NOS	8520/3: Lobular carcinoma, NOS	Grade I	T1b	N0	M0	0.9	Luminal A	BCS	Yes	No	Alive	59	Alive
33478777	60's-69's	2012	Lobular carcinoma, NOS	8520/3: Lobular carcinoma, NOS	Grade I	T1c	N0	M0	1.2	Luminal A	Mastectomy	No	No	Alive	50	Alive
39405983	60's-69's	2010	Lobular carcinoma, NOS	8520/3: Lobular carcinoma, NOS	Grade I	T1c	N0	M0	1.5	Luminal A	Mastectomy	No	No	Alive	74	Alive
39953517	60's-69's	2012	Lobular carcinoma, NOS	8520/3: Lobular carcinoma, NOS	Grade I	T1b	N0	M0	0.8	Luminal A	BCS	Yes	No	Alive	52	Alive
40414962	60's-69's	2013	Lobular carcinoma, NOS	8520/3: Lobular carcinoma, NOS	Grade I	T1c	N0	M0	1.2	Luminal A	BCS	Yes	No	Alive	40	Alive
40435101	60's-69's	2014	Lobular carcinoma, NOS	8520/3: Lobular carcinoma, NOS	Grade I	T1c	N0	M0	1.8	Luminal A	BCS	Yes	No	Alive	32	Alive
40535458	60's-69's	2015	Lobular carcinoma, NOS	8520/3: Lobular carcinoma, NOS	Grade I	T1c	N0	M0	1.3	Luminal A	BCS	Yes	No	Alive	3	Alive
45502673	60's-69's	2010	Lobular carcinoma, NOS	8520/3: Lobular carcinoma, NOS	Grade I	T1c	N0	M0	1.9	Luminal A	BCS	Yes	No	Alive	77	Alive
52166110	60's-69's	2012	Lobular carcinoma, NOS	8520/3: Lobular carcinoma, NOS	Grade I	T1b	N1	M0	0.8	Luminal A	BCS	Yes	No	Alive	53	Alive
52168691	60's-69's	2010	Lobular carcinoma, NOS	8520/3: Lobular carcinoma, NOS	Grade I	T1b	N1	M0	1	Luminal A	Mastectomy	No	No	Alive	82	Alive
52183847	60's-69's	2010	Lobular carcinoma, NOS	8520/3: Lobular carcinoma, NOS	Grade I	T1b	N1	M0	0.8	Luminal A	BCS	No	Yes	Alive	79	Alive
52646984	60's-69's	2010	Lobular carcinoma, NOS	8520/3: Lobular carcinoma, NOS	Grade I	T1c	N0	M0	1.4	Luminal A	BCS	Yes	No	Alive	80	Alive
52671484	60's-69's	2010	Lobular carcinoma, NOS	8520/3: Lobular carcinoma, NOS	Grade I	T1b	N0	M0	0.7	Luminal A	BCS	Yes	No	Alive	72	Alive
52693693	60's-69's	2010	Lobular carcinoma, NOS	8520/3: Lobular carcinoma, NOS	Grade I	T1c	N0	M0	1.5	Luminal A	BCS	Yes	No	Alive	72	Alive
52726231	60's-69's	2010	Lobular carcinoma, NOS	8520/3: Lobular carcinoma, NOS	Grade I	T1b	N0	M0	1	Luminal A	BCS	Yes	No	Alive	74	Alive
52726781	60's-69's	2011	Lobular carcinoma, NOS	8520/3: Lobular carcinoma, NOS	Grade I	T1c	N0	M0	1.7	Luminal A	Mastectomy	No	No	Alive	65	Alive
52755962	60's-69's	2011	Lobular carcinoma, NOS	8520/3: Lobular carcinoma, NOS	Grade I	T1c	N0	M0	1.1	Luminal A	BCS	Yes	No	Alive	70	Alive
53168538	60's-69's	2011	Lobular carcinoma, NOS	8520/3: Lobular carcinoma, NOS	Grade I	T1c	N0	M0	1.3	Luminal A	Mastectomy	No	No	Alive	67	Alive
53238386	60's-69's	2012	Lobular carcinoma, NOS	8520/3: Lobular carcinoma, NOS	Grade I	T1c	N1	M0	1.5	Luminal A	Mastectomy	No	No	Alive	59	Alive
53249831	60's-69's	2011	Lobular carcinoma, NOS	8520/3: Lobular carcinoma, NOS	Grade I	T1c	N0	M0	1.9	Luminal A	BCS	Yes	No	Alive	66	Alive
53251909	60's-69's	2011	Lobular carcinoma, NOS	8520/3: Lobular carcinoma, NOS	Grade I	T1c	N0	M0	1.6	Luminal A	BCS	Yes	No	Alive	61	Alive
53268883	60's-69's	2011	Lobular carcinoma, NOS	8520/3: Lobular carcinoma, NOS	Grade I	T1c	N0	M0	1.8	Luminal A	Mastectomy	No	No	Alive	63	Alive
53301499	60's-69's	2012	Lobular carcinoma, NOS	8520/3: Lobular carcinoma, NOS	Grade I	T1c	N1	M0	1.5	Luminal A	Mastectomy	No	Yes	Alive	57	Alive
53739042	60's-69's	2012	Lobular carcinoma, NOS	8520/3: Lobular carcinoma, NOS	Grade I	T1b	N1	M0	0.8	Luminal A	Mastectomy	No	No	Alive	58	Alive
53739421	60's-69's	2012	Lobular carcinoma, NOS	8520/3: Lobular carcinoma, NOS	Grade I	T1c	N0	M0	1.7	Luminal A	Mastectomy	No	No	Alive	51	Alive
53759530	60's-69's	2012	Lobular carcinoma, NOS	8520/3: Lobular carcinoma, NOS	Grade I	T1c	N0	M0	2	Luminal A	Mastectomy	No	No	Alive	30	Alive
53797953	60's-69's	2012	Lobular carcinoma, NOS	8520/3: Lobular carcinoma, NOS	Grade I	T1c	N0	M0	1.8	Luminal A	BCS	Yes	No	Alive	57	Alive
53815176	60's-69's	2013	Lobular carcinoma, NOS	8520/3: Lobular carcinoma, NOS	Grade I	T1c	N0	M0	1.3	Luminal A	BCS	Yes	No	Alive	47	Alive
53850946	60's-69's	2013	Lobular carcinoma, NOS	8520/3: Lobular carcinoma, NOS	Grade I	T1c	N0	M0	1.4	Luminal A	BCS	No	No	Alive	43	Alive
54305666	60's-69's	2013	Lobular carcinoma, NOS	8520/3: Lobular carcinoma, NOS	Grade I	T1c	N0	M0	1.9	Luminal A	Mastectomy	No	Yes	Alive	40	Alive
54328791	60's-69's	2013	Lobular carcinoma, NOS	8520/3: Lobular carcinoma, NOS	Grade I	T1b	N0	M0	0.6	Luminal A	BCS	Yes	No	Alive	42	Alive
54362540	60's-69's	2013	Lobular carcinoma, NOS	8520/3: Lobular carcinoma, NOS	Grade I	T1b	N1	M0	1	Luminal A	BCS	Yes	No	Alive	45	Alive
54809557	60's-69's	2013	Lobular carcinoma, NOS	8520/3: Lobular carcinoma, NOS	Grade I	T1c	N0	M0	2	Luminal A	Mastectomy	No	No	Alive	37	Alive
54818279	60's-69's	2014	Lobular carcinoma, NOS	8520/3: Lobular carcinoma, NOS	Grade I	T1c	N0	M0	1.3	Luminal A	BCS	Yes	No	Alive	29	Alive
54821089	60's-69's	2014	Lobular carcinoma, NOS	8520/3: Lobular carcinoma, NOS	Grade I	T1c	N0	M0	1.5	Luminal A	BCS	Yes	No	Alive	30	Alive
54842484	60's-69's	2014	Lobular carcinoma, NOS	8520/3: Lobular carcinoma, NOS	Grade I	T1b	N0	M0	0.9	Luminal A	BCS	Yes	No	Alive	31	Alive
54859012	60's-69's	2014	Lobular carcinoma, NOS	8520/3: Lobular carcinoma, NOS	Grade I	T1c	N0	M0	1.5	Luminal A	BCS	Yes	No	Alive	26	Alive
54882592	60's-69's	2014	Lobular carcinoma, NOS	8520/3: Lobular carcinoma, NOS	Grade I	T1b	N0	M0	1	Luminal A	Mastectomy	No	No	Alive	26	Alive
54888478	60's-69's	2014	Lobular carcinoma, NOS	8520/3: Lobular carcinoma, NOS	Grade I	T1c	N0	M0	1.5	Luminal A	Mastectomy	No	No	Alive	20	Alive
54923984	60's-69's	2015	Lobular carcinoma, NOS	8520/3: Lobular carcinoma, NOS	Grade I	T1c	N0	M0	1.7	Luminal A	BCS	Yes	No	Alive	23	Alive
55442474	60's-69's	2015	Lobular carcinoma, NOS	8520/3: Lobular carcinoma, NOS	Grade I	T1c	N0	M0	1.2	Luminal A	Mastectomy	No	No	Alive	11	Alive
55491256	60's-69's	2015	Lobular carcinoma, NOS	8520/3: Lobular carcinoma, NOS	Grade I	T1c	N0	M0	1.5	Luminal A	BCS	Yes	No	Alive	10	Alive
55904701	60's-69's	2015	Lobular carcinoma, NOS	8520/3: Lobular carcinoma, NOS	Grade I	T1b	N1	M0	0.7	Luminal A	BCS	Yes	No	Alive	12	Alive
56514642	60's-69's	2014	Lobular carcinoma, NOS	8520/3: Lobular carcinoma, NOS	Grade I	T1c	N0	M0	1.1	Luminal A	Mastectomy	No	No	Alive	26	Alive
58842026	60's-69's	2010	Lobular carcinoma, NOS	8520/3: Lobular carcinoma, NOS	Grade I	T1c	N0	M0	1.4	Luminal A	BCS	Yes	No	Alive	79	Alive
58853740	60's-69's	2010	Lobular carcinoma, NOS	8520/3: Lobular carcinoma, NOS	Grade I	T1c	N1	M0	1.2	Luminal A	BCS	Yes	No	Alive	74	Alive
59684015	60's-69's	2015	Lobular carcinoma, NOS	8520/3: Lobular carcinoma, NOS	Grade I	T1c	N0	M0	1.4	Luminal A	Mastectomy	No	Yes	Alive	12	Alive
59697854	60's-69's	2015	Lobular carcinoma, NOS	8520/3: Lobular carcinoma, NOS	Grade I	T1b	N0	M0	0.8	Luminal A	BCS	Yes	No	Alive	16	Alive
60872666	60's-69's	2010	Lobular carcinoma, NOS	8520/3: Lobular carcinoma, NOS	Grade I	T1b	N0	M0	0.7	Luminal A	Mastectomy	No	No	Alive	75	Alive
62663414	60's-69's	2011	Lobular carcinoma, NOS	8520/3: Lobular carcinoma, NOS	Grade I	T1b	N0	M0	0.7	Luminal A	BCS	Yes	No	Alive	69	Alive
62663761	60's-69's	2010	Lobular carcinoma, NOS	8520/3: Lobular carcinoma, NOS	Grade I	T1c	N1	M0	2	Luminal A	Mastectomy	No	Yes	Alive	72	Alive
62737188	60's-69's	2012	Lobular carcinoma, NOS	8520/3: Lobular carcinoma, NOS	Grade I	T1c	N0	M0	1.6	Luminal A	Mastectomy	No	No	Alive	51	Alive
66773306	60's-69's	2015	Lobular carcinoma, NOS	8520/3: Lobular carcinoma, NOS	Grade I	T1b	N1	M0	0.8	Luminal A	Mastectomy	No	No	Alive	20	Alive
66773306	60's-69's	2015	Lobular carcinoma, NOS	8520/3: Lobular carcinoma, NOS	Grade I	T1c	N1	M0	1.1	Luminal A	No surgery	No	No	Alive	19	Alive
69364871	60's-69's	2014	Lobular carcinoma, NOS	8520/3: Lobular carcinoma, NOS	Grade I	T1c	N0	M0	1.5	Luminal A	Mastectomy	No	No	Alive	28	Alive
72175718	60's-69's	2010	Lobular carcinoma, NOS	8520/3: Lobular carcinoma, NOS	Grade I	T1c	N0	M0	1.7	Luminal A	BCS	Yes	No	Alive	81	Alive
72702288	60's-69's	2011	Lobular carcinoma, NOS	8520/3: Lobular carcinoma, NOS	Grade I	T1c	N0	M0	2	Luminal A	Mastectomy	No	Yes	Alive	69	Alive
72737684	60's-69's	2012	Lobular carcinoma, NOS	8520/3: Lobular carcinoma, NOS	Grade I	T1c	N0	M0	1.1	Luminal A	No surgery	No	No	Other Cause of Death	23	Other Cause of Death
72779283	60's-69's	2012	Lobular carcinoma, NOS	8520/3: Lobular carcinoma, NOS	Grade I	T1c	N1	M0	2	Luminal A	BCS	Yes	Yes	Alive	51	Alive
73808046	60's-69's	2015	Lobular carcinoma, NOS	8520/3: Lobular carcinoma, NOS	Grade I	T1c	N0	M0	1.1	Luminal A	BCS	Yes	No	Alive	21	Alive
76558027	60's-69's	2010	Lobular carcinoma, NOS	8520/3: Lobular carcinoma, NOS	Grade I	T1c	N0	M0	2	Luminal A	Mastectomy	No	No	Alive	73	Alive
76598387	60's-69's	2011	Lobular carcinoma, NOS	8520/3: Lobular carcinoma, NOS	Grade I	T1c	N0	M0	1.1	Luminal A	Mastectomy	No	No	Alive	68	Alive
76602660	60's-69's	2011	Lobular carcinoma, NOS	8520/3: Lobular carcinoma, NOS	Grade I	T1c	N0	M0	1.2	Luminal A	BCS	Yes	No	Alive	66	Alive
76620314	60's-69's	2011	Lobular carcinoma, NOS	8520/3: Lobular carcinoma, NOS	Grade I	T1c	N1	M0	1.6	Luminal A	BCS	Yes	No	Alive	64	Alive
76653585	60's-69's	2012	Lobular carcinoma, NOS	8520/3: Lobular carcinoma, NOS	Grade I	T1b	N0	M0	1	Luminal A	BCS	Yes	No	Alive	57	Alive
76666952	60's-69's	2012	Lobular carcinoma, NOS	8520/3: Lobular carcinoma, NOS	Grade I	T1c	N0	M0	1.7	Luminal A	BCS	Yes	No	Alive	53	Alive
77234686	60's-69's	2015	Lobular carcinoma, NOS	8520/3: Lobular carcinoma, NOS	Grade I	T1b	N0	M0	0.9	Luminal A	BCS	Yes	No	Alive	23	Alive
77681264	60's-69's	2015	Lobular carcinoma, NOS	8520/3: Lobular carcinoma, NOS	Grade I	T1c	N0	M0	1.2	Luminal A	Mastectomy	No	No	Alive	12	Alive
4623350	60's-69's	2016	Lobular carcinoma, NOS	8520/3: Lobular carcinoma, NOS	Grade I	T1c	N0	M0	1.7	Luminal A	Mastectomy	No	No	Alive	8	Alive
13948706	60's-69's	2016	Lobular carcinoma, NOS	8520/3: Lobular carcinoma, NOS	Grade I	T1c	N0	M0	1.2	Luminal A	BCS	Yes	No	Alive	3	Alive
14004549	60's-69's	2016	Lobular carcinoma, NOS	8520/3: Lobular carcinoma, NOS	Grade I	T1c	N0	M0	1.4	Luminal A	BCS	Yes	No	Alive	10	Alive
15149154	60's-69's	2016	Lobular carcinoma, NOS	8520/3: Lobular carcinoma, NOS	Grade I	T1b	N0	M0	0.9	Luminal A	BCS	Yes	No	Alive	3	Alive
16587770	60's-69's	2016	Lobular carcinoma, NOS	8520/3: Lobular carcinoma, NOS	Grade I	T1c	N0	M0	1.5	Luminal A	BCS	Yes	No	Alive	2	Alive
20683322	60's-69's	2016	Lobular carcinoma, NOS	8520/3: Lobular carcinoma, NOS	Grade I	T1c	N1	M0	1.6	Luminal A	BCS	Yes	No	Alive	8	Alive
26376965	60's-69's	2016	Lobular carcinoma, NOS	8520/3: Lobular carcinoma, NOS	Grade I	T1c	N0	M0	1.8	Luminal A	BCS	No	No	Alive	11	Alive
27508808	60's-69's	2016	Lobular carcinoma, NOS	8520/3: Lobular carcinoma, NOS	Grade I	T1b	N0	M0	0.9	Luminal A	BCS	Yes	No	Alive	9	Alive
27526920	60's-69's	2016	Lobular carcinoma, NOS	8520/3: Lobular carcinoma, NOS	Grade I	T1c	N0	M0	1.8	Luminal A	Mastectomy	No	No	Alive	6	Alive
29847486	60's-69's	2016	Lobular carcinoma, NOS	8520/3: Lobular carcinoma, NOS	Grade I	T1b	N0	M0	0.9	Luminal A	Mastectomy	No	No	Alive	6	Alive
31990191	60's-69's	2016	Lobular carcinoma, NOS	8520/3: Lobular carcinoma, NOS	Grade I	T1c	N0	M0	1.2	Luminal A	BCS	Yes	No	Alive	6	Alive
31996584	60's-69's	2016	Lobular carcinoma, NOS	8520/3: Lobular carcinoma, NOS	Grade I	T1c	N0	M0	1.1	Luminal A	No surgery	No	No	Alive	9	Alive
55504223	60's-69's	2016	Lobular carcinoma, NOS	8520/3: Lobular carcinoma, NOS	Grade I	T1b	N0	M0	0.9	Luminal A	BCS	Yes	No	Alive	11	Alive
55904169	60's-69's	2016	Lobular carcinoma, NOS	8520/3: Lobular carcinoma, NOS	Grade I	T1b	N0	M0	0.6	Luminal A	BCS	Yes	No	Alive	7	Alive
55913416	60's-69's	2016	Lobular carcinoma, NOS	8520/3: Lobular carcinoma, NOS	Grade I	T1c	N0	M0	1.1	Luminal A	BCS	Yes	No	Alive	5	Alive
55925460	60's-69's	2016	Lobular carcinoma, NOS	8520/3: Lobular carcinoma, NOS	Grade I	T1b	N0	M0	1	Luminal A	BCS	Yes	No	Alive	2	Alive
55937339	60's-69's	2016	Lobular carcinoma, NOS	8520/3: Lobular carcinoma, NOS	Grade I	T1c	N0	M0	1.7	Luminal A	BCS	Yes	No	Alive	6	Alive
55943227	60's-69's	2016	Lobular carcinoma, NOS	8520/3: Lobular carcinoma, NOS	Grade I	T1c	N0	M0	1.1	Luminal A	Mastectomy	No	No	Alive	8	Alive
55965478	60's-69's	2016	Lobular carcinoma, NOS	8520/3: Lobular carcinoma, NOS	Grade I	T1c	N0	M0	1.5	Luminal A	BCS	Yes	No	Alive	0	Alive
56007095	60's-69's	2016	Lobular carcinoma, NOS	8520/3: Lobular carcinoma, NOS	Grade I	T1c	N0	M0	1.6	Luminal A	BCS	Yes	No	Alive	2	Alive
61467083	60's-69's	2016	Lobular carcinoma, NOS	8520/3: Lobular carcinoma, NOS	Grade I	T1b	N1	M0	1	Luminal A	Mastectomy	Yes	Yes	Alive	0	Alive
67233325	60's-69's	2016	Lobular carcinoma, NOS	8520/3: Lobular carcinoma, NOS	Grade I	T1c	N0	M0	1.5	Luminal A	Mastectomy	No	No	Other Cause of Death	6	Other Cause of Death
73269624	60's-69's	2016	Lobular carcinoma, NOS	8520/3: Lobular carcinoma, NOS	Grade I	T1c	N1	M0	1.7	Luminal A	BCS	No	No	Alive	3	Alive
77733742	60's-69's	2016	Lobular carcinoma, NOS	8520/3: Lobular carcinoma, NOS	Grade I	T1c	N0	M0	1.5	Luminal A	BCS	Yes	No	Alive	2	Alive
8967	60's-69's	2015	Lobular carcinoma, NOS	8520/3: Lobular carcinoma, NOS	Grade I	T1c	N0	M0	1.1	Luminal A	BCS	Yes	No	Alive	12	Alive
4028874	60's-69's	2011	Lobular carcinoma, NOS	8520/3: Lobular carcinoma, NOS	Grade I	T1c	N0	M0	2	Luminal A	BCS	Yes	No	Alive	69	Alive
4040625	60's-69's	2011	Lobular carcinoma, NOS	8520/3: Lobular carcinoma, NOS	Grade I	T1b	N0	M0	0.6	Luminal A	BCS	Yes	No	Alive	67	Alive
4063199	60's-69's	2015	Lobular carcinoma, NOS	8520/3: Lobular carcinoma, NOS	Grade I	T1c	N0	M0	1.1	Luminal A	BCS	Yes	No	Alive	14	Alive
4074866	60's-69's	2012	Lobular carcinoma, NOS	8520/3: Lobular carcinoma, NOS	Grade I	T1c	N0	M0	2	Luminal A	BCS	Yes	No	Alive	57	Alive
4081709	60's-69's	2013	Lobular carcinoma, NOS	8520/3: Lobular carcinoma, NOS	Grade I	T1c	N0	M0	1.5	Luminal A	BCS	Yes	No	Alive	43	Alive
4119060	60's-69's	2013	Lobular carcinoma, NOS	8520/3: Lobular carcinoma, NOS	Grade I	T1b	N0	M0	0.9	Luminal A	Mastectomy	No	No	Alive	42	Alive
4132013	60's-69's	2013	Lobular carcinoma, NOS	8520/3: Lobular carcinoma, NOS	Grade I	T1b	N0	M0	0.6	Luminal A	BCS	No	No	Alive	35	Alive
4134991	60's-69's	2013	Lobular carcinoma, NOS	8520/3: Lobular carcinoma, NOS	Grade I	T1c	N0	M0	1.7	Luminal A	BCS	Yes	No	Alive	38	Alive
4588913	60's-69's	2015	Lobular carcinoma, NOS	8520/3: Lobular carcinoma, NOS	Grade I	T1b	N0	M0	0.9	Luminal A	Mastectomy	No	No	Alive	23	Alive
4588913	60's-69's	2015	Lobular carcinoma, NOS	8520/3: Lobular carcinoma, NOS	Grade I	T1b	N0	M0	0.6	Luminal A	Mastectomy	No	No	Alive	22	Alive
8994554	60's-69's	2010	Lobular carcinoma, NOS	8520/3: Lobular carcinoma, NOS	Grade I	T1c	N0	M0	1.5	Luminal A	BCS	Yes	No	Alive	74	Alive
9016874	60's-69's	2014	Lobular carcinoma, NOS	8520/3: Lobular carcinoma, NOS	Grade I	T1b	N0	M0	0.8	Luminal A	BCS	Yes	No	Alive	28	Alive
9566741	60's-69's	2015	Lobular carcinoma, NOS	8520/3: Lobular carcinoma, NOS	Grade I	T1b	N0	M0	0.8	Luminal A	BCS	Yes	No	Alive	23	Alive
9597072	60's-69's	2015	Lobular carcinoma, NOS	8520/3: Lobular carcinoma, NOS	Grade I	T1c	N0	M0	1.5	Luminal A	BCS	Yes	No	Alive	18	Alive
12842742	60's-69's	2015	Lobular carcinoma, NOS	8520/3: Lobular carcinoma, NOS	Grade I	T1b	N0	M0	0.6	Luminal A	BCS	Yes	Yes	Alive	15	Alive
13384765	60's-69's	2013	Lobular carcinoma, NOS	8520/3: Lobular carcinoma, NOS	Grade I	T1c	N0	M0	1.5	Luminal A	Mastectomy	No	No	Alive	37	Alive
14500760	60's-69's	2010	Lobular carcinoma, NOS	8520/3: Lobular carcinoma, NOS	Grade I	T1b	N0	M0	0.9	Luminal A	BCS	Yes	No	Alive	82	Alive
14553417	60's-69's	2012	Lobular carcinoma, NOS	8520/3: Lobular carcinoma, NOS	Grade I	T1b	N0	M0	1	Luminal A	BCS	No	No	Alive	37	Alive
14557492	60's-69's	2011	Lobular carcinoma, NOS	8520/3: Lobular carcinoma, NOS	Grade I	T1b	N0	M0	1	Luminal A	BCS	Yes	No	Alive	63	Alive
14635883	60's-69's	2013	Lobular carcinoma, NOS	8520/3: Lobular carcinoma, NOS	Grade I	T1c	N0	M0	1.5	Luminal A	BCS	Yes	No	Alive	45	Alive
14637488	60's-69's	2013	Lobular carcinoma, NOS	8520/3: Lobular carcinoma, NOS	Grade I	T1c	N1	M0	1.5	Luminal A	Mastectomy	Yes	Yes	Alive	43	Alive
14641722	60's-69's	2014	Lobular carcinoma, NOS	8520/3: Lobular carcinoma, NOS	Grade I	T1c	N0	M0	2	Luminal A	BCS	Yes	Yes	Alive	34	Alive
15089880	60's-69's	2014	Lobular carcinoma, NOS	8520/3: Lobular carcinoma, NOS	Grade I	T1c	N0	M0	1.2	Luminal A	BCS	Yes	No	Alive	26	Alive
15109753	60's-69's	2015	Lobular carcinoma, NOS	8520/3: Lobular carcinoma, NOS	Grade I	T1b	N0	M0	0.9	Luminal A	BCS	Yes	No	Alive	12	Alive
16147593	60's-69's	2012	Lobular carcinoma, NOS	8520/3: Lobular carcinoma, NOS	Grade I	T1c	N0	M0	1.7	Luminal A	BCS	No	No	Alive	54	Alive
16468161	60's-69's	2012	Lobular carcinoma, NOS	8520/3: Lobular carcinoma, NOS	Grade I	T1c	N0	M0	1.4	Luminal A	BCS	Yes	Yes	Alive	49	Alive
20125944	60's-69's	2010	Lobular carcinoma, NOS	8520/3: Lobular carcinoma, NOS	Grade I	T1b	N0	M0	0.8	Luminal A	BCS	Yes	No	Alive	73	Alive
20131069	60's-69's	2010	Lobular carcinoma, NOS	8520/3: Lobular carcinoma, NOS	Grade I	T1b	N1	M0	0.9	Luminal A	BCS	Yes	No	Alive	82	Alive
20146841	60's-69's	2011	Lobular carcinoma, NOS	8520/3: Lobular carcinoma, NOS	Grade I	T1b	N1	M0	0.6	Luminal A	BCS	Yes	Yes	Alive	67	Alive
20149961	60's-69's	2010	Lobular carcinoma, NOS	8520/3: Lobular carcinoma, NOS	Grade I	T1c	N0	M0	1.9	Luminal A	Mastectomy	No	No	Alive	77	Alive
20155659	60's-69's	2011	Lobular carcinoma, NOS	8520/3: Lobular carcinoma, NOS	Grade I	T1c	N0	M0	1.5	Luminal A	BCS	Yes	No	Alive	60	Alive
20607949	60's-69's	2013	Lobular carcinoma, NOS	8520/3: Lobular carcinoma, NOS	Grade I	T1b	N0	M0	1	Luminal A	BCS	Yes	No	Alive	45	Alive
20618230	60's-69's	2014	Lobular carcinoma, NOS	8520/3: Lobular carcinoma, NOS	Grade I	T1c	N1	M0	2	Luminal A	BCS	Yes	Yes	Alive	25	Alive
20619074	60's-69's	2014	Lobular carcinoma, NOS	8520/3: Lobular carcinoma, NOS	Grade I	T1c	N0	M0	1.6	Luminal A	Mastectomy	No	Yes	Alive	31	Alive
20634318	60's-69's	2015	Lobular carcinoma, NOS	8520/3: Lobular carcinoma, NOS	Grade I	T1c	N0	M0	1.3	Luminal A	BCS	Yes	No	Alive	21	Alive
20663651	60's-69's	2015	Lobular carcinoma, NOS	8520/3: Lobular carcinoma, NOS	Grade I	T1b	N0	M0	0.9	Luminal A	Mastectomy	No	No	Alive	22	Alive
20665796	60's-69's	2015	Lobular carcinoma, NOS	8520/3: Lobular carcinoma, NOS	Grade I	T1c	N1	M0	1.6	Luminal A	BCS	Yes	No	Alive	6	Alive
21585316	60's-69's	2014	Lobular carcinoma, NOS	8520/3: Lobular carcinoma, NOS	Grade I	T1b	N0	M0	1	Luminal A	Mastectomy	No	Yes	Alive	25	Alive
21632602	60's-69's	2013	Lobular carcinoma, NOS	8520/3: Lobular carcinoma, NOS	Grade I	T1c	N0	M0	1.1	Luminal A	Mastectomy	No	No	Alive	37	Alive
22453257	60's-69's	2010	Lobular carcinoma, NOS	8520/3: Lobular carcinoma, NOS	Grade I	T1c	N0	M0	1.2	Luminal A	BCS	Yes	No	Alive	79	Alive
22460129	60's-69's	2010	Lobular carcinoma, NOS	8520/3: Lobular carcinoma, NOS	Grade I	T1b	N0	M0	0.9	Luminal A	BCS	Yes	No	Alive	72	Alive
22467090	60's-69's	2010	Lobular carcinoma, NOS	8520/3: Lobular carcinoma, NOS	Grade I	T1c	N0	M0	2	Luminal A	No surgery	No	No	Alive	76	Alive
22471162	60's-69's	2011	Lobular carcinoma, NOS	8520/3: Lobular carcinoma, NOS	Grade I	T1c	N0	M0	1.6	Luminal A	BCS	No	No	Alive	69	Alive
22472297	60's-69's	2011	Lobular carcinoma, NOS	8520/3: Lobular carcinoma, NOS	Grade I	T1c	N0	M0	1.8	Luminal A	BCS	Yes	Yes	Alive	71	Alive
22486483	60's-69's	2012	Lobular carcinoma, NOS	8520/3: Lobular carcinoma, NOS	Grade I	T1c	N0	M0	1.9	Luminal A	BCS	Yes	No	Alive	56	Alive
22488197	60's-69's	2011	Lobular carcinoma, NOS	8520/3: Lobular carcinoma, NOS	Grade I	T1b	N1	M0	1	Luminal A	BCS	Yes	Yes	Alive	61	Alive
22498329	60's-69's	2012	Lobular carcinoma, NOS	8520/3: Lobular carcinoma, NOS	Grade I	T1c	N1	M0	1.1	Luminal A	BCS	Yes	Yes	Alive	54	Alive
22538966	60's-69's	2015	Lobular carcinoma, NOS	8520/3: Lobular carcinoma, NOS	Grade I	T1c	N0	M0	1.5	Luminal A	Mastectomy	No	No	Alive	23	Alive
26448902	60's-69's	2010	Lobular carcinoma, NOS	8520/3: Lobular carcinoma, NOS	Grade I	T1b	N0	M0	0.8	Luminal A	Mastectomy	No	No	Alive	77	Alive
26916291	60's-69's	2011	Lobular carcinoma, NOS	8520/3: Lobular carcinoma, NOS	Grade I	T1b	N0	M0	0.6	Luminal A	BCS	Yes	No	Alive	61	Alive
26955631	60's-69's	2012	Lobular carcinoma, NOS	8520/3: Lobular carcinoma, NOS	Grade I	T1c	N0	M0	1.9	Luminal A	BCS	Yes	No	Alive	50	Alive
27034921	60's-69's	2014	Lobular carcinoma, NOS	8520/3: Lobular carcinoma, NOS	Grade I	T1c	N0	M0	1.2	Luminal A	BCS	Yes	No	Alive	29	Alive
27497325	60's-69's	2015	Lobular carcinoma, NOS	8520/3: Lobular carcinoma, NOS	Grade I	T1c	N0	M0	1.3	Luminal A	BCS	Yes	No	Alive	13	Alive
27497626	60's-69's	2015	Lobular carcinoma, NOS	8520/3: Lobular carcinoma, NOS	Grade I	T1c	N0	M0	1.8	Luminal A	BCS	Yes	No	Alive	13	Alive
28537701	60's-69's	2014	Lobular carcinoma, NOS	8520/3: Lobular carcinoma, NOS	Grade I	T1b	N0	M0	0.9	Luminal A	BCS	Yes	No	Alive	28	Alive
29417408	60's-69's	2014	Lobular carcinoma, NOS	8520/3: Lobular carcinoma, NOS	Grade I	T1c	N0	M0	1.2	Luminal A	Mastectomy	No	No	Alive	30	Alive
29419856	60's-69's	2015	Lobular carcinoma, NOS	8520/3: Lobular carcinoma, NOS	Grade I	T1c	N0	M0	2	Luminal A	No surgery	No	No	Alive	19	Alive
29428488	60's-69's	2014	Lobular carcinoma, NOS	8520/3: Lobular carcinoma, NOS	Grade I	T1c	N0	M0	1.5	Luminal A	BCS	Yes	No	Alive	24	Alive
29434503	60's-69's	2015	Lobular carcinoma, NOS	8520/3: Lobular carcinoma, NOS	Grade I	T1c	N0	M0	1.5	Luminal A	BCS	No	No	Alive	15	Alive
29441173	60's-69's	2015	Lobular carcinoma, NOS	8520/3: Lobular carcinoma, NOS	Grade I	T1c	N0	M0	1.5	Luminal A	BCS	Yes	No	Alive	19	Alive
31481190	60's-69's	2011	Lobular carcinoma, NOS	8520/3: Lobular carcinoma, NOS	Grade I	T1c	N1	M0	1.2	Luminal A	BCS	Yes	No	Alive	70	Alive
31887372	60's-69's	2012	Lobular carcinoma, NOS	8520/3: Lobular carcinoma, NOS	Grade I	T1b	N0	M0	0.7	Luminal A	BCS	Yes	No	Alive	50	Alive
31902386	60's-69's	2013	Lobular carcinoma, NOS	8520/3: Lobular carcinoma, NOS	Grade I	T1c	N0	M0	1.2	Luminal A	Mastectomy	No	Yes	Alive	39	Alive
31911284	60's-69's	2013	Lobular carcinoma, NOS	8520/3: Lobular carcinoma, NOS	Grade I	T1c	N0	M0	1.6	Luminal A	BCS	Yes	No	Alive	42	Alive
31913061	60's-69's	2013	Lobular carcinoma, NOS	8520/3: Lobular carcinoma, NOS	Grade I	T1c	N0	M0	1.5	Luminal A	BCS	Yes	No	Alive	37	Alive
31914257	60's-69's	2013	Lobular carcinoma, NOS	8520/3: Lobular carcinoma, NOS	Grade I	T1b	N0	M0	0.6	Luminal A	Mastectomy	No	No	Alive	40	Alive
31925827	60's-69's	2014	Lobular carcinoma, NOS	8520/3: Lobular carcinoma, NOS	Grade I	T1b	N0	M0	0.9	Luminal A	Mastectomy	No	No	Alive	34	Alive
31962806	60's-69's	2015	Lobular carcinoma, NOS	8520/3: Lobular carcinoma, NOS	Grade I	T1b	N1	M0	0.7	Luminal A	BCS	Yes	No	Alive	22	Alive
33517664	60's-69's	2010	Lobular carcinoma, NOS	8520/3: Lobular carcinoma, NOS	Grade I	T1b	N0	M0	1	Luminal A	BCS	Yes	No	Alive	79	Alive
33535172	60's-69's	2011	Lobular carcinoma, NOS	8520/3: Lobular carcinoma, NOS	Grade I	T1c	N1	M0	1.5	Luminal A	BCS	Yes	No	Alive	71	Alive
33890719	60's-69's	2013	Lobular carcinoma, NOS	8520/3: Lobular carcinoma, NOS	Grade I	T1c	N1	M0	1.1	Luminal A	BCS	Yes	No	Alive	45	Alive
33899872	60's-69's	2013	Lobular carcinoma, NOS	8520/3: Lobular carcinoma, NOS	Grade I	T1b	N0	M0	0.9	Luminal A	Mastectomy	No	No	Alive	40	Alive
33906785	60's-69's	2013	Lobular carcinoma, NOS	8520/3: Lobular carcinoma, NOS	Grade I	T1b	N0	M0	0.6	Luminal A	BCS	Yes	No	Alive	37	Alive
39412647	60's-69's	2010	Lobular carcinoma, NOS	8520/3: Lobular carcinoma, NOS	Grade I	T1b	N1	M0	0.7	Luminal A	BCS	Yes	No	Alive	53	Alive
40027297	60's-69's	2013	Lobular carcinoma, NOS	8520/3: Lobular carcinoma, NOS	Grade I	T1c	N1	M0	1.6	Luminal A	BCS	No	Yes	Alive	38	Alive
40435433	60's-69's	2014	Lobular carcinoma, NOS	8520/3: Lobular carcinoma, NOS	Grade I	T1b	N0	M0	0.7	Luminal A	BCS	Yes	No	Alive	31	Alive
40436015	60's-69's	2014	Lobular carcinoma, NOS	8520/3: Lobular carcinoma, NOS	Grade I	T1b	N0	M0	1	Luminal A	Mastectomy	No	Yes	Alive	31	Alive
40573010	60's-69's	2015	Lobular carcinoma, NOS	8520/3: Lobular carcinoma, NOS	Grade I	T1c	N0	M0	1.4	Luminal A	Mastectomy	No	No	Alive	15	Alive
40961447	60's-69's	2015	Lobular carcinoma, NOS	8520/3: Lobular carcinoma, NOS	Grade I	T1b	N0	M0	0.9	Luminal A	BCS	Yes	No	Alive	15	Alive
41534037	60's-69's	2013	Lobular carcinoma, NOS	8520/3: Lobular carcinoma, NOS	Grade I	T1b	N1	M0	1	Luminal A	Mastectomy	No	No	Alive	47	Alive
43289605	60's-69's	2015	Lobular carcinoma, NOS	8520/3: Lobular carcinoma, NOS	Grade I	T1b	N0	M0	0.7	Luminal A	Mastectomy	No	No	Alive	16	Alive
43875830	60's-69's	2014	Lobular carcinoma, NOS	8520/3: Lobular carcinoma, NOS	Grade I	T1c	N0	M0	1.3	Luminal A	Mastectomy	No	Yes	Alive	27	Alive
48209592	60's-69's	2010	Lobular carcinoma, NOS	8520/3: Lobular carcinoma, NOS	Grade I	T1c	N1	M0	1.5	Luminal A	Mastectomy	No	Yes	Alive	75	Alive
49301492	60's-69's	2010	Lobular carcinoma, NOS	8520/3: Lobular carcinoma, NOS	Grade I	T1c	N1	M0	2	Luminal A	BCS	Yes	No	Alive	80	Alive
52720655	60's-69's	2010	Lobular carcinoma, NOS	8520/3: Lobular carcinoma, NOS	Grade I	T1c	N1	M0	2	Luminal A	BCS	Yes	Yes	Alive	76	Alive
52740201	60's-69's	2010	Lobular carcinoma, NOS	8520/3: Lobular carcinoma, NOS	Grade I	T1c	N0	M0	1.5	Luminal A	Mastectomy	No	No	Alive	72	Alive
52747225	60's-69's	2010	Lobular carcinoma, NOS	8520/3: Lobular carcinoma, NOS	Grade I	T1c	N1	M0	1.5	Luminal A	BCS	Yes	No	Alive	76	Alive
53206413	60's-69's	2011	Lobular carcinoma, NOS	8520/3: Lobular carcinoma, NOS	Grade I	T1c	N0	M0	2	Luminal A	BCS	Yes	No	Alive	64	Alive
53230340	60's-69's	2011	Lobular carcinoma, NOS	8520/3: Lobular carcinoma, NOS	Grade I	T1c	N0	M0	1.4	Luminal A	Mastectomy	No	No	Alive	60	Alive
53241435	60's-69's	2011	Lobular carcinoma, NOS	8520/3: Lobular carcinoma, NOS	Grade I	T1c	N0	M0	1.2	Luminal A	Mastectomy	No	No	Alive	62	Alive
53279922	60's-69's	2011	Lobular carcinoma, NOS	8520/3: Lobular carcinoma, NOS	Grade I	T1c	N0	M0	1.5	Luminal A	BCS	Yes	No	Alive	64	Alive
53708053	60's-69's	2012	Lobular carcinoma, NOS	8520/3: Lobular carcinoma, NOS	Grade I	T1c	N0	M0	1.1	Luminal A	BCS	Yes	No	Alive	55	Alive
53768965	60's-69's	2012	Lobular carcinoma, NOS	8520/3: Lobular carcinoma, NOS	Grade I	T1b	N0	M0	0.9	Luminal A	BCS	Yes	No	Alive	56	Alive
53781736	60's-69's	2012	Lobular carcinoma, NOS	8520/3: Lobular carcinoma, NOS	Grade I	T1c	N1	M0	1.5	Luminal A	Mastectomy	No	No	Alive	59	Alive
53814171	60's-69's	2013	Lobular carcinoma, NOS	8520/3: Lobular carcinoma, NOS	Grade I	T1c	N0	M0	1.2	Luminal A	BCS	Yes	No	Alive	47	Alive
53844452	60's-69's	2011	Lobular carcinoma, NOS	8520/3: Lobular carcinoma, NOS	Grade I	T1b	N0	M0	0.9	Luminal A	Mastectomy	No	No	Alive	60	Alive
53844598	60's-69's	2013	Lobular carcinoma, NOS	8520/3: Lobular carcinoma, NOS	Grade I	T1c	N0	M0	1.6	Luminal A	BCS	Yes	No	Alive	46	Alive
54275137	60's-69's	2013	Lobular carcinoma, NOS	8520/3: Lobular carcinoma, NOS	Grade I	T1c	N1	M0	1.3	Luminal A	Mastectomy	No	No	Alive	44	Alive
54293105	60's-69's	2013	Lobular carcinoma, NOS	8520/3: Lobular carcinoma, NOS	Grade I	T1c	N0	M0	1.9	Luminal A	Mastectomy	No	No	Alive	28	Alive
54307608	60's-69's	2013	Lobular carcinoma, NOS	8520/3: Lobular carcinoma, NOS	Grade I	T1b	N0	M0	0.8	Luminal A	BCS	Yes	No	Alive	40	Alive
54315345	60's-69's	2013	Lobular carcinoma, NOS	8520/3: Lobular carcinoma, NOS	Grade I	T1c	N0	M0	1.2	Luminal A	BCS	Yes	No	Alive	41	Alive
54376671	60's-69's	2014	Lobular carcinoma, NOS	8520/3: Lobular carcinoma, NOS	Grade I	T1c	N0	M0	1.2	Luminal A	Mastectomy	No	No	Alive	35	Alive
54856327	60's-69's	2014	Lobular carcinoma, NOS	8520/3: Lobular carcinoma, NOS	Grade I	T1c	N0	M0	1.5	Luminal A	Mastectomy	No	No	Alive	25	Alive
54865850	60's-69's	2014	Lobular carcinoma, NOS	8520/3: Lobular carcinoma, NOS	Grade I	T1c	N0	M0	1.7	Luminal A	BCS	Yes	No	Alive	26	Alive
54921078	60's-69's	2014	Lobular carcinoma, NOS	8520/3: Lobular carcinoma, NOS	Grade I	T1c	N1	M0	1.5	Luminal A	BCS	No	No	Alive	29	Alive
55363212	60's-69's	2015	Lobular carcinoma, NOS	8520/3: Lobular carcinoma, NOS	Grade I	T1b	N0	M0	0.7	Luminal A	BCS	Yes	No	Alive	15	Alive
55366363	60's-69's	2015	Lobular carcinoma, NOS	8520/3: Lobular carcinoma, NOS	Grade I	T1c	N0	M0	1.2	Luminal A	No surgery	No	No	Alive	19	Alive
55429230	60's-69's	2015	Lobular carcinoma, NOS	8520/3: Lobular carcinoma, NOS	Grade I	T1c	N0	M0	1.6	Luminal A	BCS	Yes	No	Alive	14	Alive
55429815	60's-69's	2015	Lobular carcinoma, NOS	8520/3: Lobular carcinoma, NOS	Grade I	T1b	N0	M0	0.7	Luminal A	BCS	No	No	Alive	17	Alive
55445182	60's-69's	2015	Lobular carcinoma, NOS	8520/3: Lobular carcinoma, NOS	Grade I	T1c	N0	M0	1.5	Luminal A	BCS	Yes	Yes	Alive	12	Alive
55448306	60's-69's	2015	Lobular carcinoma, NOS	8520/3: Lobular carcinoma, NOS	Grade I	T1c	N0	M0	1.1	Luminal A	BCS	Yes	No	Alive	13	Alive
55448306	60's-69's	2015	Lobular carcinoma, NOS	8520/3: Lobular carcinoma, NOS	Grade I	T1c	N0	M0	1.1	Luminal A	BCS	Yes	No	Alive	12	Alive
57028429	60's-69's	2013	Lobular carcinoma, NOS	8520/3: Lobular carcinoma, NOS	Grade I	T1b	N0	M0	0.6	Luminal A	Mastectomy	No	No	Alive	40	Alive
58842387	60's-69's	2010	Lobular carcinoma, NOS	8520/3: Lobular carcinoma, NOS	Grade I	T1c	N0	M0	1.2	Luminal A	Mastectomy	No	No	Alive	80	Alive
58859532	60's-69's	2010	Lobular carcinoma, NOS	8520/3: Lobular carcinoma, NOS	Grade I	T1c	N0	M0	2	Luminal A	BCS	Yes	No	Alive	74	Alive
59219123	60's-69's	2011	Lobular carcinoma, NOS	8520/3: Lobular carcinoma, NOS	Grade I	T1c	N0	M0	1.4	Luminal A	BCS	Yes	No	Alive	60	Alive
59236976	60's-69's	2012	Lobular carcinoma, NOS	8520/3: Lobular carcinoma, NOS	Grade I	T1c	N0	M0	1.5	Luminal A	BCS	Yes	No	Alive	58	Alive
59255487	60's-69's	2012	Lobular carcinoma, NOS	8520/3: Lobular carcinoma, NOS	Grade I	T1c	N0	M0	1.5	Luminal A	Mastectomy	No	No	Alive	51	Alive
59298993	60's-69's	2013	Lobular carcinoma, NOS	8520/3: Lobular carcinoma, NOS	Grade I	T1b	N0	M0	0.8	Luminal A	BCS	Yes	No	Alive	38	Alive
59302247	60's-69's	2013	Lobular carcinoma, NOS	8520/3: Lobular carcinoma, NOS	Grade I	T1c	N0	M0	1.5	Luminal A	No surgery	No	No	Breast	12	Breast
59359231	60's-69's	2014	Lobular carcinoma, NOS	8520/3: Lobular carcinoma, NOS	Grade I	T1c	N0	M0	1.5	Luminal A	BCS	Yes	No	Alive	25	Alive
59659338	60's-69's	2014	Lobular carcinoma, NOS	8520/3: Lobular carcinoma, NOS	Grade I	T1c	N0	M0	1.6	Luminal A	BCS	Yes	No	Alive	25	Alive
59679240	60's-69's	2014	Lobular carcinoma, NOS	8520/3: Lobular carcinoma, NOS	Grade I	T1c	N0	M0	1.2	Luminal A	BCS	Yes	No	Alive	32	Alive
62152738	60's-69's	2010	Lobular carcinoma, NOS	8520/3: Lobular carcinoma, NOS	Grade I	T1c	N0	M0	1.5	Luminal A	Mastectomy	No	No	Alive	82	Alive
62670055	60's-69's	2010	Lobular carcinoma, NOS	8520/3: Lobular carcinoma, NOS	Grade I	T1b	N0	M0	1	Luminal A	Mastectomy	Yes	Yes	Alive	72	Alive
62699561	60's-69's	2011	Lobular carcinoma, NOS	8520/3: Lobular carcinoma, NOS	Grade I	T1b	N0	M0	0.9	Luminal A	BCS	Yes	No	Alive	55	Alive
63280888	60's-69's	2014	Lobular carcinoma, NOS	8520/3: Lobular carcinoma, NOS	Grade I	T1c	N0	M0	2	Luminal A	Mastectomy	No	No	Alive	28	Alive
63321744	60's-69's	2015	Lobular carcinoma, NOS	8520/3: Lobular carcinoma, NOS	Grade I	T1b	N0	M0	0.6	Luminal A	BCS	Yes	No	Alive	19	Alive
63341968	60's-69's	2015	Lobular carcinoma, NOS	8520/3: Lobular carcinoma, NOS	Grade I	T1b	N0	M0	0.6	Luminal A	BCS	Yes	No	Alive	15	Alive
65053913	60's-69's	2011	Lobular carcinoma, NOS	8520/3: Lobular carcinoma, NOS	Grade I	T1c	N0	M0	1.2	Luminal A	Mastectomy	No	No	Alive	61	Alive
72128723	60's-69's	2010	Lobular carcinoma, NOS	8520/3: Lobular carcinoma, NOS	Grade I	T1b	N0	M0	0.7	Luminal A	BCS	Yes	No	Alive	83	Alive
72218436	60's-69's	2014	Lobular carcinoma, NOS	8520/3: Lobular carcinoma, NOS	Grade I	T1b	N0	M0	0.9	Luminal A	BCS	Yes	No	Alive	31	Alive
72638774	60's-69's	2011	Lobular carcinoma, NOS	8520/3: Lobular carcinoma, NOS	Grade I	T1c	N0	M0	1.5	Luminal A	BCS	Yes	No	Alive	67	Alive
72677265	60's-69's	2011	Lobular carcinoma, NOS	8520/3: Lobular carcinoma, NOS	Grade I	T1b	N0	M0	0.8	Luminal A	BCS	Yes	No	Alive	62	Alive
72680676	60's-69's	2011	Lobular carcinoma, NOS	8520/3: Lobular carcinoma, NOS	Grade I	T1b	N0	M0	1	Luminal A	BCS	Yes	No	Alive	70	Alive
73277179	60's-69's	2013	Lobular carcinoma, NOS	8520/3: Lobular carcinoma, NOS	Grade I	T1c	N0	M0	1.5	Luminal A	BCS	No	No	Alive	43	Alive
73295952	60's-69's	2014	Lobular carcinoma, NOS	8520/3: Lobular carcinoma, NOS	Grade I	T1c	N0	M0	1.9	Luminal A	Mastectomy	No	No	Alive	32	Alive
76660970	60's-69's	2012	Lobular carcinoma, NOS	8520/3: Lobular carcinoma, NOS	Grade I	T1c	N0	M0	1.3	Luminal A	Mastectomy	No	No	Alive	55	Alive
76664414	60's-69's	2012	Lobular carcinoma, NOS	8520/3: Lobular carcinoma, NOS	Grade I	T1b	N0	M0	0.7	Luminal A	BCS	Yes	No	Alive	57	Alive
77099946	60's-69's	2013	Lobular carcinoma, NOS	8520/3: Lobular carcinoma, NOS	Grade I	T1c	N0	M0	1.4	Luminal A	BCS	Yes	No	Alive	47	Alive
77123175	60's-69's	2013	Lobular carcinoma, NOS	8520/3: Lobular carcinoma, NOS	Grade I	T1c	N1	M0	1.6	Luminal A	Mastectomy	Yes	No	Alive	44	Alive
77181877	60's-69's	2014	Lobular carcinoma, NOS	8520/3: Lobular carcinoma, NOS	Grade I	T1b	N0	M0	0.6	Luminal A	BCS	Yes	No	Alive	29	Alive
77182222	60's-69's	2014	Lobular carcinoma, NOS	8520/3: Lobular carcinoma, NOS	Grade I	T1c	N1	M0	1.5	Luminal A	BCS	Yes	No	Alive	30	Alive
77650301	60's-69's	2015	Lobular carcinoma, NOS	8520/3: Lobular carcinoma, NOS	Grade I	T1b	N0	M0	1	Luminal A	Mastectomy	No	Yes	Alive	18	Alive
3494356	60's-69's	2016	Lobular carcinoma, NOS	8520/3: Lobular carcinoma, NOS	Grade I	T1c	N1	M0	1.8	Luminal A	BCS	Yes	No	Alive	5	Alive
4635346	60's-69's	2016	Lobular carcinoma, NOS	8520/3: Lobular carcinoma, NOS	Grade I	T1c	N1	M0	1.7	Luminal A	Mastectomy	Yes	No	Alive	6	Alive
4647330	60's-69's	2016	Lobular carcinoma, NOS	8520/3: Lobular carcinoma, NOS	Grade I	T1c	N0	M0	1.8	Luminal A	BCS	Yes	No	Alive	3	Alive
4656457	60's-69's	2016	Lobular carcinoma, NOS	8520/3: Lobular carcinoma, NOS	Grade I	T1b	N0	M0	0.6	Luminal A	BCS	Yes	No	Alive	0	Alive
15111967	60's-69's	2016	Lobular carcinoma, NOS	8520/3: Lobular carcinoma, NOS	Grade I	T1c	N0	M0	1.1	Luminal A	Mastectomy	No	No	Alive	6	Alive
16584593	60's-69's	2016	Lobular carcinoma, NOS	8520/3: Lobular carcinoma, NOS	Grade I	T1c	N0	M0	1.3	Luminal A	BCS	Yes	No	Alive	11	Alive
20671947	60's-69's	2016	Lobular carcinoma, NOS	8520/3: Lobular carcinoma, NOS	Grade I	T1c	N0	M0	1.5	Luminal A	BCS	Yes	No	Alive	4	Alive
20692411	60's-69's	2016	Lobular carcinoma, NOS	8520/3: Lobular carcinoma, NOS	Grade I	T1c	N0	M0	2	Luminal A	Mastectomy	No	No	Alive	2	Alive
20704578	60's-69's	2016	Lobular carcinoma, NOS	8520/3: Lobular carcinoma, NOS	Grade I	T1c	N0	M0	1.2	Luminal A	BCS	Yes	No	Alive	0	Alive
27505442	60's-69's	2016	Lobular carcinoma, NOS	8520/3: Lobular carcinoma, NOS	Grade I	T1c	N0	M0	1.5	Luminal A	BCS	Yes	No	Alive	11	Alive
27544812	60's-69's	2016	Lobular carcinoma, NOS	8520/3: Lobular carcinoma, NOS	Grade I	T1c	N0	M0	1.1	Luminal A	BCS	Yes	No	Alive	1	Alive
30877057	60's-69's	2016	Lobular carcinoma, NOS	8520/3: Lobular carcinoma, NOS	Grade I	T1b	N0	M0	0.8	Luminal A	Mastectomy	No	No	Alive	1	Alive
33955045	60's-69's	2016	Lobular carcinoma, NOS	8520/3: Lobular carcinoma, NOS	Grade I	T1c	N0	M0	1.1	Luminal A	BCS	Yes	No	Alive	6	Alive
34431834	60's-69's	2016	Lobular carcinoma, NOS	8520/3: Lobular carcinoma, NOS	Grade I	T1c	N0	M0	1.1	Luminal A	BCS	Yes	No	Alive	11	Alive
55416224	60's-69's	2016	Lobular carcinoma, NOS	8520/3: Lobular carcinoma, NOS	Grade I	T1c	N1	M0	1.2	Luminal A	BCS	Yes	No	Alive	10	Alive
55910594	60's-69's	2016	Lobular carcinoma, NOS	8520/3: Lobular carcinoma, NOS	Grade I	T1c	N0	M0	1.6	Luminal A	BCS	Yes	No	Alive	9	Alive
56005792	60's-69's	2016	Lobular carcinoma, NOS	8520/3: Lobular carcinoma, NOS	Grade I	T1b	N0	M0	0.6	Luminal A	Mastectomy	No	No	Alive	2	Alive
56008246	60's-69's	2016	Lobular carcinoma, NOS	8520/3: Lobular carcinoma, NOS	Grade I	T1c	N0	M0	1.2	Luminal A	BCS	Yes	No	Alive	2	Alive
62158998	60's-69's	2016	Lobular carcinoma, NOS	8520/3: Lobular carcinoma, NOS	Grade I	T1c	N0	M0	1.2	Luminal A	Mastectomy	No	No	Alive	4	Alive
68833888	60's-69's	2016	Lobular carcinoma, NOS	8520/3: Lobular carcinoma, NOS	Grade I	T1c	N0	M0	1.3	Luminal A	Mastectomy	No	No	Alive	2	Alive
74261650	60's-69's	2016	Lobular carcinoma, NOS	8520/3: Lobular carcinoma, NOS	Grade I	T1c	N0	M0	1.6	Luminal A	BCS	Yes	No	Alive	5	Alive
77733376	60's-69's	2016	Lobular carcinoma, NOS	8520/3: Lobular carcinoma, NOS	Grade I	T1b	N0	M0	0.7	Luminal A	BCS	Yes	Yes	Alive	2	Alive
77741423	60's-69's	2016	Lobular carcinoma, NOS	8520/3: Lobular carcinoma, NOS	Grade I	T1c	N0	M0	1.6	Luminal A	Mastectomy	No	No	Alive	2	Alive
2834086	60's-69's	2013	Lobular carcinoma, NOS	8520/3: Lobular carcinoma, NOS	Grade I	T1c	N0	M0	1.8	Luminal A	BCS	Yes	No	Alive	45	Alive
2890352	60's-69's	2015	Lobular carcinoma, NOS	8520/3: Lobular carcinoma, NOS	Grade I	T1c	N0	M0	1.2	Luminal A	Mastectomy	No	No	Alive	18	Alive
4538631	60's-69's	2014	Lobular carcinoma, NOS	8520/3: Lobular carcinoma, NOS	Grade I	T1c	N0	M0	1.8	Luminal A	Mastectomy	No	No	Alive	35	Alive
4565644	60's-69's	2014	Lobular carcinoma, NOS	8520/3: Lobular carcinoma, NOS	Grade I	T1c	N0	M0	1.2	Luminal A	BCS	Yes	No	Alive	28	Alive
4568444	60's-69's	2014	Lobular carcinoma, NOS	8520/3: Lobular carcinoma, NOS	Grade I	T1c	N0	M0	1.1	Luminal A	BCS	Yes	No	Alive	25	Alive
8440866	60's-69's	2012	Lobular carcinoma, NOS	8520/3: Lobular carcinoma, NOS	Grade I	T1b	N0	M0	1	Luminal A	BCS	Yes	No	Alive	56	Alive
8973934	60's-69's	2010	Lobular carcinoma, NOS	8520/3: Lobular carcinoma, NOS	Grade I	T1b	N0	M0	0.7	Luminal A	BCS	Yes	No	Alive	76	Alive
8997579	60's-69's	2011	Lobular carcinoma, NOS	8520/3: Lobular carcinoma, NOS	Grade I	T1c	N1	M0	1.4	Luminal A	BCS	Yes	No	Alive	34	Alive
9033739	60's-69's	2011	Lobular carcinoma, NOS	8520/3: Lobular carcinoma, NOS	Grade I	T1c	N0	M0	1.4	Luminal A	Mastectomy	No	Yes	Alive	66	Alive
[truncated: 10,335 more rows]
