# Supplementary material for: Adjuvant chemotherapy could not bring survival benefit to HR-positive, HER2-negative, pT1b-c/N0–1/M0 invasive lobular carcinoma of the breast: a propensity score matching study based on SEER database
Source: BMC Cancer. 2020 Feb 21;20:136. doi: 10.1186/s12885-020-6614-0 (PMC7035707; doi:10.1186/s12885-020-6614-0)
Supplement: Supplementary file 3 — Supplementary Table 3. 3570 matched samples - 3570 record of HR-positive, HER2-negative, pT1b-c/N0–1/M0 ILC (including 1785 matched non-chemotherapy patients and 1785 chemotherapy patients). [file 12885_2020_6614_MOESM3_ESM.xlsx]

## Sheet: Sheet1
id	age	grade	T	N	tumor	surgprimsite	radiotherapy	chemotherapy	codtosite	survivalmonths	_Igrade_2	_Igrade_3	_Isurgprims_2	_Iage_2	_Iage_3	_Iage_4	_Iage_5	miss	u	_pscore	_treated	_support	_weight	_id	_n1	_nn	_pdif
9058120	Age 50-59	Grade I	T1b	N1	1	Mastectomy	No	No	Alive	59	0	0	0	0	1	0	0	0	0.0001847	0.397371	Untreated	On support	1	10013		0
55903101	Age 70-79	Grade II	T1c	N1	1.8	Mastectomy	No	No	Alive	11	1	0	0	0	0	0	1	0	0.0002831	0.246652	Untreated	On support	1	9513		0
33895310	Age 40-49	Grade II	T1b	N0	0.9	BCS	Yes	Yes	Alive	45	1	0	1	1	0	0	0	0	0.0003331	0.121606	Treated	On support	1	11013	7193	1	0
54806648	Age 70-79	Grade II	T1b	N0	0.9	BCS	Yes	No	Alive	38	1	0	1	0	0	0	1	0	0.0003606	0.0242664	Untreated	On support	1	581		0
72624185	Age <40	Grade II	T1b	N1	1	BCS	Yes	Yes	Breast	35	1	0	1	0	0	0	0	0	0.0004132	0.603353	Treated	On support	1	12119	10495	1	0.0423574
26447988	Age 70-79	Grade I	T1b	N0	1	BCS	Yes	No	Alive	77	0	0	1	0	0	0	1	0	0.0005953	0.0169866	Untreated	On support	1	81		0
31481847	Age 70-79	Grade II	T1c	N1	1.5	Mastectomy	No	No	Breast	41	1	0	0	0	0	0	1	0	0.0006818	0.246652	Untreated	On support	1	9514		0
25810984	Age 70-79	Grade I	T1c	N0	1.7	Mastectomy	No	Yes	Alive	40	0	0	0	0	0	0	1	0	0.0007464	0.0340158	Treated	On support	1	10581	1547	1	0
41003591	Age 50-59	Grade II	T1c	N1	1	Mastectomy	No	No	Alive	2	1	0	0	0	1	0	0	0	0.0008102	0.581374	Untreated	On support	1	10388		0
31470439	Age 50-59	Grade II	T1c	N0	1.5	BCS	Yes	No	Alive	74	1	0	1	0	1	0	0	0	0.0009928	0.133729	Untreated	On support	1	7703		0
59311882	Age 60-69	Grade II	T1c	N0	1.2	Mastectomy	No	No	Alive	35	1	0	0	0	0	1	0	0	0.001017	0.112961	Untreated	On support	1	6678		0
53759786	Age 60-69	Grade II	T1c	N0	2	BCS	Yes	No	Alive	48	1	0	1	0	0	1	0	0	0.0012102	0.083787	Untreated	On support	1	5073		0
54870424	Age 70-79	Grade II	T1c	N0	1.5	Mastectomy	No	No	Alive	28	1	0	0	0	0	0	1	0	0.0012879	0.0482355	Untreated	On support	1	2768		0
4040625	Age 60-69	Grade I	T1b	N0	0.6	BCS	Yes	No	Alive	67	0	0	1	0	0	1	0	0	0.0013631	0.0416138	Untreated	On support	1	2346		0
53265579	Age 60-69	Grade II	T1c	N0	2	Mastectomy	No	No	Other Cause of Death	45	1	0	0	0	0	1	0	0	0.0014489	0.112961	Untreated	On support	1	6679		0
17954312	Age 50-59	Grade I	T1c	N0	1.5	Mastectomy	No	No	Alive	55	0	0	0	0	1	0	0	0	0.0014988	0.129955	Untreated	On support	1	7551		0
19049618	Age 60-69	Grade I	T1c	N0	2	Mastectomy	No	No	Alive	39	0	0	0	0	0	1	0	0	0.0016081	0.0812902	Untreated	On support	1	4820		0
40445640	Age 60-69	Grade I	T1b	N0	0.9	BCS	Yes	No	Alive	34	0	0	1	0	0	1	0	0	0.0019294	0.0416138	Untreated	On support	1	2347		0
9534177	Age 40-49	Grade II	T1b	N0	0.6	Mastectomy	No	No	Alive	19	1	0	0	1	0	0	0	0	0.0019381	0.161625	Untreated	On support	1	8340		0
73204579	Age 70-79	Grade II	T1c	N0	1.9	Mastectomy	No	Yes	Alive	3	1	0	0	0	0	0	1	0	0.0020405	0.0482355	Treated	On support	1	10625	2768	1	0
77210011	Age 60-69	Grade II	T1c	N0	1.6	BCS	Yes	No	Alive	18	1	0	1	0	0	1	0	0	0.0020466	0.083787	Untreated	On support	1	5074		0
9585475	Age <40	Grade III	T1c	N0	1.8	Mastectomy	No	Yes	Alive	10	0	1	0	0	0	0	0	0	0.0022952	0.500072	Treated	On support	1	11946	10322	1	0
77654464	Age 50-59	Grade II	T1b	N0	0.9	BCS	Yes	No	Alive	13	1	0	1	0	1	0	0	0	0.0023	0.0954244	Untreated	On support	1	6106		0
31976897	Age 50-59	Grade II	T1c	N0	2	Mastectomy	No	No	Alive	16	1	0	0	0	1	0	0	0	0.0023387	0.176934	Untreated	On support	1	8704		0
58879665	Age 70-79	Grade I	T1b	N0	1	Mastectomy	No	No	Alive	71	0	0	0	0	0	0	1	0	0.0023669	0.0234978	Untreated	On support	1	487		0
22524104	Age 70-79	Grade I	T1c	N0	1.9	BCS	Yes	No	Alive	32	0	0	1	0	0	0	1	0	0.0025647	0.0246637	Untreated	On support	1	856		0
73860339	Age 50-59	Grade II	T1c	N0	1.3	Mastectomy	No	No	Alive	11	1	0	0	0	1	0	0	0	0.0025682	0.176934	Untreated	On support	1	8705		0
57091580	Age 50-59	Grade II	T1c	N0	1.4	Mastectomy	No	Yes	Alive	27	1	0	0	0	1	0	0	0	0.0026384	0.176934	Treated	On support	1	11275	8705	1	0
14643137	Age 60-69	Grade I	T1c	N1	1.5	BCS	Yes	No	Alive	38	0	0	1	0	0	1	0	0	0.0026622	0.291027	Untreated	On support	1	9663		0
77192807	Age 50-59	Grade I	T1c	N1	1.9	BCS	Yes	Yes	Alive	26	0	0	1	0	1	0	0	0	0.0027653	0.409312	Treated	On support	1	11726	10053	1	0
20588797	Age 50-59	Grade II	T1c	N0	1.1	BCS	Yes	No	Alive	46	1	0	1	0	1	0	0	0	0.0027793	0.133729	Untreated	On support	1	7704		0
8966271	Age 40-49	Grade II	T1c	N1	1.8	Mastectomy	Yes	Yes	Alive	66	1	0	0	1	0	0	0	0	0.0028599	0.712853	Treated	On support	1	12258	9989	1	0.341473
42272329	Age 70-79	Grade II	T1c	N1	1.9	Mastectomy	No	Yes	Alive	4	1	0	0	0	0	0	1	0	0.0028835	0.246652	Treated	On support	1	11476	9513	1	0
2944425	Age 50-59	Grade I	T1b	N0	0.6	BCS	Yes	No	Alive	80	0	0	1	0	1	0	0	0	0.0030522	0.0682916	Untreated	On support	1	4337		0
58343111	Age 60-69	Grade II	T1b	N0	0.8	BCS	Yes	No	Alive	68	1	0	1	0	0	1	0	0	0.0031869	0.0588163	Untreated	On support	1	3318		0
29919497	Age 50-59	Grade I	T1c	N1	1.2	BCS	Yes	Yes	Alive	9	0	0	1	0	1	0	0	0	0.0031935	0.409312	Treated	On support	1	11727	10054	1	0
73273286	Age 70-79	Grade II	T1c	N0	1.5	Mastectomy	No	No	Alive	30	1	0	0	0	0	0	1	0	0.0033354	0.0482355	Untreated	On support	1	2769		0
4562717	Age 60-69	Grade II	T1c	N0	1.5	Mastectomy	No	No	Alive	27	1	0	0	0	0	1	0	0	0.0034408	0.112961	Untreated	On support	1	6680		0
9456297	Age 70-79	Grade I	T1c	N0	1.8	Mastectomy	No	No	Alive	44	0	0	0	0	0	0	1	0	0.0034879	0.0340158	Untreated	On support	1	1547		0
31508371	Age 50-59	Grade I	T1b	N0	0.8	BCS	Yes	No	Alive	59	0	0	1	0	1	0	0	0	0.0035454	0.0682916	Untreated	On support	1	4338		0
29381613	Age 50-59	Grade II	T1c	N0	1.5	BCS	Yes	No	Alive	58	1	0	1	0	1	0	0	0	0.0035573	0.133729	Untreated	On support	1	7705		0
55928819	Age 60-69	Grade III	T1c	N0	1.5	BCS	Yes	No	Alive	10	0	1	1	0	0	1	0	0	0.0037212	0.160119	Untreated	On support	1	8280		0
76578898	Age 40-49	Grade I	T1b	N0	1	BCS	Yes	No	Alive	70	0	0	1	1	0	0	0	0	0.0038365	0.0877509	Untreated	On support	1	5902		0
54965078	Age 50-59	Grade I	T1c	N0	2	Mastectomy	No	No	Alive	21	0	0	0	0	1	0	0	0	0.0038829	0.129955	Untreated	On support	1	7552		0
31513390	Age 50-59	Grade I	T1b	N0	0.6	Mastectomy	No	No	Alive	56	0	0	0	0	1	0	0	0	0.0040641	0.0926158	Untreated	On support	1	5975		0
54364975	Age 40-49	Grade III	T1c	N0	1.4	Mastectomy	No	No	Alive	29	0	1	0	1	0	0	0	0	0.004083	0.370329	Untreated	On support	1	9885		0
26990624	Age 70-79	Grade II	T1c	N0	1.6	BCS	No	No	Alive	41	1	0	1	0	0	0	1	0	0.0040999	0.0260233	Untreated	On support	1	1156		0
9018160	Age 70-79	Grade III	T1c	N1	1.1	Mastectomy	No	Yes	Other Cause of Death	49	0	1	0	0	0	0	1	0	0.0041777	0.405664	Treated	On support	1	11720	10041	1	0
41539081	Age 50-59	Grade II	T1c	N0	1.5	Mastectomy	No	No	Alive	8	1	0	0	0	1	0	0	0	0.0041863	0.176934	Untreated	On support	1	8706		0
40552571	Age 50-59	Grade II	T1c	N0	1.5	BCS	No	No	Alive	5	1	0	1	0	1	0	0	0	0.0043014	0.101796	Untreated	On support	1	6579		0
59228729	Age 50-59	Grade II	T1c	N0	1.5	BCS	Yes	No	Alive	56	1	0	1	0	1	0	0	0	0.004326	0.133729	Untreated	On support	1	7706		0
37730530	Age 70-79	Grade II	T1c	N0	1.3	Mastectomy	No	No	Alive	39	1	0	0	0	0	0	1	0	0.0044528	0.0482355	Untreated	On support	1	2770		0
54953051	Age 60-69	Grade I	T1c	N1	1.8	BCS	Yes	No	Alive	21	0	0	1	0	0	1	0	0	0.0044654	0.291027	Untreated	On support	1	9664		0
71604166	Age 50-59	Grade II	T1c	N0	1.6	Mastectomy	No	No	Alive	32	1	0	0	0	1	0	0	0	0.0045037	0.176934	Untreated	On support	1	8707		0
14511904	Age 70-79	Grade I	T1b	N0	0.8	No surgery	No	No	Alive	72	0	0	0	0	0	0	1	0	0.0045318	0.0234978	Untreated	On support	1	488		0
73775108	Age 60-69	Grade I	T1c	N1	1.5	BCS	Yes	No	Alive	26	0	0	1	0	0	1	0	0	0.0047333	0.291027	Untreated	On support	1	9665		0
73285169	Age <40	Grade II	T1c	N0	1.3	BCS	Yes	No	Alive	38	1	0	1	0	0	0	0	0	0.0047851	0.256266	Untreated	On support	1	9583		0
62768030	Age 60-69	Grade I	T1b	N0	0.6	Mastectomy	No	No	Alive	42	0	0	0	0	0	1	0	0	0.0049804	0.0570173	Untreated	On support	1	3188		0
77197321	Age 50-59	Grade II	T1b	N0	1	Mastectomy	No	No	Alive	24	1	0	0	0	1	0	0	0	0.0051438	0.128084	Untreated	On support	1	7388		0
3428927	Age 70-79	Grade I	T1c	N0	1.8	BCS	Yes	No	Other Cause of Death	59	0	0	1	0	0	0	1	0	0.005197	0.0246637	Untreated	On support	1	857		0
4579023	Age 70-79	Grade II	T1c	N0	1.3	BCS	Yes	No	Alive	23	1	0	1	0	0	0	1	0	0.0052276	0.0351161	Untreated	On support	1	1730		0
52697833	Age 60-69	Grade II	T1c	N0	1.6	BCS	No	No	Alive	68	1	0	1	0	0	1	0	0	0.0053837	0.0629134	Untreated	On support	1	4180		0
22548386	Age 50-59	Grade III	T1c	N0	2	Mastectomy	No	No	Alive	37	0	1	0	0	1	0	0	0	0.0053853	0.309464	Untreated	On support	1	9758		0
29390972	Age 60-69	Grade II	T1c	N1	1.2	BCS	Yes	No	Alive	46	1	0	1	0	0	1	0	0	0.0054417	0.371381	Untreated	On support	1	9899		0
71126004	Age 60-69	Grade III	T1c	N0	1.5	BCS	No	No	Alive	39	0	1	1	0	0	1	0	0	0.0055376	0.122777	Untreated	On support	1	7291		0
26449113	Age 50-59	Grade II	T1c	N1	1.3	Mastectomy	Yes	No	Alive	77	1	0	0	0	1	0	0	0	0.0055525	0.654179	Untreated	On support	1	10516		0
4638544	Age 60-69	Grade II	T1c	N0	1.8	BCS	Yes	No	Alive	4	1	0	1	0	0	1	0	0	0.0057437	0.083787	Untreated	On support	1	5075		0
73235523	Age 40-49	Grade III	T1c	N0	1.9	BCS	Yes	No	Alive	39	0	1	1	1	0	0	0	0	0.0057703	0.296936	Untreated	On support	1	9718		0
54298862	Age 60-69	Grade I	T1c	N0	2	BCS	Yes	No	Alive	41	0	0	1	0	0	1	0	0	0.0058019	0.0597447	Untreated	On support	1	3734		0
69384362	Age 60-69	Grade II	T1b	N0	0.9	Mastectomy	No	No	Alive	22	1	0	0	0	0	1	0	0	0.0058301	0.0800556	Untreated	On support	1	4633		0
73207609	Age 60-69	Grade II	T1b	N0	0.7	BCS	Yes	No	Alive	43	1	0	1	0	0	1	0	0	0.0059072	0.0588163	Untreated	On support	1	3319		0
27448659	Age 50-59	Grade II	T1c	N0	1.4	BCS	Yes	No	Alive	25	1	0	1	0	1	0	0	0	0.0060125	0.133729	Untreated	On support	1	7707		0
73216701	Age 50-59	Grade I	T1c	N0	1.2	BCS	No	No	Alive	39	0	0	1	0	1	0	0	0	0.0060311	0.0729976	Untreated	On support	1	4598		0
72227457	Age 60-69	Grade II	T1c	N1	2	Mastectomy	No	Yes	Alive	79	1	0	0	0	0	1	0	0	0.0060433	0.451361	Treated	On support	1	11778	10107	1	0
33953555	Age 40-49	Grade II	T1c	N0	1.8	BCS	No	No	Alive	7	1	0	1	1	0	0	0	0	0.006167	0.129475	Untreated	On support	1	7525		0
33528970	Age 40-49	Grade II	T1c	N0	1.3	BCS	Yes	No	Alive	75	1	0	1	1	0	0	0	0	0.0063762	0.168463	Untreated	On support	1	8556		0
73855035	Age 60-69	Grade I	T1c	N1	1.7	BCS	Yes	No	Alive	8	0	0	1	0	0	1	0	0	0.0063766	0.291027	Untreated	On support	1	9666		0
49958901	Age 50-59	Grade II	T1b	N0	0.7	No surgery	No	No	Alive	2	1	0	0	0	1	0	0	0	0.0064026	0.128084	Untreated	On support	1	7389		0
31487023	Age 50-59	Grade I	T1c	N0	1.8	Mastectomy	No	No	Alive	68	0	0	0	0	1	0	0	0	0.0064983	0.129955	Untreated	On support	1	7553		0
27525509	Age 60-69	Grade II	T1c	N1	1.6	Mastectomy	No	Yes	Alive	6	1	0	0	0	0	1	0	0	0.0065501	0.451361	Treated	On support	1	11779	10108	1	0
54848022	Age 70-79	Grade II	T1c	N0	1.6	BCS	No	No	Alive	37	1	0	1	0	0	0	1	0	0.0065714	0.0260233	Untreated	On support	1	1157		0
59216439	Age 40-49	Grade II	T1c	N0	1.2	BCS	Yes	No	Alive	68	1	0	1	1	0	0	0	0	0.0065861	0.168463	Untreated	On support	1	8557		0
27455235	Age 60-69	Grade II	T1c	N0	1.1	BCS	Yes	No	Alive	25	1	0	1	0	0	1	0	0	0.0066621	0.083787	Untreated	On support	1	5076		0
72695613	Age 70-79	Grade I	T1c	N0	1.2	BCS	Yes	No	Alive	62	0	0	1	0	0	0	1	0	0.0066704	0.0246637	Untreated	On support	1	858		0
23044613	Age 50-59	Grade II	T1c	N0	1.5	Mastectomy	No	Yes	Alive	45	1	0	0	0	1	0	0	0	0.0067525	0.176934	Treated	On support	1	11276	8706	1	0
16590532	Age 60-69	Grade I	T1c	N0	1.2	Mastectomy	No	No	Alive	2	0	0	0	0	0	1	0	0	0.0070603	0.0812902	Untreated	On support	1	4821		0
33901015	Age 40-49	Grade II	T1c	N0	1.1	Mastectomy	No	No	Alive	38	1	0	0	1	0	0	0	0	0.0072835	0.22004	Untreated	On support	1	9242		0
77235916	Age 50-59	Grade II	T1c	N0	1.7	BCS	Yes	No	Alive	17	1	0	1	0	1	0	0	0	0.0073199	0.133729	Untreated	On support	1	7708		0
4590117	Age 50-59	Grade II	T1b	N0	0.9	BCS	Yes	No	Alive	20	1	0	1	0	1	0	0	0	0.0073346	0.0954244	Untreated	On support	1	6107		0
40955887	Age 70-79	Grade II	T1c	N1	1.8	BCS	No	No	Alive	6	1	0	1	0	0	0	1	0	0.0074082	0.147201	Untreated	On support	1	8232		0
54378518	Age 60-69	Grade III	T1c	N0	1.1	BCS	Yes	No	Alive	33	0	1	1	0	0	1	0	0	0.0074125	0.160119	Untreated	On support	1	8281		0
63385855	Age 60-69	Grade I	T1c	N0	0.7	Mastectomy	No	No	Alive	0	0	0	0	0	0	1	0	0	0.0074677	0.0812902	Untreated	On support	1	4822		0
4026404	Age 50-59	Grade II	T1c	N0	1.2	Mastectomy	No	No	Alive	74	1	0	0	0	1	0	0	0	0.007538	0.176934	Untreated	On support	1	8708		0
52635396	Age 50-59	Grade III	T1b	N0	0.6	Mastectomy	No	No	Alive	79	0	1	0	0	1	0	0	0	0.0078218	0.234446	Untreated	On support	1	9476		0
35572647	Age 70-79	Grade II	T1c	N0	1.3	BCS	No	No	Alive	3	1	0	1	0	0	0	1	0	0.0078377	0.0260233	Untreated	On support	1	1158		0
40572030	Age 70-79	Grade II	T1b	N0	1	BCS	No	No	Alive	11	1	0	1	0	0	0	1	0	0.0078431	0.0179308	Untreated	On support	1	272		0
33008059	Age 70-79	Grade II	T1c	N0	1.1	Mastectomy	No	No	Other Cause of Death	33	1	0	0	0	0	0	1	0	0.007896	0.0482355	Untreated	On support	1	2771		0
59363211	Age 60-69	Grade II	T1b	N0	0.9	BCS	Yes	No	Alive	25	1	0	1	0	0	1	0	0	0.0081314	0.0588163	Untreated	On support	1	3320		0
4616496	Age 70-79	Grade II	T1b	N0	0.6	BCS	No	No	Alive	12	1	0	1	0	0	0	1	0	0.0082014	0.0179308	Untreated	On support	1	273		0
9558799	Age 60-69	Grade II	T1c	N0	1.5	Mastectomy	No	No	Alive	0	1	0	0	0	0	1	0	0	0.0082212	0.112961	Untreated	On support	1	6681		0
59256786	Age 60-69	Grade II	T1b	N0	0.8	BCS	Yes	No	Alive	51	1	0	1	0	0	1	0	0	0.008269	0.0588163	Untreated	On support	1	3321		0
73714887	Age 70-79	Grade II	T1b	N1	1	BCS	Yes	No	Alive	26	1	0	1	0	0	0	1	0	0.0085618	0.138426	Untreated	On support	1	8159		0
29003561	Age 60-69	Grade II	T1c	N0	1.7	Mastectomy	No	No	Alive	78	1	0	0	0	0	1	0	0	0.0086448	0.112961	Untreated	On support	1	6682		0
29427428	Age 70-79	Grade II	T1c	N0	2	BCS	Yes	No	Alive	18	1	0	1	0	0	0	1	0	0.0086551	0.0351161	Untreated	On support	1	1731		0
9036885	Age 40-49	Grade II	T1c	N0	2	BCS	Yes	Yes	Alive	59	1	0	1	1	0	0	0	0	0.0086719	0.168463	Treated	On support	1	11240	8556	1	0
29389089	Age 60-69	Grade I	T1b	N0	1	BCS	Yes	No	Alive	52	0	0	1	0	0	1	0	0	0.0086797	0.0416138	Untreated	On support	1	2348		0
58853740	Age 60-69	Grade I	T1c	N1	1.2	BCS	Yes	No	Alive	74	0	0	1	0	0	1	0	0	0.0088537	0.291027	Untreated	On support	1	9667		0
14518613	Age 60-69	Grade II	T1c	N0	1.5	BCS	Yes	No	Alive	78	1	0	1	0	0	1	0	0	0.0088836	0.083787	Untreated	On support	1	5077		0
29423694	Age 40-49	Grade II	T1b	N0	0.6	Mastectomy	No	No	Alive	33	1	0	0	1	0	0	0	0	0.0089023	0.161625	Untreated	On support	1	8341		0
27451458	Age 70-79	Grade II	T1c	N0	1.1	BCS	No	No	Alive	25	1	0	1	0	0	0	1	0	0.0092388	0.0260233	Untreated	On support	1	1159		0
11239308	Age 60-69	Grade II	T1b	N0	0.7	BCS	Yes	No	Alive	72	1	0	1	0	0	1	0	0	0.0093219	0.0588163	Untreated	On support	1	3322		0
54894600	Age 50-59	Grade II	T1b	N0	0.8	BCS	Yes	No	Alive	25	1	0	1	0	1	0	0	0	0.0093527	0.0954244	Untreated	On support	1	6108		0
25318699	Age 60-69	Grade I	T1b	N0	0.9	Mastectomy	No	No	Alive	1	0	0	0	0	0	1	0	0	0.0093825	0.0570173	Untreated	On support	1	3189		0
77213557	Age 70-79	Grade I	T1c	N0	1.1	BCS	Yes	No	Alive	20	0	0	1	0	0	0	1	0	0.009439	0.0246637	Untreated	On support	1	859		0
33891690	Age 50-59	Grade II	T1c	N0	1.1	BCS	No	No	Alive	42	1	0	1	0	1	0	0	0	0.0094932	0.101796	Untreated	On support	1	6580		0
73865036	Age 60-69	Grade II	T1b	N0	0.6	BCS	Yes	No	Alive	12	1	0	1	0	0	1	0	0	0.0095585	0.0588163	Untreated	On support	1	3323		0
73200298	Age 60-69	Grade I	T1b	N0	1	Mastectomy	No	No	Alive	45	0	0	0	0	0	1	0	0	0.0096112	0.0570173	Untreated	On support	1	3190		0
55984187	Age 50-59	Grade I	T1c	N0	1.3	BCS	No	No	Alive	4	0	0	1	0	1	0	0	0	0.0097415	0.0729976	Untreated	On support	1	4599		0
74920041	Age 70-79	Grade II	T1c	N0	1.2	Mastectomy	No	No	Alive	31	1	0	0	0	0	0	1	0	0.00987	0.0482355	Untreated	On support	1	2772		0
3414035	Age 70-79	Grade I	T1c	N0	1.6	BCS	Yes	No	Other Cause of Death	34	0	0	1	0	0	0	1	0	0.0098762	0.0246637	Untreated	On support	1	860		0
39426343	Age 60-69	Grade II	T1b	N0	0.8	Mastectomy	No	No	Alive	25	1	0	0	0	0	1	0	0	0.0099904	0.0800556	Untreated	On support	1	4634		0
24732786	Age 60-69	Grade II	T1c	N0	1.8	BCS	Yes	No	Alive	1	1	0	1	0	0	1	0	0	0.0100301	0.083787	Untreated	On support	1	5078		0
7892585	Age 60-69	Grade II	T1b	N0	1	BCS	Yes	No	Alive	51	1	0	1	0	0	1	0	0	0.0100661	0.0588163	Untreated	On support	1	3324		0
20673329	Age 60-69	Grade I	T1c	N0	1.2	BCS	Yes	No	Alive	7	0	0	1	0	0	1	0	0	0.0101161	0.0597447	Untreated	On support	1	3735		0
39461445	Age 70-79	Grade II	T1c	N0	1.7	Mastectomy	No	Yes	Alive	6	1	0	0	0	0	0	1	0	0.0102303	0.0482355	Treated	On support	1	10626	2769	1	0
20678406	Age 70-79	Grade II	T1c	N0	1.2	BCS	Yes	No	Alive	16	1	0	1	0	0	0	1	0	0.0103587	0.0351161	Untreated	On support	1	1732		0
59246981	Age 60-69	Grade III	T1c	N1	2	Mastectomy	No	Yes	Alive	53	0	1	0	0	0	1	0	0	0.0105757	0.631686	Treated	On support	1	12138	10514	1	0.0140245
39980226	Age 40-49	Grade I	T1c	N0	1.1	Mastectomy	No	No	Alive	14	0	0	0	1	0	0	0	0	0.0106838	0.163894	Untreated	On support	1	8448		0
27542074	Age 60-69	Grade II	T1c	N0	1.6	BCS	Yes	Yes	Alive	2	1	0	1	0	0	1	0	0	0.01078	0.083787	Treated	On support	1	10791	5073	1	0
15176225	Age 50-59	Grade I	T1b	N1	0.9	BCS	Yes	No	Alive	1	0	0	1	0	1	0	0	0	0.0109042	0.321353	Untreated	On support	1	9786		0
27485784	Age 60-69	Grade II	T1b	N0	0.9	BCS	Yes	No	Alive	16	1	0	1	0	0	1	0	0	0.0109067	0.0588163	Untreated	On support	1	3325		0
15073920	Age 60-69	Grade I	T1c	N0	1.9	BCS	Yes	No	Alive	23	0	0	1	0	0	1	0	0	0.010954	0.0597447	Untreated	On support	1	3736		0
60181134	Age 70-79	Grade II	T1c	N0	1.2	BCS	Yes	No	Alive	77	1	0	1	0	0	0	1	0	0.0109715	0.0351161	Untreated	On support	1	1733		0
40982766	Age 60-69	Grade II	T1c	N0	1.5	BCS	Yes	No	Alive	8	1	0	1	0	0	1	0	0	0.0112113	0.083787	Untreated	On support	1	5079		0
54882592	Age 60-69	Grade I	T1b	N0	1	Mastectomy	No	No	Alive	26	0	0	0	0	0	1	0	0	0.0112802	0.0570173	Untreated	On support	1	3191		0
4625764	Age 60-69	Grade II	T1b	N0	0.6	BCS	Yes	No	Alive	6	1	0	1	0	0	1	0	0	0.0112834	0.0588163	Untreated	On support	1	3326		0
57018914	Age 70-79	Grade I	T1c	N0	1.3	BCS	No	No	Alive	17	0	0	1	0	0	0	1	0	0.0112898	0.0182263	Untreated	On support	1	379		0
4650532	Age 70-79	Grade I	T1c	N0	1.4	BCS	No	No	Alive	1	0	0	1	0	0	0	1	0	0.0113652	0.0182263	Untreated	On support	1	380		0
54930450	Age 70-79	Grade I	T1c	N0	1.6	BCS	No	No	Alive	4	0	0	1	0	0	0	1	0	0.0114284	0.0182263	Untreated	On support	1	381		0
22481588	Age 70-79	Grade II	T1c	N0	1.9	BCS	Yes	No	Alive	59	1	0	1	0	0	0	1	0	0.0114602	0.0351161	Untreated	On support	1	1734		0
19596813	Age 70-79	Grade II	T1c	N0	1.2	Mastectomy	No	No	Alive	14	1	0	0	0	0	0	1	0	0.0115184	0.0482355	Untreated	On support	1	2773		0
39908887	Age 50-59	Grade I	T1c	N0	1.6	BCS	No	No	Alive	43	0	0	1	0	1	0	0	0	0.0116349	0.0729976	Untreated	On support	1	4600		0
33906323	Age 70-79	Grade I	T1c	N0	1.2	Mastectomy	No	No	Alive	35	0	0	0	0	0	0	1	0	0.0117782	0.0340158	Untreated	On support	1	1548		0
31481190	Age 60-69	Grade I	T1c	N1	1.2	BCS	Yes	No	Alive	70	0	0	1	0	0	1	0	0	0.0119012	0.291027	Untreated	On support	1	9668		0
19025722	Age 70-79	Grade II	T1b	N0	1	BCS	Yes	No	Alive	71	1	0	1	0	0	0	1	0	0.0120193	0.0242664	Untreated	On support	1	582		0
8473014	Age 70-79	Grade I	T1c	N1	1.8	BCS	Yes	No	Alive	30	0	0	1	0	0	0	1	0	0.0121125	0.140423	Untreated	On support	1	8182		0
39966622	Age 70-79	Grade II	T1c	N0	2	Mastectomy	No	No	Alive	55	1	0	0	0	0	0	1	0	0.0122602	0.0482355	Untreated	On support	1	2774		0
13474115	Age 60-69	Grade II	T1c	N1	1.5	Mastectomy	No	No	Alive	49	1	0	0	0	0	1	0	0	0.0123199	0.451361	Untreated	On support	1	10102		0
72159372	Age 40-49	Grade II	T1c	N0	1.1	BCS	Yes	No	Alive	82	1	0	1	1	0	0	0	0	0.0123571	0.168463	Untreated	On support	1	8558		0
9548010	Age 60-69	Grade II	T1b	N0	0.6	Mastectomy	No	No	Alive	17	1	0	0	0	0	1	0	0	0.0124316	0.0800556	Untreated	On support	1	4635		0
33525757	Age 50-59	Grade II	T1c	N1	1.6	Mastectomy	No	Yes	Alive	79	1	0	0	0	1	0	0	0	0.0125095	0.581374	Treated	On support	1	12052	10428	1	0
22573670	Age 60-69	Grade III	T1c	N0	1.2	No surgery	No	No	Alive	19	0	1	0	0	0	1	0	0	0.0125247	0.209786	Untreated	On support	1	9176		0
53766417	Age 60-69	Grade II	T1b	N0	0.8	Mastectomy	No	No	Alive	55	1	0	0	0	0	1	0	0	0.0126007	0.0800556	Untreated	On support	1	4636		0
26978290	Age 50-59	Grade II	T1c	N1	1.4	Mastectomy	No	Yes	Alive	44	1	0	0	0	1	0	0	0	0.0131088	0.581374	Treated	On support	1	12053	10429	1	0
9552285	Age 70-79	Grade II	T1c	N0	1.6	BCS	Yes	No	Alive	22	1	0	1	0	0	0	1	0	0.0131688	0.0351161	Untreated	On support	1	1735		0
39465638	Age 60-69	Grade II	T1c	N0	1.2	BCS	Yes	No	Alive	68	1	0	1	0	0	1	0	0	0.013421	0.083787	Untreated	On support	1	5080		0
77201990	Age 40-49	Grade III	T1c	N1	1.7	Mastectomy	No	Yes	Alive	24	0	1	0	1	0	0	0	0	0.0135264	0.791644	Treated	On support	1	12313	9838	1	0.444355
20146757	Age 70-79	Grade III	T1c	N1	1.4	BCS	Yes	No	Alive	69	0	1	1	0	0	0	1	0	0.0135391	0.328926	Untreated	On support	1	9817		0
4632790	Age 70-79	Grade II	T1b	N0	0.8	BCS	Yes	No	Alive	10	1	0	1	0	0	0	1	0	0.0136521	0.0242664	Untreated	On support	1	583		0
73818548	Age 70-79	Grade II	T1c	N0	1.5	BCS	Yes	No	Alive	14	1	0	1	0	0	0	1	0	0.0137375	0.0351161	Untreated	On support	1	1736		0
77132969	Age 70-79	Grade I	T1c	N0	1.5	Mastectomy	No	No	Alive	38	0	0	0	0	0	0	1	0	0.0138495	0.0340158	Untreated	On support	1	1549		0
27007533	Age 50-59	Grade II	T1c	N0	1.2	BCS	Yes	No	Alive	36	1	0	1	0	1	0	0	0	0.0139236	0.133729	Untreated	On support	1	7709		0
55470317	Age 40-49	Grade I	T1c	N0	2	BCS	No	No	Alive	0	0	0	1	1	0	0	0	0	0.0139597	0.093663	Untreated	On support	1	6089		0
9035958	Age 50-59	Grade I	T1b	N0	0.6	BCS	Yes	No	Alive	53	0	0	1	0	1	0	0	0	0.0142348	0.0682916	Untreated	On support	1	4339		0
39880534	Age <40	Grade III	T1c	N1	2	BCS	No	Yes	Alive	64	0	1	1	0	0	0	0	0	0.0142653	0.773081	Treated	On support	1	12312	9839	1	0.419311
45502359	Age 70-79	Grade II	T1c	N1	1.9	BCS	Yes	No	Alive	61	1	0	1	0	0	0	1	0	0.0143657	0.190359	Untreated	On support	1	9069		0
39458154	Age 60-69	Grade I	T1c	N0	1.2	BCS	No	Yes	Alive	74	0	0	1	0	0	1	0	0	0.0144425	0.0445693	Treated	On support	1	10621	2694	1	0
76545470	Age 50-59	Grade I	T1b	N0	0.7	BCS	Yes	No	Alive	77	0	0	1	0	1	0	0	0	0.0144843	0.0682916	Untreated	On support	1	4340		0
26944747	Age 70-79	Grade II	T1c	N0	2	BCS	Yes	No	Alive	52	1	0	1	0	0	0	1	0	0.0144848	0.0351161	Untreated	On support	1	1737		0
38303239	Age 60-69	Grade I	T1b	N0	1	Mastectomy	No	No	Alive	14	0	0	0	0	0	1	0	0	0.0145185	0.0570173	Untreated	On support	1	3192		0
70594824	Age 60-69	Grade II	T1c	N0	1.4	BCS	Yes	No	Alive	76	1	0	1	0	0	1	0	0	0.0146166	0.083787	Untreated	On support	1	5081		0
29003196	Age 40-49	Grade II	T1c	N0	1.3	BCS	Yes	Yes	Alive	79	1	0	1	1	0	0	0	0	0.0147547	0.168463	Treated	On support	1	11241	8557	1	0
58828914	Age 50-59	Grade II	T1b	N0	0.8	Mastectomy	No	No	Alive	83	1	0	0	0	1	0	0	0	0.0148644	0.128084	Untreated	On support	1	7390		0
29380250	Age 50-59	Grade II	T1c	N0	1.8	Mastectomy	No	No	Alive	54	1	0	0	0	1	0	0	0	0.0149371	0.176934	Untreated	On support	1	8709		0
14500914	Age 60-69	Grade II	T1c	N1	1.9	Mastectomy	No	No	Other Cause of Death	83	1	0	0	0	0	1	0	0	0.0149941	0.451361	Untreated	On support	1	10103		0
52623579	Age 70-79	Grade I	T1b	N0	0.8	Mastectomy	No	No	Alive	54	0	0	0	0	0	0	1	0	0.0150513	0.0234978	Untreated	On support	1	489		0
29003101	Age 70-79	Grade II	T1c	N0	1.6	Mastectomy	No	No	Alive	8	1	0	0	0	0	0	1	0	0.0151005	0.0482355	Untreated	On support	1	2775		0
54824798	Age 50-59	Grade II	T1c	N1	2	Mastectomy	No	No	Alive	29	1	0	0	0	1	0	0	0	0.0151328	0.581374	Untreated	On support	1	10389		0
72144317	Age 50-59	Grade III	T1c	N0	1.4	Mastectomy	No	No	Alive	12	0	1	0	0	1	0	0	0	0.0152063	0.309464	Untreated	On support	1	9759		0
8989645	Age 70-79	Grade II	T1c	N0	1.6	BCS	Yes	No	Alive	73	1	0	1	0	0	0	1	0	0.0152424	0.0351161	Untreated	On support	1	1738		0
31496502	Age 40-49	Grade I	T1c	N0	1.5	BCS	Yes	No	Alive	69	0	0	1	1	0	0	0	0	0.0153287	0.123395	Untreated	On support	1	7303		0
54289998	Age 60-69	Grade I	T1c	N0	1.1	BCS	Yes	No	Alive	40	0	0	1	0	0	1	0	0	0.0153606	0.0597447	Untreated	On support	1	3737		0
63286856	Age 60-69	Grade II	T1c	N0	1.6	BCS	Yes	No	Alive	27	1	0	1	0	0	1	0	0	0.0153705	0.083787	Untreated	On support	1	5082		0
20627283	Age 70-79	Grade II	T1c	N0	1.1	Mastectomy	No	No	Alive	30	1	0	0	0	0	0	1	0	0.0155078	0.0482355	Untreated	On support	1	2776		0
53809031	Age 40-49	Grade I	T1b	N0	1	BCS	Yes	No	Alive	49	0	0	1	1	0	0	0	0	0.0155699	0.0877509	Untreated	On support	1	5903		0
29413060	Age 50-59	Grade II	T1c	N0	1.8	Mastectomy	No	No	Alive	34	1	0	0	0	1	0	0	0	0.0155722	0.176934	Untreated	On support	1	8710		0
53307531	Age 70-79	Grade I	T1c	N1	1.7	BCS	Yes	No	Alive	57	0	0	1	0	0	0	1	0	0.0156062	0.140423	Untreated	On support	1	8183		0
63310425	Age 40-49	Grade II	T1c	N0	1.5	BCS	Yes	No	Alive	21	1	0	1	1	0	0	0	0	0.015649	0.168463	Untreated	On support	1	8559		0
73825390	Age 60-69	Grade II	T1b	N0	0.7	BCS	No	No	Alive	15	1	0	1	0	0	1	0	0	0.0157003	0.0438658	Untreated	On support	1	2633		0
74806819	Age 60-69	Grade II	T1c	N0	1.8	Mastectomy	No	No	Alive	65	1	0	0	0	0	1	0	0	0.0157171	0.112961	Untreated	On support	1	6683		0
77641509	Age 70-79	Grade III	T1b	N1	0.6	BCS	Yes	No	Alive	26	0	1	1	0	0	0	1	0	0.0159663	0.250904	Untreated	On support	1	9580		0
56568322	Age 50-59	Grade II	T1c	N0	2	BCS	Yes	No	Alive	1	1	0	1	0	1	0	0	0	0.0161131	0.133729	Untreated	On support	1	7710		0
9590366	Age 50-59	Grade II	T1c	N0	1.3	BCS	Yes	No	Alive	8	1	0	1	0	1	0	0	0	0.0161355	0.133729	Untreated	On support	1	7711		0
29015985	Age 70-79	Grade I	T1c	N0	1.7	Mastectomy	No	No	Alive	69	0	0	0	0	0	0	1	0	0.0161808	0.0340158	Untreated	On support	1	1550		0
9057928	Age 40-49	Grade II	T1c	N0	2	BCS	Yes	No	Alive	11	1	0	1	1	0	0	0	0	0.0165114	0.168463	Untreated	On support	1	8560		0
46020675	Age 70-79	Grade III	T1c	N0	1.9	BCS	No	No	Other Cause of Death	44	0	1	1	0	0	0	1	0	0.0165904	0.0527617	Untreated	On support	1	3168		0
30380950	Age 60-69	Grade I	T1c	N1	2	Mastectomy	No	No	Alive	72	0	0	0	0	0	1	0	0	0.0165918	0.363716	Untreated	On support	1	9855		0
40510912	Age 60-69	Grade II	T1c	N0	1.3	Mastectomy	No	No	Alive	25	1	0	0	0	0	1	0	0	0.0166945	0.112961	Untreated	On support	1	6684		0
8917729	Age 50-59	Grade II	T1c	N1	1.6	Mastectomy	No	No	Alive	22	1	0	0	0	1	0	0	0	0.0168228	0.581374	Untreated	On support	1	10390		0
54367940	Age 60-69	Grade I	T1c	N0	2	BCS	Yes	Yes	Alive	33	0	0	1	0	0	1	0	0	0.0168481	0.0597447	Treated	On support	1	10693	3734	1	0
73238351	Age 50-59	Grade II	T1c	N0	1.2	Mastectomy	No	No	Alive	21	1	0	0	0	1	0	0	0	0.0168626	0.176934	Untreated	On support	1	8711		0
26904649	Age 60-69	Grade II	T1c	N0	1.3	BCS	Yes	No	Alive	63	1	0	1	0	0	1	0	0	0.0169101	0.083787	Untreated	On support	1	5083		0
31510314	Age 60-69	Grade II	T1b	N0	0.8	BCS	Yes	No	Alive	57	1	0	1	0	0	1	0	0	0.0169464	0.0588163	Untreated	On support	1	3327		0
4080317	Age 60-69	Grade II	T1c	N0	1.2	BCS	Yes	No	Alive	54	1	0	1	0	0	1	0	0	0.0170049	0.083787	Untreated	On support	1	5084		0
59342500	Age 50-59	Grade II	T1c	N0	2	BCS	Yes	No	Alive	28	1	0	1	0	1	0	0	0	0.0170118	0.133729	Untreated	On support	1	7712		0
77095997	Age 50-59	Grade II	T1b	N1	0.7	Mastectomy	No	No	Alive	3	1	0	0	0	1	0	0	0	0.017157	0.48692	Untreated	On support	1	10197		0
14553607	Age 60-69	Grade I	T1c	N0	1.7	BCS	Yes	No	Alive	60	0	0	1	0	0	1	0	0	0.0172203	0.0597447	Untreated	On support	1	3738		0
26941682	Age 50-59	Grade II	T1c	N0	2	Mastectomy	No	No	Alive	53	1	0	0	0	1	0	0	0	0.0173678	0.176934	Untreated	On support	1	8712		0
55980348	Age 60-69	Grade III	T1c	N0	1.6	BCS	Yes	No	Alive	4	0	1	1	0	0	1	0	0	0.0173891	0.160119	Untreated	On support	1	8282		0
77079153	Age 60-69	Grade II	T1c	N0	1.7	Mastectomy	No	Yes	Alive	53	1	0	0	0	0	1	0	0	0.0174509	0.112961	Treated	On support	1	10949	6678	1	0
33517687	Age 60-69	Grade I	T1c	N0	1.2	BCS	Yes	No	Alive	77	0	0	1	0	0	1	0	0	0.0175993	0.0597447	Untreated	On support	1	3739		0
16501604	Age 70-79	Grade II	T1c	N0	1.6	BCS	Yes	Yes	Alive	82	1	0	1	0	0	0	1	0	0.0176726	0.0351161	Treated	On support	1	10594	1730	1	0
20679600	Age 60-69	Grade I	T1b	N0	0.9	Mastectomy	No	No	Alive	10	0	0	0	0	0	1	0	0	0.0178145	0.0570173	Untreated	On support	1	3193		0
72184923	Age 60-69	Grade II	T1c	N0	1.5	BCS	Yes	No	Alive	80	1	0	1	0	0	1	0	0	0.0178517	0.083787	Untreated	On support	1	5085		0
39952866	Age 50-59	Grade I	T1b	N0	0.7	BCS	Yes	No	Alive	6	0	0	1	0	1	0	0	0	0.0179489	0.0682916	Untreated	On support	1	4341		0
9036435	Age 50-59	Grade I	T1c	N0	1.2	BCS	Yes	No	Alive	58	0	0	1	0	1	0	0	0	0.0181508	0.0968711	Untreated	On support	1	6364		0
31886679	Age 50-59	Grade I	T1c	N0	1.5	Mastectomy	No	No	Alive	50	0	0	0	0	1	0	0	0	0.0181567	0.129955	Untreated	On support	1	7554		0
4537262	Age 50-59	Grade II	T1b	N0	0.8	BCS	No	No	Other Cause of Death	22	1	0	1	0	1	0	0	0	0.0181898	0.0718791	Untreated	On support	1	4568		0
38880146	Age 60-69	Grade II	T1c	N0	1.5	Mastectomy	No	No	Alive	34	1	0	0	0	0	1	0	0	0.0182572	0.112961	Untreated	On support	1	6685		0
9512493	Age 50-59	Grade II	T1c	N0	1.2	BCS	Yes	Yes	Alive	19	1	0	1	0	1	0	0	0	0.0183076	0.133729	Treated	On support	1	11098	7703	1	0
4560999	Age 70-79	Grade II	T1c	N0	1.2	BCS	Yes	No	Alive	28	1	0	1	0	0	0	1	0	0.0185035	0.0351161	Untreated	On support	1	1739		0
39924994	Age 60-69	Grade II	T1c	N0	2	BCS	Yes	No	Alive	58	1	0	1	0	0	1	0	0	0.0190055	0.083787	Untreated	On support	1	5086		0
52689552	Age <40	Grade I	T1b	N0	0.8	Mastectomy	Yes	Yes	Alive	69	0	0	0	0	0	0	0	0	0.0190119	0.236829	Treated	On support	1	11470	9493	1	0.00663999
40562068	Age 70-79	Grade II	T1c	N0	1.6	Mastectomy	No	No	Alive	15	1	0	0	0	0	0	1	0	0.0190218	0.0482355	Untreated	On support	1	2777		0
71576754	Age 40-49	Grade II	T1b	N0	0.8	Mastectomy	No	No	Alive	22	1	0	0	1	0	0	0	0	0.0190375	0.161625	Untreated	On support	1	8342		0
31495660	Age 50-59	Grade II	T1c	N1	1.5	Mastectomy	No	No	Alive	61	1	0	0	0	1	0	0	0	0.0192081	0.581374	Untreated	On support	1	10391		0
41013375	Age 70-79	Grade II	T1b	N0	1	BCS	Yes	No	Alive	3	1	0	1	0	0	0	1	0	0.0193699	0.0242664	Untreated	On support	1	584		0
4120528	Age 40-49	Grade I	T1c	N0	1.1	Mastectomy	No	No	Alive	42	0	0	0	1	0	0	0	0	0.0194469	0.163894	Untreated	On support	1	8449		0
73200031	Age 70-79	Grade II	T1c	N0	1.7	BCS	Yes	No	Alive	44	1	0	1	0	0	0	1	0	0.0196457	0.0351161	Untreated	On support	1	1740		0
22476944	Age 60-69	Grade I	T1c	N0	1.2	BCS	Yes	No	Alive	69	0	0	1	0	0	1	0	0	0.0196817	0.0597447	Untreated	On support	1	3740		0
53784071	Age 60-69	Grade II	T1b	N0	0.8	BCS	Yes	No	Alive	49	1	0	1	0	0	1	0	0	0.0198069	0.0588163	Untreated	On support	1	3328		0
55968775	Age 60-69	Grade II	T1c	N0	1.8	BCS	Yes	No	Alive	4	1	0	1	0	0	1	0	0	0.0198578	0.083787	Untreated	On support	1	5087		0
29458477	Age 70-79	Grade I	T1c	N1	1.5	Mastectomy	No	Yes	Alive	8	0	0	0	0	0	0	1	0	0.0199658	0.185329	Treated	On support	1	11332	9033	1	0
33526861	Age 60-69	Grade I	T1c	N1	1.4	BCS	Yes	No	Alive	75	0	0	1	0	0	1	0	0	0.0201556	0.291027	Untreated	On support	1	9669		0
59660739	Age 50-59	Grade I	T1c	N0	2	Mastectomy	No	Yes	Alive	19	0	0	0	0	1	0	0	0	0.0201735	0.129955	Treated	On support	1	11075	7551	1	0
26994917	Age 40-49	Grade II	T1c	N0	1.7	BCS	Yes	No	Alive	41	1	0	1	1	0	0	0	0	0.0201744	0.168463	Untreated	On support	1	8561		0
8986962	Age 70-79	Grade II	T1c	N1	1.4	BCS	Yes	No	Alive	83	1	0	1	0	0	0	1	0	0.020192	0.190359	Untreated	On support	1	9070		0
59745481	Age 60-69	Grade I	T1c	N0	1.7	Mastectomy	No	No	Alive	1	0	0	0	0	0	1	0	0	0.020265	0.0812902	Untreated	On support	1	4823		0
26454079	Age 50-59	Grade III	T1c	N0	1.8	Mastectomy	No	No	Alive	75	0	1	0	0	1	0	0	0	0.020335	0.309464	Untreated	On support	1	9760		0
52733483	Age 40-49	Grade II	T1c	N0	1.4	Mastectomy	No	No	Alive	67	1	0	0	1	0	0	0	0	0.0203674	0.22004	Untreated	On support	1	9243		0
33878882	Age 50-59	Grade II	T1c	N0	1.9	Mastectomy	Yes	No	Alive	52	1	0	0	0	1	0	0	0	0.0204631	0.226494	Untreated	On support	1	9456		0
4544550	Age 40-49	Grade II	T1c	N0	1.5	BCS	Yes	No	Alive	33	1	0	1	1	0	0	0	0	0.0206042	0.168463	Untreated	On support	1	8562		0
13959536	Age 70-79	Grade III	T1b	N1	1	BCS	Yes	No	Alive	42	0	1	1	0	0	0	1	0	0.0207032	0.250904	Untreated	On support	1	9581		0
27017155	Age 70-79	Grade II	T1c	N0	1.2	BCS	Yes	No	Alive	33	1	0	1	0	0	0	1	0	0.0207659	0.0351161	Untreated	On support	1	1741		0
27458024	Age 50-59	Grade II	T1c	N0	1.3	BCS	Yes	No	Alive	24	1	0	1	0	1	0	0	0	0.0208566	0.133729	Untreated	On support	1	7713		0
72643553	Age 50-59	Grade II	T1c	N0	1.1	BCS	Yes	No	Alive	69	1	0	1	0	1	0	0	0	0.0208782	0.133729	Untreated	On support	1	7714		0
4539888	Age 50-59	Grade I	T1c	N0	1.2	Mastectomy	No	No	Alive	35	0	0	0	0	1	0	0	0	0.0208887	0.129955	Untreated	On support	1	7555		0
27541606	Age 50-59	Grade II	T1c	N0	2	Mastectomy	No	Yes	Alive	3	1	0	0	0	1	0	0	0	0.0209697	0.176934	Treated	On support	1	11277	8707	1	0
32001036	Age 60-69	Grade II	T1c	N0	1.5	BCS	Yes	No	Alive	0	1	0	1	0	0	1	0	0	0.0209737	0.083787	Untreated	On support	1	5088		0
55363212	Age 60-69	Grade I	T1b	N0	0.7	BCS	Yes	No	Alive	15	0	0	1	0	0	1	0	0	0.0210363	0.0416138	Untreated	On support	1	2349		0
40999972	Age 60-69	Grade I	T1c	N0	1.4	BCS	Yes	No	Alive	7	0	0	1	0	0	1	0	0	0.0211006	0.0597447	Untreated	On support	1	3741		0
30954826	Age 60-69	Grade I	T1c	N0	1.7	Mastectomy	No	No	Alive	28	0	0	0	0	0	1	0	0	0.0213121	0.0812902	Untreated	On support	1	4824		0
77090280	Age 60-69	Grade II	T1c	N0	1.2	Mastectomy	No	No	Alive	46	1	0	0	0	0	1	0	0	0.02148	0.112961	Untreated	On support	1	6686		0
29010309	Age 60-69	Grade II	T1c	N0	1.2	BCS	Yes	No	Alive	73	1	0	1	0	0	1	0	0	0.0214849	0.083787	Untreated	On support	1	5089		0
52744558	Age 70-79	Grade II	T1c	N0	1.3	BCS	Yes	No	Alive	65	1	0	1	0	0	0	1	0	0.0217364	0.0351161	Untreated	On support	1	1742		0
73833356	Age 40-49	Grade II	T1c	N0	2	Mastectomy	No	No	Alive	15	1	0	0	1	0	0	0	0	0.021784	0.22004	Untreated	On support	1	9244		0
62667017	Age 50-59	Grade II	T1c	N0	1.9	BCS	Yes	No	Alive	64	1	0	1	0	1	0	0	0	0.0218553	0.133729	Untreated	On support	1	7715		0
63284613	Age 70-79	Grade II	T1c	N0	1.6	BCS	Yes	No	Alive	26	1	0	1	0	0	0	1	0	0.0219071	0.0351161	Untreated	On support	1	1743		0
4624740	Age 60-69	Grade II	T1c	N1	1.8	BCS	Yes	Yes	Alive	11	1	0	1	0	0	1	0	0	0.0219528	0.371381	Treated	On support	1	11634	9899	1	0
56467442	Age 50-59	Grade II	T1c	N0	1.3	BCS	No	No	Alive	3	1	0	1	0	1	0	0	0	0.0220033	0.101796	Untreated	On support	1	6581		0
27015903	Age 50-59	Grade I	T1c	N0	1.2	BCS	Yes	No	Alive	34	0	0	1	0	1	0	0	0	0.0221447	0.0968711	Untreated	On support	1	6365		0
14632334	Age 50-59	Grade II	T1b	N0	0.9	BCS	Yes	No	Alive	38	1	0	1	0	1	0	0	0	0.0222021	0.0954244	Untreated	On support	1	6109		0
54307660	Age 50-59	Grade II	T1c	N0	1.8	BCS	Yes	No	Alive	39	1	0	1	0	1	0	0	0	0.0222213	0.133729	Untreated	On support	1	7716		0
77138074	Age 70-79	Grade I	T1c	N0	1.3	No surgery	No	No	Other Cause of Death	23	0	0	0	0	0	0	1	0	0.0224137	0.0340158	Untreated	On support	1	1551		0
22557053	Age 60-69	Grade II	T1b	N0	0.7	BCS	Yes	No	Alive	17	1	0	1	0	0	1	0	0	0.0224388	0.0588163	Untreated	On support	1	3329		0
52747225	Age 60-69	Grade I	T1c	N1	1.5	BCS	Yes	No	Alive	76	0	0	1	0	0	1	0	0	0.0224684	0.291027	Untreated	On support	1	9670		0
39884386	Age 40-49	Grade II	T1c	N1	1.5	Mastectomy	No	No	Alive	17	1	0	0	1	0	0	0	0	0.0225361	0.645711	Untreated	On support	1	10473		0
9546407	Age 40-49	Grade II	T1c	N1	2	BCS	No	No	Alive	23	1	0	1	1	0	0	0	0	0.0227598	0.490018	Untreated	On support	1	10215		0
20694739	Age 50-59	Grade II	T1b	N0	0.9	BCS	No	No	Alive	1	1	0	1	0	1	0	0	0	0.0227889	0.0718791	Untreated	On support	1	4569		0
27466898	Age 70-79	Grade II	T1c	N0	1.3	Mastectomy	Yes	No	Alive	21	1	0	0	0	0	0	1	0	0.022929	0.0645747	Untreated	On support	1	4305		0
73806861	Age 50-59	Grade I	T1b	N0	1	Mastectomy	No	Yes	Alive	22	0	0	0	0	1	0	0	0	0.0229522	0.0926158	Treated	On support	1	10869	5975	1	0
15042459	Age 60-69	Grade II	T1b	N0	1	BCS	Yes	No	Alive	32	1	0	1	0	0	1	0	0	0.0230035	0.0588163	Untreated	On support	1	3330		0
33937081	Age 60-69	Grade II	T1c	N0	1.5	Mastectomy	No	No	Alive	16	1	0	0	0	0	1	0	0	0.0230698	0.112961	Untreated	On support	1	6687		0
59724705	Age 50-59	Grade II	T1c	N0	1.6	BCS	Yes	No	Alive	4	1	0	1	0	1	0	0	0	0.0231522	0.133729	Untreated	On support	1	7717		0
31911865	Age 60-69	Grade II	T1c	N1	1.6	Mastectomy	Yes	Yes	Alive	40	1	0	0	0	0	1	0	0	0.0233501	0.528438	Treated	On support	1	11947	10323	1	0
27540620	Age 50-59	Grade III	T1b	N0	1	BCS	Yes	Yes	Alive	2	0	1	1	0	1	0	0	0	0.0233939	0.180272	Treated	On support	1	11325	9009	1	0
55372067	Age 50-59	Grade II	T1b	N1	0.9	BCS	Yes	No	Alive	20	1	0	1	0	1	0	0	0	0.023464	0.405293	Untreated	On support	1	10022		0
9022713	Age 50-59	Grade I	T1b	N0	0.6	Mastectomy	No	Yes	Alive	60	0	0	0	0	1	0	0	0	0.0234751	0.0926158	Treated	On support	1	10870	5976	1	0
40025637	Age 70-79	Grade II	T1c	N1	1.7	Mastectomy	No	Yes	Alive	39	1	0	0	0	0	0	1	0	0.0235016	0.246652	Treated	On support	1	11477	9514	1	0
9549204	Age 60-69	Grade II	T1b	N0	0.6	BCS	Yes	No	Alive	13	1	0	1	0	0	1	0	0	0.02361	0.0588163	Untreated	On support	1	3331		0
4090849	Age 60-69	Grade II	T1c	N0	1.4	BCS	Yes	No	Alive	50	1	0	1	0	0	1	0	0	0.0236964	0.083787	Untreated	On support	1	5090		0
34976564	Age 60-69	Grade II	T1c	N0	2	Mastectomy	No	No	Alive	47	1	0	0	0	0	1	0	0	0.0237167	0.112961	Untreated	On support	1	6688		0
27541612	Age 40-49	Grade II	T1b	N0	0.9	BCS	Yes	No	Alive	2	1	0	1	1	0	0	0	0	0.0237383	0.121606	Untreated	On support	1	7193		0
4636481	Age 70-79	Grade I	T1c	N0	2	Mastectomy	No	No	Alive	7	0	0	0	0	0	0	1	0	0.023856	0.0340158	Untreated	On support	1	1552		0
26955699	Age 40-49	Grade I	T1c	N0	1.5	Mastectomy	No	No	Alive	49	0	0	0	1	0	0	0	0	0.0240055	0.163894	Untreated	On support	1	8450		0
52740278	Age 50-59	Grade II	T1b	N0	0.9	Mastectomy	No	Yes	Alive	73	1	0	0	0	1	0	0	0	0.024056	0.128084	Treated	On support	1	11044	7388	1	0
34405764	Age 70-79	Grade III	T1b	N0	0.9	Mastectomy	No	No	Alive	53	0	1	0	0	0	0	1	0	0.0241344	0.0673365	Untreated	On support	1	4325		0
73780464	Age 60-69	Grade II	T1b	N0	0.7	BCS	Yes	No	Alive	25	1	0	1	0	0	1	0	0	0.0244642	0.0588163	Untreated	On support	1	3332		0
58856542	Age 60-69	Grade II	T1c	N0	1.4	BCS	Yes	No	Alive	38	1	0	1	0	0	1	0	0	0.0245371	0.083787	Untreated	On support	1	5091		0
33851540	Age 70-79	Grade II	T1c	N0	1.5	Mastectomy	No	No	Alive	64	1	0	0	0	0	0	1	0	0.0246594	0.0482355	Untreated	On support	1	2778		0
58891518	Age 60-69	Grade II	T1c	N0	2	Mastectomy	No	Yes	Alive	68	1	0	0	0	0	1	0	0	0.0246883	0.112961	Treated	On support	1	10950	6679	1	0
73841598	Age 50-59	Grade II	T1b	N0	0.6	BCS	Yes	No	Alive	14	1	0	1	0	1	0	0	0	0.0247084	0.0954244	Untreated	On support	1	6110		0
4118911	Age 60-69	Grade II	T1b	N0	0.6	BCS	Yes	No	Alive	43	1	0	1	0	0	1	0	0	0.024717	0.0588163	Untreated	On support	1	3333		0
32005502	Age 50-59	Grade II	T1b	N0	0.7	Mastectomy	No	No	Alive	5	1	0	0	0	1	0	0	0	0.0248132	0.128084	Untreated	On support	1	7391		0
39414107	Age 50-59	Grade II	T1c	N0	1.5	BCS	Yes	No	Alive	75	1	0	1	0	1	0	0	0	0.0248805	0.133729	Untreated	On support	1	7718		0
54362876	Age 40-49	Grade I	T1c	N1	1.5	Mastectomy	No	No	Alive	40	0	0	0	1	0	0	0	0	0.0249008	0.558761	Untreated	On support	1	10356		0
59305674	Age 40-49	Grade III	T1b	N1	1	BCS	Yes	Yes	Alive	36	0	1	1	1	0	0	0	0	0.0249484	0.650899	Treated	On support	1	12203	10165	1	0.199537
9048430	Age 40-49	Grade II	T1b	N0	0.7	BCS	Yes	No	Alive	53	1	0	1	1	0	0	0	0	0.0249851	0.121606	Untreated	On support	1	7194		0
54379051	Age 50-59	Grade I	T1b	N0	0.8	BCS	No	Yes	Alive	42	0	0	1	0	1	0	0	0	0.0250143	0.0510632	Treated	On support	1	10653	3142	1	0
19039719	Age 70-79	Grade III	T1c	N0	1.8	BCS	Yes	No	Alive	19	0	1	1	0	0	0	1	0	0.0250168	0.0705205	Untreated	On support	1	4513		0
58872678	Age 70-79	Grade I	T1c	N1	1.5	Mastectomy	Yes	No	Breast	70	0	0	0	0	0	0	1	0	0.0250218	0.236565	Untreated	On support	1	9483		0
20678612	Age 50-59	Grade II	T1c	N0	2	Mastectomy	No	No	Alive	4	1	0	0	0	1	0	0	0	0.0251417	0.176934	Untreated	On support	1	8713		0
39961226	Age <40	Grade II	T1c	N0	2	Mastectomy	No	Yes	Alive	42	1	0	0	0	0	0	0	0	0.025242	0.324243	Treated	On support	1	11583	9806	1	0
31939585	Age 60-69	Grade II	T1b	N0	0.8	BCS	Yes	No	Alive	31	1	0	1	0	0	1	0	0	0.0253539	0.0588163	Untreated	On support	1	3334		0
72747669	Age 60-69	Grade II	T1c	N1	1.6	Mastectomy	No	Yes	Alive	54	1	0	0	0	0	1	0	0	0.0253702	0.451361	Treated	On support	1	11780	10109	1	0
16468161	Age 60-69	Grade I	T1c	N0	1.4	BCS	Yes	Yes	Alive	49	0	0	1	0	0	1	0	0	0.0253847	0.0597447	Treated	On support	1	10694	3735	1	0
48314100	Age 60-69	Grade I	T1c	N0	2	BCS	Yes	No	Alive	2	0	0	1	0	0	1	0	0	0.0254482	0.0597447	Untreated	On support	1	3742		0
33886795	Age 50-59	Grade II	T1c	N0	1.2	BCS	Yes	No	Alive	47	1	0	1	0	1	0	0	0	0.0256981	0.133729	Untreated	On support	1	7719		0
55419609	Age 60-69	Grade III	T1c	N1	1.8	Mastectomy	No	Yes	Alive	15	0	1	0	0	0	1	0	0	0.0257832	0.631686	Treated	On support	1	12139	10515	1	0.0140245
27468278	Age 40-49	Grade I	T1b	N0	0.8	BCS	Yes	No	Alive	20	0	0	1	1	0	0	0	0	0.0258592	0.0877509	Untreated	On support	1	5904		0
8950711	Age 50-59	Grade II	T1b	N0	0.9	BCS	Yes	No	Alive	19	1	0	1	0	1	0	0	0	0.0259299	0.0954244	Untreated	On support	1	6111		0
4035791	Age 40-49	Grade II	T1b	N0	0.7	BCS	Yes	No	Alive	68	1	0	1	1	0	0	0	0	0.0259935	0.121606	Untreated	On support	1	7195		0
39999982	Age 60-69	Grade II	T1c	N0	1.2	BCS	Yes	No	Alive	44	1	0	1	0	0	1	0	0	0.0262118	0.083787	Untreated	On support	1	5092		0
27452516	Age 60-69	Grade II	T1c	N0	1.3	BCS	Yes	No	Alive	24	1	0	1	0	0	1	0	0	0.0262358	0.083787	Untreated	On support	1	5093		0
52193253	Age 40-49	Grade I	T1b	N0	0.9	BCS	Yes	No	Alive	81	0	0	1	1	0	0	0	0	0.0263075	0.0877509	Untreated	On support	1	5905		0
72715874	Age 60-69	Grade II	T1c	N0	1.4	BCS	Yes	No	Alive	58	1	0	1	0	0	1	0	0	0.0264744	0.083787	Untreated	On support	1	5094		0
9529921	Age 60-69	Grade II	T1b	N0	0.7	Mastectomy	No	Yes	Alive	35	1	0	0	0	0	1	0	0	0.0265225	0.0800556	Treated	On support	1	10749	4633	1	0
26906066	Age 60-69	Grade I	T1c	N1	1.7	BCS	Yes	No	Alive	51	0	0	1	0	0	1	0	0	0.026664	0.291027	Untreated	On support	1	9671		0
20682439	Age 50-59	Grade I	T1c	N0	1.1	Mastectomy	No	No	Alive	12	0	0	0	0	1	0	0	0	0.0267363	0.129955	Untreated	On support	1	7556		0
4134991	Age 60-69	Grade I	T1c	N0	1.7	BCS	Yes	No	Alive	38	0	0	1	0	0	1	0	0	0.0267879	0.0597447	Untreated	On support	1	3743		0
59234594	Age 50-59	Grade III	T1c	N0	1.3	Mastectomy	No	No	Alive	54	0	1	0	0	1	0	0	0	0.0268036	0.309464	Untreated	On support	1	9761		0
27442804	Age 60-69	Grade II	T1c	N1	1.4	BCS	Yes	Yes	Alive	26	1	0	1	0	0	1	0	0	0.0268331	0.371381	Treated	On support	1	11635	9900	1	0
73167581	Age 60-69	Grade II	T1c	N1	1.6	BCS	Yes	No	Alive	40	1	0	1	0	0	1	0	0	0.0268539	0.371381	Untreated	On support	1	9900		0
63328699	Age 50-59	Grade I	T1c	N0	1.5	BCS	Yes	No	Alive	14	0	0	1	0	1	0	0	0	0.0269553	0.0968711	Untreated	On support	1	6366		0
20155659	Age 60-69	Grade I	T1c	N0	1.5	BCS	Yes	No	Alive	60	0	0	1	0	0	1	0	0	0.0271011	0.0597447	Untreated	On support	1	3744		0
73326216	Age 60-69	Grade II	T1c	N0	1.2	BCS	Yes	No	Alive	29	1	0	1	0	0	1	0	0	0.027147	0.083787	Untreated	On support	1	5095		0
73812908	Age 40-49	Grade II	T1b	N0	1	Mastectomy	No	No	Alive	22	1	0	0	1	0	0	0	0	0.0272302	0.161625	Untreated	On support	1	8343		0
22463194	Age 60-69	Grade II	T1c	N1	1.8	Mastectomy	No	No	Alive	74	1	0	0	0	0	1	0	0	0.0273716	0.451361	Untreated	On support	1	10104		0
31479446	Age 70-79	Grade II	T1b	N0	0.7	BCS	Yes	No	Alive	38	1	0	1	0	0	0	1	0	0.0274311	0.0242664	Untreated	On support	1	585		0
54345524	Age 50-59	Grade II	T1c	N0	1.2	BCS	Yes	No	Alive	28	1	0	1	0	1	0	0	0	0.0275752	0.133729	Untreated	On support	1	7720		0
53801891	Age 70-79	Grade I	T1c	N0	1.3	Mastectomy	No	No	Alive	43	0	0	0	0	0	0	1	0	0.0276578	0.0340158	Untreated	On support	1	1553		0
72196997	Age 60-69	Grade II	T1c	N1	1.5	Mastectomy	Yes	Yes	Alive	78	1	0	0	0	0	1	0	0	0.0276854	0.528438	Treated	On support	1	11948	10324	1	0
53152653	Age 60-69	Grade II	T1c	N0	1.1	BCS	Yes	No	Alive	67	1	0	1	0	0	1	0	0	0.0277064	0.083787	Untreated	On support	1	5096		0
73808035	Age 60-69	Grade II	T1b	N0	1	Mastectomy	No	No	Alive	16	1	0	0	0	0	1	0	0	0.0277417	0.0800556	Untreated	On support	1	4637		0
20184538	Age 40-49	Grade II	T1b	N0	0.6	Mastectomy	No	No	Alive	59	1	0	0	1	0	0	0	0	0.0277605	0.161625	Untreated	On support	1	8344		0
63292511	Age 60-69	Grade II	T1c	N0	1.8	BCS	Yes	No	Alive	26	1	0	1	0	0	1	0	0	0.0280212	0.083787	Untreated	On support	1	5097		0
55479512	Age 60-69	Grade II	T1b	N0	0.8	BCS	Yes	No	Alive	14	1	0	1	0	0	1	0	0	0.0280576	0.0588163	Untreated	On support	1	3335		0
56032492	Age 60-69	Grade II	T1b	N1	1	BCS	Yes	No	Alive	0	1	0	1	0	0	1	0	0	0.028084	0.287605	Untreated	On support	1	9622		0
54954517	Age 50-59	Grade I	T1b	N0	0.9	Mastectomy	No	No	Alive	22	0	0	0	0	1	0	0	0	0.0281739	0.0926158	Untreated	On support	1	5976		0
41001001	Age 60-69	Grade I	T1c	N0	1.6	BCS	No	No	Alive	3	0	0	1	0	0	1	0	0	0.0281807	0.0445693	Untreated	On support	1	2694		0
9497379	Age 40-49	Grade II	T1b	N0	0.7	No surgery	No	No	Other Cause of Death	35	1	0	0	1	0	0	0	0	0.0282544	0.161625	Untreated	On support	1	8345		0
9027063	Age 60-69	Grade II	T1c	N0	1.7	BCS	Yes	No	Alive	70	1	0	1	0	0	1	0	0	0.0283246	0.083787	Untreated	On support	1	5098		0
16506811	Age 70-79	Grade II	T1c	N0	2	Mastectomy	No	No	Alive	76	1	0	0	0	0	0	1	0	0.0283621	0.0482355	Untreated	On support	1	2779		0
568816	Age 60-69	Grade II	T1c	N0	1.3	BCS	Yes	No	Alive	75	1	0	1	0	0	1	0	0	0.0285569	0.083787	Untreated	On support	1	5099		0
40999086	Age 50-59	Grade II	T1b	N0	0.6	BCS	Yes	No	Alive	9	1	0	1	0	1	0	0	0	0.0285885	0.0954244	Untreated	On support	1	6112		0
54370862	Age 60-69	Grade III	T1c	N1	2	Mastectomy	Yes	Yes	Alive	35	0	1	0	0	0	1	0	0	0.0287165	0.700253	Treated	On support	1	12255	9992	1	0.328872
20657343	Age 60-69	Grade I	T1c	N0	1.1	BCS	Yes	No	Alive	13	0	0	1	0	0	1	0	0	0.0290914	0.0597447	Untreated	On support	1	3745		0
54929197	Age 70-79	Grade I	T1c	N0	1.5	Mastectomy	No	No	Other Cause of Death	22	0	0	0	0	0	0	1	0	0.0293714	0.0340158	Untreated	On support	1	1554		0
40992508	Age 70-79	Grade II	T1c	N0	1.7	Mastectomy	No	No	Alive	10	1	0	0	0	0	0	1	0	0.029501	0.0482355	Untreated	On support	1	2780		0
20191316	Age 50-59	Grade II	T1c	N0	1.5	Mastectomy	No	No	Alive	57	1	0	0	0	1	0	0	0	0.0295057	0.176934	Untreated	On support	1	8714		0
27494849	Age 60-69	Grade II	T1c	N0	1.2	BCS	Yes	No	Alive	14	1	0	1	0	0	1	0	0	0.0295571	0.083787	Untreated	On support	1	5100		0
76574803	Age 60-69	Grade II	T1c	N0	1.7	BCS	Yes	Yes	Alive	76	1	0	1	0	0	1	0	0	0.0295892	0.083787	Treated	On support	1	10792	5074	1	0
22547510	Age 50-59	Grade I	T1c	N0	1.1	BCS	Yes	No	Alive	13	0	0	1	0	1	0	0	0	0.0297363	0.0968711	Untreated	On support	1	6367		0
59745727	Age 40-49	Grade II	T1c	N0	1.2	Mastectomy	No	Yes	Alive	0	1	0	0	1	0	0	0	0	0.029753	0.22004	Treated	On support	1	11385	9242	1	0
56049245	Age 70-79	Grade I	T1c	N1	1.7	BCS	No	No	Alive	0	0	0	1	0	0	0	1	0	0.0297577	0.107089	Untreated	On support	1	6663		0
20661230	Age 50-59	Grade II	T1c	N1	1.5	BCS	Yes	No	Alive	19	1	0	1	0	1	0	0	0	0.0297595	0.499322	Untreated	On support	1	10253		0
54809306	Age 60-69	Grade I	T1c	N0	1.1	BCS	Yes	No	Alive	9	0	0	1	0	0	1	0	0	0.0299852	0.0597447	Untreated	On support	1	3746		0
63330600	Age 60-69	Grade II	T1c	N0	1.4	BCS	Yes	No	Alive	21	1	0	1	0	0	1	0	0	0.0302072	0.083787	Untreated	On support	1	5101		0
53766573	Age 70-79	Grade II	T1c	N1	1.5	BCS	Yes	No	Alive	53	1	0	1	0	0	0	1	0	0.030426	0.190359	Untreated	On support	1	9071		0
73768745	Age 60-69	Grade II	T1c	N0	1.1	Mastectomy	No	No	Alive	19	1	0	0	0	0	1	0	0	0.0304954	0.112961	Untreated	On support	1	6689		0
22528284	Age 50-59	Grade I	T1b	N0	1	Mastectomy	No	No	Alive	19	0	0	0	0	1	0	0	0	0.0305384	0.0926158	Untreated	On support	1	5977		0
55966053	Age 60-69	Grade II	T1b	N0	0.9	BCS	Yes	No	Alive	3	1	0	1	0	0	1	0	0	0.0306079	0.0588163	Untreated	On support	1	3336		0
20651366	Age 60-69	Grade I	T1c	N0	1.3	BCS	Yes	No	Alive	22	0	0	1	0	0	1	0	0	0.0306739	0.0597447	Untreated	On support	1	3747		0
53727783	Age 60-69	Grade II	T1c	N0	1.1	BCS	No	No	Alive	53	1	0	1	0	0	1	0	0	0.0307341	0.0629134	Untreated	On support	1	4181		0
52747744	Age 70-79	Grade II	T1c	N0	2	Mastectomy	No	No	Alive	76	1	0	0	0	0	0	1	0	0.0307553	0.0482355	Untreated	On support	1	2781		0
41529221	Age 60-69	Grade II	T1c	N0	1.2	Mastectomy	No	No	Alive	38	1	0	0	0	0	1	0	0	0.0307601	0.112961	Untreated	On support	1	6690		0
72669770	Age 50-59	Grade II	T1c	N0	1.2	BCS	Yes	No	Alive	25	1	0	1	0	1	0	0	0	0.0308162	0.133729	Untreated	On support	1	7721		0
71551278	Age 60-69	Grade III	T1c	N0	1.7	BCS	No	No	Alive	56	0	1	1	0	0	1	0	0	0.0308536	0.122777	Untreated	On support	1	7292		0
52199524	Age 60-69	Grade II	T1b	N0	1	BCS	No	No	Alive	79	1	0	1	0	0	1	0	0	0.0309314	0.0438658	Untreated	On support	1	2634		0
31911284	Age 60-69	Grade I	T1c	N0	1.6	BCS	Yes	No	Alive	42	0	0	1	0	0	1	0	0	0.0309507	0.0597447	Untreated	On support	1	3748		0
22522169	Age 60-69	Grade I	T1b	N0	0.9	BCS	Yes	No	Alive	29	0	0	1	0	0	1	0	0	0.0309563	0.0416138	Untreated	On support	1	2350		0
73294776	Age 50-59	Grade II	T1c	N0	1.6	Mastectomy	No	No	Alive	34	1	0	0	0	1	0	0	0	0.0313758	0.176934	Untreated	On support	1	8715		0
74341823	Age 50-59	Grade II	T1b	N0	1	BCS	No	Yes	Alive	3	1	0	1	0	1	0	0	0	0.0313867	0.0718791	Treated	On support	1	10739	4568	1	0
53181038	Age 70-79	Grade II	T1c	N0	1.6	Mastectomy	No	No	Alive	79	1	0	0	0	0	0	1	0	0.0313892	0.0482355	Untreated	On support	1	2782		0
4104687	Age 60-69	Grade I	T1c	N1	1.5	BCS	Yes	No	Alive	46	0	0	1	0	0	1	0	0	0.0315943	0.291027	Untreated	On support	1	9672		0
54328791	Age 60-69	Grade I	T1b	N0	0.6	BCS	Yes	No	Alive	42	0	0	1	0	0	1	0	0	0.0318665	0.0416138	Untreated	On support	1	2351		0
15125050	Age 50-59	Grade I	T1c	N0	2	BCS	Yes	No	Alive	5	0	0	1	0	1	0	0	0	0.0319092	0.0968711	Untreated	On support	1	6368		0
72779495	Age 70-79	Grade II	T1c	N1	1.8	BCS	Yes	No	Alive	49	1	0	1	0	0	0	1	0	0.0319175	0.190359	Untreated	On support	1	9072		0
62687217	Age <40	Grade I	T1c	N1	1.9	BCS	Yes	Yes	Alive	64	0	0	1	0	0	0	0	0	0.0319279	0.60733	Treated	On support	1	12125	10501	1	0.0383803
76528255	Age 40-49	Grade I	T1b	N0	0.9	BCS	No	No	Alive	62	0	0	1	1	0	0	0	0	0.031944	0.0659609	Untreated	On support	1	4318		0
52667371	Age 50-59	Grade II	T1c	N0	1.2	Mastectomy	No	No	Alive	67	1	0	0	0	1	0	0	0	0.0319595	0.176934	Untreated	On support	1	8716		0
54812150	Age 60-69	Grade I	T1c	N0	1.1	Mastectomy	No	No	Alive	31	0	0	0	0	0	1	0	0	0.031967	0.0812902	Untreated	On support	1	4825		0
73262331	Age 40-49	Grade II	T1b	N0	1	BCS	Yes	No	Alive	45	1	0	1	1	0	0	0	0	0.0320463	0.121606	Untreated	On support	1	7196		0
23567935	Age 50-59	Grade II	T1c	N0	1.2	BCS	Yes	No	Alive	52	1	0	1	0	1	0	0	0	0.0323236	0.133729	Untreated	On support	1	7722		0
76547267	Age 50-59	Grade I	T1c	N0	1.1	Mastectomy	No	No	Alive	77	0	0	0	0	1	0	0	0	0.0324509	0.129955	Untreated	On support	1	7557		0
3461118	Age 50-59	Grade II	T1c	N0	1.2	Mastectomy	No	Yes	Alive	80	1	0	0	0	1	0	0	0	0.0324792	0.176934	Treated	On support	1	11278	8708	1	0
54416707	Age 60-69	Grade II	T1c	N0	1.6	Mastectomy	No	No	Alive	34	1	0	0	0	0	1	0	0	0.0325666	0.112961	Untreated	On support	1	6691		0
55937190	Age 60-69	Grade II	T1c	N0	1.2	BCS	Yes	No	Alive	13	1	0	1	0	0	1	0	0	0.0326297	0.083787	Untreated	On support	1	5102		0
20670329	Age 70-79	Grade II	T1c	N1	1.3	BCS	Yes	No	Alive	9	1	0	1	0	0	0	1	0	0.0328645	0.190359	Untreated	On support	1	9073		0
69491973	Age 50-59	Grade II	T1c	N0	1.1	BCS	Yes	No	Alive	7	1	0	1	0	1	0	0	0	0.0329073	0.133729	Untreated	On support	1	7723		0
73825151	Age 60-69	Grade II	T1c	N0	1.1	Mastectomy	No	No	Alive	18	1	0	0	0	0	1	0	0	0.033154	0.112961	Untreated	On support	1	6692		0
59667696	Age 50-59	Grade II	T1c	N0	1.3	BCS	Yes	No	Alive	23	1	0	1	0	1	0	0	0	0.0331944	0.133729	Untreated	On support	1	7724		0
39452621	Age 40-49	Grade II	T1c	N1	1.4	BCS	Yes	Yes	Alive	72	1	0	1	1	0	0	0	0	0.0333279	0.566874	Treated	On support	1	12007	10383	1	0
56050143	Age 70-79	Grade II	T1c	N0	1.1	No surgery	No	Yes	Alive	0	1	0	0	0	0	0	1	0	0.0333712	0.0482355	Treated	On support	1	10627	2770	1	0
20166782	Age 50-59	Grade II	T1c	N0	1.2	BCS	No	Yes	Alive	77	1	0	1	0	1	0	0	0	0.0335388	0.101796	Treated	On support	1	10926	6579	1	0
66634107	Age 70-79	Grade II	T1b	N0	1	Mastectomy	No	No	Alive	36	1	0	0	0	0	0	1	0	0.0335611	0.033473	Untreated	On support	1	1424		0
54839249	Age 60-69	Grade I	T1c	N0	1.2	BCS	Yes	No	Alive	29	0	0	1	0	0	1	0	0	0.0338674	0.0597447	Untreated	On support	1	3749		0
54332858	Age 70-79	Grade I	T1c	N0	1.2	Mastectomy	No	No	Alive	37	0	0	0	0	0	0	1	0	0.03401	0.0340158	Untreated	On support	1	1555		0
54337097	Age 60-69	Grade II	T1c	N1	1.1	BCS	Yes	Yes	Alive	37	1	0	1	0	0	1	0	0	0.0340188	0.371381	Treated	On support	1	11636	9901	1	0
39399631	Age 50-59	Grade I	T1c	N0	1.2	BCS	Yes	No	Alive	78	0	0	1	0	1	0	0	0	0.0340202	0.0968711	Untreated	On support	1	6369		0
16532684	Age 70-79	Grade II	T1c	N1	1.7	BCS	Yes	Yes	Alive	55	1	0	1	0	0	0	1	0	0.0340316	0.190359	Treated	On support	1	11338	9069	1	0
72204890	Age 40-49	Grade II	T1c	N1	1.4	Mastectomy	No	Yes	Alive	76	1	0	0	1	0	0	0	0	0.0341112	0.645711	Treated	On support	1	12162	10538	1	0.0860825
9455927	Age 50-59	Grade II	T1c	N0	1.8	BCS	Yes	No	Alive	44	1	0	1	0	1	0	0	0	0.0341213	0.133729	Untreated	On support	1	7725		0
27489567	Age 60-69	Grade II	T1b	N0	1	BCS	Yes	No	Alive	15	1	0	1	0	0	1	0	0	0.0342569	0.0588163	Untreated	On support	1	3337		0
74267209	Age 50-59	Grade II	T1c	N0	1.1	Mastectomy	No	No	Alive	4	1	0	0	0	1	0	0	0	0.0344088	0.176934	Untreated	On support	1	8717		0
4566731	Age 60-69	Grade I	T1c	N0	1.8	BCS	Yes	No	Other Cause of Death	10	0	0	1	0	0	1	0	0	0.0346357	0.0597447	Untreated	On support	1	3750		0
9549163	Age 50-59	Grade II	T1c	N1	1.2	BCS	Yes	No	Alive	18	1	0	1	0	1	0	0	0	0.0346904	0.499322	Untreated	On support	1	10254		0
40541846	Age 70-79	Grade III	T1c	N0	1.7	BCS	Yes	No	Alive	17	0	1	1	0	0	0	1	0	0.0346928	0.0705205	Untreated	On support	1	4514		0
26962596	Age 40-49	Grade II	T1c	N1	2	Mastectomy	No	Yes	Breast	47	1	0	0	1	0	0	0	0	0.034833	0.645711	Treated	On support	1	12163	10539	1	0.0975613
31886193	Age 60-69	Grade I	T1b	N0	0.9	BCS	Yes	No	Alive	50	0	0	1	0	0	1	0	0	0.0348828	0.0416138	Untreated	On support	1	2352		0
8959270	Age 50-59	Grade II	T1c	N0	1.5	Mastectomy	No	No	Alive	76	1	0	0	0	1	0	0	0	0.0348926	0.176934	Untreated	On support	1	8718		0
62664983	Age 60-69	Grade I	T1b	N0	0.6	BCS	Yes	No	Alive	68	0	0	1	0	0	1	0	0	0.0349142	0.0416138	Untreated	On support	1	2353		0
59291045	Age 50-59	Grade II	T1c	N1	2	Mastectomy	No	No	Alive	40	1	0	0	0	1	0	0	0	0.0351451	0.581374	Untreated	On support	1	10392		0
52684723	Age 50-59	Grade I	T1b	N0	0.6	BCS	Yes	No	Alive	71	0	0	1	0	1	0	0	0	0.0352051	0.0682916	Untreated	On support	1	4342		0
53864773	Age 60-69	Grade II	T1c	N0	1.8	BCS	Yes	No	Alive	48	1	0	1	0	0	1	0	0	0.0352285	0.083787	Untreated	On support	1	5103		0
40564824	Age 40-49	Grade II	T1c	N0	1.2	Mastectomy	No	Yes	Alive	15	1	0	0	1	0	0	0	0	0.0353582	0.22004	Treated	On support	1	11386	9243	1	0
8965099	Age 40-49	Grade II	T1c	N1	1.2	Mastectomy	Yes	Yes	Alive	83	1	0	0	1	0	0	0	0	0.0356607	0.712853	Treated	On support	1	12259	9988	1	0.341473
53714320	Age 60-69	Grade II	T1b	N0	0.6	BCS	No	No	Alive	36	1	0	1	0	0	1	0	0	0.0357707	0.0438658	Untreated	On support	1	2635		0
77213400	Age 60-69	Grade II	T1c	N1	1.8	BCS	No	No	Alive	31	1	0	1	0	0	1	0	0	0.0358071	0.302516	Untreated	On support	1	9728		0
73874505	Age 40-49	Grade I	T1b	N0	0.8	Mastectomy	No	Yes	Alive	10	0	0	0	1	0	0	0	0	0.0358943	0.118127	Treated	On support	1	11008	7145	1	0
2984726	Age 50-59	Grade II	T1c	N0	2	Mastectomy	No	No	Alive	73	1	0	0	0	1	0	0	0	0.0360847	0.176934	Untreated	On support	1	8719		0
52695396	Age 60-69	Grade II	T1c	N0	1.2	Mastectomy	No	No	Alive	79	1	0	0	0	0	1	0	0	0.0364949	0.112961	Untreated	On support	1	6693		0
25853139	Age 60-69	Grade II	T1c	N1	1.4	BCS	Yes	No	Alive	44	1	0	1	0	0	1	0	0	0.036542	0.371381	Untreated	On support	1	9901		0
29392732	Age 60-69	Grade I	T1c	N0	1.5	BCS	No	No	Alive	48	0	0	1	0	0	1	0	0	0.036724	0.0445693	Untreated	On support	1	2695		0
77696689	Age 50-59	Grade II	T1c	N0	1.6	BCS	Yes	Yes	Alive	2	1	0	1	0	1	0	0	0	0.0367423	0.133729	Treated	On support	1	11099	7704	1	0
4079587	Age 60-69	Grade II	T1c	N0	1.6	BCS	Yes	No	Alive	57	1	0	1	0	0	1	0	0	0.0368038	0.083787	Untreated	On support	1	5104		0
55473987	Age 50-59	Grade I	T1c	N0	1.3	BCS	Yes	No	Alive	12	0	0	1	0	1	0	0	0	0.0368108	0.0968711	Untreated	On support	1	6370		0
53823947	Age 60-69	Grade II	T1c	N1	1.2	Mastectomy	Yes	Yes	Alive	47	1	0	0	0	0	1	0	0	0.0368254	0.528438	Treated	On support	1	11949	10325	1	0
39991622	Age 60-69	Grade II	T1c	N0	1.9	BCS	Yes	No	Alive	37	1	0	1	0	0	1	0	0	0.036841	0.083787	Untreated	On support	1	5105		0
9475329	Age 50-59	Grade II	T1c	N1	1.5	Mastectomy	No	Yes	Breast	32	1	0	0	0	1	0	0	0	0.0368994	0.581374	Treated	On support	1	12054	10430	1	0
20192315	Age 50-59	Grade II	T1c	N1	1.8	BCS	No	Yes	Alive	50	1	0	1	0	1	0	0	0	0.0369932	0.422686	Treated	On support	1	11751	10080	1	0
56033179	Age 60-69	Grade I	T1b	N0	0.9	Mastectomy	No	No	Alive	4	0	0	0	0	0	1	0	0	0.0369944	0.0570173	Untreated	On support	1	3194		0
26886812	Age 60-69	Grade II	T1c	N1	1.5	Mastectomy	No	No	Alive	68	1	0	0	0	0	1	0	0	0.0370151	0.451361	Untreated	On support	1	10105		0
31914257	Age 60-69	Grade I	T1b	N0	0.6	Mastectomy	No	No	Alive	40	0	0	0	0	0	1	0	0	0.0371557	0.0570173	Untreated	On support	1	3195		0
13485077	Age 50-59	Grade II	T1b	N0	1	Mastectomy	No	No	Alive	20	1	0	0	0	1	0	0	0	0.0371723	0.128084	Untreated	On support	1	7392		0
73244085	Age 40-49	Grade II	T1c	N0	1.5	Mastectomy	No	No	Alive	39	1	0	0	1	0	0	0	0	0.0376035	0.22004	Untreated	On support	1	9245		0
40999231	Age 50-59	Grade II	T1c	N0	1.9	BCS	Yes	No	Alive	3	1	0	1	0	1	0	0	0	0.0378458	0.133729	Untreated	On support	1	7726		0
53195472	Age 40-49	Grade II	T1b	N0	1	Mastectomy	No	No	Alive	70	1	0	0	1	0	0	0	0	0.0378718	0.161625	Untreated	On support	1	8346		0
76059805	Age 60-69	Grade II	T1c	N0	1.5	Mastectomy	No	No	Alive	33	1	0	0	0	0	1	0	0	0.0379375	0.112961	Untreated	On support	1	6694		0
27490037	Age 40-49	Grade II	T1c	N1	1.1	BCS	Yes	Yes	Alive	14	1	0	1	1	0	0	0	0	0.0379797	0.566874	Treated	On support	1	12008	10384	1	0
39889476	Age 40-49	Grade II	T1c	N0	1.6	BCS	Yes	Yes	Alive	66	1	0	1	1	0	0	0	0	0.0380371	0.168463	Treated	On support	1	11242	8558	1	0
6876072	Age 60-69	Grade II	T1c	N1	1.5	Mastectomy	No	No	Alive	59	1	0	0	0	0	1	0	0	0.0382402	0.451361	Untreated	On support	1	10106		0
76665747	Age 40-49	Grade II	T1c	N0	1.1	Mastectomy	No	Yes	Alive	26	1	0	0	1	0	0	0	0	0.0386056	0.22004	Treated	On support	1	11387	9244	1	0
15090813	Age 40-49	Grade II	T1c	N0	1.5	Mastectomy	No	No	Alive	22	1	0	0	1	0	0	0	0	0.0386864	0.22004	Untreated	On support	1	9246		0
55386267	Age 60-69	Grade II	T1c	N0	1.8	BCS	Yes	No	Alive	23	1	0	1	0	0	1	0	0	0.0387394	0.083787	Untreated	On support	1	5106		0
12800206	Age 70-79	Grade II	T1c	N0	1.9	Mastectomy	No	No	Other Cause of Death	43	1	0	0	0	0	0	1	0	0.0387973	0.0482355	Untreated	On support	1	2783		0
16121007	Age 60-69	Grade II	T1c	N0	1.9	BCS	Yes	No	Other Cause of Death	5	1	0	1	0	0	1	0	0	0.0388945	0.083787	Untreated	On support	1	5107		0
39411271	Age 60-69	Grade II	T1b	N0	0.9	Mastectomy	No	No	Alive	78	1	0	0	0	0	1	0	0	0.0389072	0.0800556	Untreated	On support	1	4638		0
14571166	Age 60-69	Grade II	T1c	N0	1.5	BCS	Yes	No	Alive	60	1	0	1	0	0	1	0	0	0.0390413	0.083787	Untreated	On support	1	5108		0
27000159	Age 40-49	Grade I	T1c	N0	1.3	BCS	Yes	No	Alive	38	0	0	1	1	0	0	0	0	0.039123	0.123395	Untreated	On support	1	7304		0
20115423	Age 60-69	Grade I	T1c	N1	1.1	BCS	Yes	No	Alive	75	0	0	1	0	0	1	0	0	0.0393343	0.291027	Untreated	On support	1	9673		0
57017367	Age 60-69	Grade III	T1c	N0	1.6	Mastectomy	No	No	Alive	76	0	1	0	0	0	1	0	0	0.0393755	0.209786	Untreated	On support	1	9177		0
27015544	Age 40-49	Grade II	T1c	N0	1.3	BCS	No	No	Alive	34	1	0	1	1	0	0	0	0	0.0394943	0.129475	Untreated	On support	1	7526		0
59318097	Age 60-69	Grade II	T1c	N0	1.3	BCS	Yes	No	Alive	32	1	0	1	0	0	1	0	0	0.0395936	0.083787	Untreated	On support	1	5109		0
62692285	Age 60-69	Grade II	T1c	N0	1.4	BCS	Yes	No	Alive	55	1	0	1	0	0	1	0	0	0.0397838	0.083787	Untreated	On support	1	5110		0
59690494	Age 50-59	Grade I	T1c	N0	1.8	Mastectomy	No	No	Alive	16	0	0	0	0	1	0	0	0	0.0398203	0.129955	Untreated	On support	1	7558		0
59659973	Age 40-49	Grade II	T1c	N0	1.3	Mastectomy	No	No	Alive	37	1	0	0	1	0	0	0	0	0.0398917	0.22004	Untreated	On support	1	9247		0
40007336	Age 50-59	Grade II	T1b	N0	1	BCS	No	No	Alive	41	1	0	1	0	1	0	0	0	0.0399313	0.0718791	Untreated	On support	1	4570		0
53711178	Age 70-79	Grade I	T1c	N0	2	No surgery	No	No	Alive	54	0	0	0	0	0	0	1	0	0.0400151	0.0340158	Untreated	On support	1	1556		0
4536860	Age 40-49	Grade II	T1c	N0	1.9	Mastectomy	No	No	Alive	37	1	0	0	1	0	0	0	0	0.0401553	0.22004	Untreated	On support	1	9248		0
72747087	Age 40-49	Grade I	T1b	N0	0.9	Mastectomy	No	No	Alive	55	0	0	0	1	0	0	0	0	0.0401611	0.118127	Untreated	On support	1	7145		0
20614634	Age 40-49	Grade II	T1c	N1	1.7	BCS	Yes	Yes	Alive	32	1	0	1	1	0	0	0	0	0.040274	0.566874	Treated	On support	1	12009	10385	1	0
26983419	Age 50-59	Grade I	T1c	N0	1.2	Mastectomy	No	No	Alive	43	0	0	0	0	1	0	0	0	0.0402807	0.129955	Untreated	On support	1	7559		0
77234681	Age 60-69	Grade II	T1c	N0	1.4	Mastectomy	No	No	Alive	23	1	0	0	0	0	1	0	0	0.0403468	0.112961	Untreated	On support	1	6695		0
4065195	Age 60-69	Grade I	T1c	N0	1.7	BCS	Yes	No	Alive	58	0	0	1	0	0	1	0	0	0.0404633	0.0597447	Untreated	On support	1	3751		0
27497626	Age 60-69	Grade I	T1c	N0	1.8	BCS	Yes	No	Alive	13	0	0	1	0	0	1	0	0	0.0405567	0.0597447	Untreated	On support	1	3752		0
31486087	Age 70-79	Grade III	T1c	N0	1.9	Mastectomy	No	No	Alive	24	0	1	0	0	0	0	1	0	0.0409246	0.0955572	Untreated	On support	1	6339		0
8998392	Age 50-59	Grade II	T1c	N1	1.5	BCS	Yes	Yes	Alive	66	1	0	1	0	1	0	0	0	0.0409989	0.499322	Treated	On support	1	11888	10254	1	0
15145848	Age 60-69	Grade II	T1b	N0	1	BCS	Yes	No	Alive	2	1	0	1	0	0	1	0	0	0.0410563	0.0588163	Untreated	On support	1	3338		0
43292735	Age 60-69	Grade II	T1c	N1	2	Mastectomy	No	Yes	Alive	10	1	0	0	0	0	1	0	0	0.0411653	0.451361	Treated	On support	1	11781	10110	1	0
59670715	Age 40-49	Grade II	T1c	N0	1.1	Mastectomy	No	No	Alive	26	1	0	0	1	0	0	0	0	0.0411768	0.22004	Untreated	On support	1	9249		0
72738210	Age 50-59	Grade II	T1c	N1	2	Mastectomy	No	No	Alive	56	1	0	0	0	1	0	0	0	0.0413803	0.581374	Untreated	On support	1	10393		0
54865844	Age 40-49	Grade I	T1c	N0	1.2	BCS	Yes	No	Alive	22	0	0	1	1	0	0	0	0	0.0413976	0.123395	Untreated	On support	1	7305		0
26950110	Age 50-59	Grade I	T1c	N0	1.8	BCS	Yes	No	Alive	51	0	0	1	0	1	0	0	0	0.0414645	0.0968711	Untreated	On support	1	6371		0
77104101	Age 40-49	Grade I	T1c	N1	2	Mastectomy	Yes	Yes	Breast	23	0	0	0	1	0	0	0	0	0.0415946	0.633017	Treated	On support	1	12146	10522	1	0.0211622
77102771	Age 70-79	Grade II	T1c	N0	1.5	Mastectomy	No	No	Alive	41	1	0	0	0	0	0	1	0	0.0416032	0.0482355	Untreated	On support	1	2784		0
31916834	Age 60-69	Grade I	T1c	N0	2	Mastectomy	No	No	Alive	36	0	0	0	0	0	1	0	0	0.0417205	0.0812902	Untreated	On support	1	4826		0
52144636	Age 40-49	Grade II	T1b	N1	0.8	Mastectomy	No	Yes	Alive	82	1	0	0	1	0	0	0	0	0.041747	0.554653	Treated	On support	1	11980	10356	1	0.00410832
29424507	Age 50-59	Grade II	T1b	N0	0.9	BCS	Yes	No	Alive	19	1	0	1	0	1	0	0	0	0.0419982	0.0954244	Untreated	On support	1	6113		0
73289378	Age 60-69	Grade II	T1c	N0	1.2	Mastectomy	No	No	Alive	27	1	0	0	0	0	1	0	0	0.0420449	0.112961	Untreated	On support	1	6696		0
41090977	Age 60-69	Grade III	T1c	N1	2	BCS	No	No	Alive	4	0	1	1	0	0	1	0	0	0.04212	0.474843	Untreated	On support	1	10184		0
63288030	Age 50-59	Grade II	T1b	N0	0.8	BCS	Yes	No	Alive	26	1	0	1	0	1	0	0	0	0.0421595	0.0954244	Untreated	On support	1	6114		0
15052849	Age 70-79	Grade I	T1c	N1	1.8	BCS	Yes	No	Alive	41	0	0	1	0	0	0	1	0	0.0421649	0.140423	Untreated	On support	1	8184		0
9059859	Age 40-49	Grade II	T1c	N0	1.2	Mastectomy	No	Yes	Alive	59	1	0	0	1	0	0	0	0	0.0421818	0.22004	Treated	On support	1	11388	9245	1	0
33883476	Age 60-69	Grade II	T1c	N1	1.9	BCS	Yes	No	Alive	48	1	0	1	0	0	1	0	0	0.0422441	0.371381	Untreated	On support	1	9902		0
39869391	Age 40-49	Grade II	T1c	N0	2	Mastectomy	No	No	Alive	62	1	0	0	1	0	0	0	0	0.0423809	0.22004	Untreated	On support	1	9250		0
69411480	Age 50-59	Grade II	T1c	N1	1.9	Mastectomy	No	No	Alive	47	1	0	0	0	1	0	0	0	0.0423907	0.581374	Untreated	On support	1	10394		0
31906032	Age 40-49	Grade II	T1c	N0	1.2	BCS	Yes	No	Alive	39	1	0	1	1	0	0	0	0	0.0424211	0.168463	Untreated	On support	1	8563		0
67839571	Age 50-59	Grade I	T1b	N0	0.8	No surgery	No	No	Alive	38	0	0	0	0	1	0	0	0	0.0424239	0.0926158	Untreated	On support	1	5978		0
77699713	Age 60-69	Grade II	T1b	N0	0.9	BCS	Yes	No	Alive	1	1	0	1	0	0	1	0	0	0.0424245	0.0588163	Untreated	On support	1	3339		0
74811607	Age 60-69	Grade I	T1c	N0	1.5	BCS	Yes	No	Alive	75	0	0	1	0	0	1	0	0	0.042474	0.0597447	Untreated	On support	1	3753		0
72219228	Age 50-59	Grade I	T1b	N0	0.8	Mastectomy	No	No	Alive	72	0	0	0	0	1	0	0	0	0.0425041	0.0926158	Untreated	On support	1	5979		0
58897676	Age 50-59	Grade II	T1c	N0	1.2	Mastectomy	No	No	Alive	64	1	0	0	0	1	0	0	0	0.0426813	0.176934	Untreated	On support	1	8720		0
73822270	Age 50-59	Grade II	T1b	N0	1	BCS	Yes	No	Alive	14	1	0	1	0	1	0	0	0	0.0426972	0.0954244	Untreated	On support	1	6115		0
59240237	Age 60-69	Grade I	T1b	N0	0.9	Mastectomy	No	No	Alive	51	0	0	0	0	0	1	0	0	0.0427616	0.0570173	Untreated	On support	1	3196		0
32547646	Age 60-69	Grade II	T1c	N0	1.5	BCS	Yes	No	Alive	34	1	0	1	0	0	1	0	0	0.0428311	0.083787	Untreated	On support	1	5111		0
48211623	Age 60-69	Grade II	T1c	N0	1.4	BCS	No	No	Alive	35	1	0	1	0	0	1	0	0	0.043108	0.0629134	Untreated	On support	1	4182		0
55498198	Age 50-59	Grade II	T1c	N1	1.6	BCS	Yes	No	Alive	16	1	0	1	0	1	0	0	0	0.0431926	0.499322	Untreated	On support	1	10255		0
4008981	Age 40-49	Grade I	T1b	N0	0.7	Mastectomy	No	Yes	Alive	74	0	0	0	1	0	0	0	0	0.043255	0.118127	Treated	On support	1	11009	7146	1	0
26929938	Age 50-59	Grade II	T1c	N0	1.8	Mastectomy	Yes	Yes	Alive	33	1	0	0	0	1	0	0	0	0.0432919	0.226494	Treated	On support	1	11439	9456	1	0
31928835	Age <40	Grade II	T1c	N0	1.6	Mastectomy	No	No	Alive	34	1	0	0	0	0	0	0	0	0.04335	0.324243	Untreated	On support	1	9806		0
55412473	Age 60-69	Grade II	T1c	N0	1.5	BCS	Yes	No	Alive	15	1	0	1	0	0	1	0	0	0.043565	0.083787	Untreated	On support	1	5112		0
9458060	Age 40-49	Grade III	T1c	N0	1.4	BCS	No	Yes	Alive	38	0	1	1	1	0	0	0	0	0.0438612	0.236678	Treated	On support	1	11467	9490	1	0
15138044	Age 50-59	Grade II	T1c	N1	1.2	BCS	Yes	No	Alive	4	1	0	1	0	1	0	0	0	0.0439898	0.499322	Untreated	On support	1	10256		0
20611670	Age 50-59	Grade I	T1c	N0	1.2	BCS	Yes	No	Alive	24	0	0	1	0	1	0	0	0	0.0440302	0.0968711	Untreated	On support	1	6372		0
9493091	Age 60-69	Grade II	T1c	N1	1.2	BCS	Yes	No	Alive	29	1	0	1	0	0	1	0	0	0.0440811	0.371381	Untreated	On support	1	9903		0
14031283	Age 50-59	Grade II	T1c	N0	1.4	Mastectomy	No	Yes	Alive	26	1	0	0	0	1	0	0	0	0.0442025	0.176934	Treated	On support	1	11279	8709	1	0
22530739	Age 70-79	Grade II	T1c	N0	1.2	Mastectomy	No	No	Alive	32	1	0	0	0	0	0	1	0	0.0442264	0.0482355	Untreated	On support	1	2785		0
53225561	Age 50-59	Grade II	T1c	N0	1.2	Mastectomy	No	No	Alive	59	1	0	0	0	1	0	0	0	0.0442514	0.176934	Untreated	On support	1	8721		0
15132328	Age 40-49	Grade I	T1c	N0	1.4	Mastectomy	No	No	Alive	6	0	0	0	1	0	0	0	0	0.0443543	0.163894	Untreated	On support	1	8451		0
8990585	Age 50-59	Grade II	T1c	N1	1.6	Mastectomy	No	Yes	Alive	73	1	0	0	0	1	0	0	0	0.0443892	0.581374	Treated	On support	1	12055	10431	1	0
54904305	Age 40-49	Grade II	T1c	N0	1.5	Mastectomy	No	No	Alive	24	1	0	0	1	0	0	0	0	0.0447477	0.22004	Untreated	On support	1	9251		0
77663234	Age 60-69	Grade II	T1c	N0	1.4	BCS	Yes	No	Alive	22	1	0	1	0	0	1	0	0	0.044921	0.083787	Untreated	On support	1	5113		0
9553696	Age 50-59	Grade II	T1b	N0	1	BCS	Yes	No	Other Cause of Death	15	1	0	1	0	1	0	0	0	0.0449965	0.0954244	Untreated	On support	1	6116		0
31489351	Age 40-49	Grade II	T1c	N0	1.6	Mastectomy	No	Yes	Alive	70	1	0	0	1	0	0	0	0	0.0451043	0.22004	Treated	On support	1	11389	9246	1	0
39401154	Age 50-59	Grade II	T1c	N0	1.5	BCS	Yes	No	Alive	80	1	0	1	0	1	0	0	0	0.0452434	0.133729	Untreated	On support	1	7727		0
73755949	Age 60-69	Grade II	T1c	N0	2	BCS	Yes	No	Alive	26	1	0	1	0	0	1	0	0	0.0452743	0.083787	Untreated	On support	1	5114		0
20640957	Age 60-69	Grade II	T1c	N0	1.6	BCS	Yes	No	Alive	18	1	0	1	0	0	1	0	0	0.0453401	0.083787	Untreated	On support	1	5115		0
8997579	Age 60-69	Grade I	T1c	N1	1.4	BCS	Yes	No	Alive	34	0	0	1	0	0	1	0	0	0.0454078	0.291027	Untreated	On support	1	9674		0
1790959	Age 70-79	Grade I	T1c	N0	2	Mastectomy	No	No	Alive	83	0	0	0	0	0	0	1	0	0.0454151	0.0340158	Untreated	On support	1	1557		0
75445547	Age 50-59	Grade II	T1c	N0	2	Mastectomy	No	No	Alive	10	1	0	0	0	1	0	0	0	0.0454214	0.176934	Untreated	On support	1	8722		0
39976569	Age 50-59	Grade II	T1b	N0	0.9	BCS	Yes	No	Alive	46	1	0	1	0	1	0	0	0	0.0454236	0.0954244	Untreated	On support	1	6117		0
77717455	Age 40-49	Grade II	T1c	N0	2	BCS	Yes	No	Alive	2	1	0	1	1	0	0	0	0	0.0456141	0.168463	Untreated	On support	1	8564		0
26940347	Age 60-69	Grade II	T1c	N0	1.5	BCS	Yes	No	Alive	54	1	0	1	0	0	1	0	0	0.0456192	0.083787	Untreated	On support	1	5116		0
26933257	Age 50-59	Grade II	T1c	N0	1.4	Mastectomy	No	No	Alive	56	1	0	0	0	1	0	0	0	0.0458787	0.176934	Untreated	On support	1	8723		0
26955482	Age 70-79	Grade II	T1b	N0	0.7	Mastectomy	No	No	Alive	49	1	0	0	0	0	0	1	0	0.0461332	0.033473	Untreated	On support	1	1425		0
72217448	Age 60-69	Grade II	T1c	N0	1.2	BCS	No	No	Alive	75	1	0	1	0	0	1	0	0	0.0461354	0.0629134	Untreated	On support	1	4183		0
56015513	Age 70-79	Grade II	T1b	N0	0.7	BCS	Yes	Yes	Alive	1	1	0	1	0	0	0	1	0	0.0461545	0.0242664	Treated	On support	1	10559	581	1	0
15041240	Age 60-69	Grade II	T1b	N0	0.7	BCS	Yes	No	Alive	2	1	0	1	0	0	1	0	0	0.0461697	0.0588163	Untreated	On support	1	3340		0
72708853	Age 60-69	Grade I	T1c	N0	1.5	BCS	Yes	No	Alive	58	0	0	1	0	0	1	0	0	0.0462566	0.0597447	Untreated	On support	1	3754		0
72207897	Age 50-59	Grade II	T1c	N0	1.5	BCS	Yes	No	Alive	75	1	0	1	0	1	0	0	0	0.0462938	0.133729	Untreated	On support	1	7728		0
40453020	Age 50-59	Grade II	T1c	N0	1.7	BCS	Yes	Yes	Alive	33	1	0	1	0	1	0	0	0	0.046491	0.133729	Treated	On support	1	11100	7705	1	0
52701219	Age 60-69	Grade I	T1c	N1	1.8	Mastectomy	No	No	Alive	73	0	0	0	0	0	1	0	0	0.0465868	0.363716	Untreated	On support	1	9856		0
9032649	Age 50-59	Grade I	T1b	N0	1	Mastectomy	Yes	No	Alive	39	0	0	0	0	1	0	0	0	0.0466148	0.122061	Untreated	On support	1	7289		0
59231588	Age 60-69	Grade I	T1b	N0	1	Mastectomy	No	No	Alive	57	0	0	0	0	0	1	0	0	0.0466576	0.0570173	Untreated	On support	1	3197		0
16545211	Age 50-59	Grade II	T1c	N0	1.1	BCS	No	No	Alive	40	1	0	1	0	1	0	0	0	0.0468151	0.101796	Untreated	On support	1	6582		0
29445483	Age 60-69	Grade II	T1c	N0	1.2	BCS	Yes	Yes	Alive	19	1	0	1	0	0	1	0	0	0.0468647	0.083787	Treated	On support	1	10793	5075	1	0
73714397	Age 40-49	Grade II	T1c	N1	1.4	Mastectomy	No	Yes	Alive	22	1	0	0	1	0	0	0	0	0.0468668	0.645711	Treated	On support	1	12164	10540	1	0.0975613
53772593	Age 50-59	Grade II	T1c	N0	1.6	Mastectomy	No	No	Alive	49	1	0	0	0	1	0	0	0	0.0469086	0.176934	Untreated	On support	1	8724		0
55398826	Age 60-69	Grade II	T1c	N0	1.4	Mastectomy	No	No	Alive	16	1	0	0	0	0	1	0	0	0.0469322	0.112961	Untreated	On support	1	6697		0
22513596	Age 60-69	Grade I	T1b	N1	1	BCS	Yes	No	Alive	38	0	0	1	0	0	1	0	0	0.0472383	0.219061	Untreated	On support	1	9222		0
39912708	Age 40-49	Grade I	T1b	N1	1	No surgery	No	No	Alive	0	0	0	0	1	0	0	0	0	0.0473216	0.46391	Untreated	On support	1	10173		0
54915368	Age 50-59	Grade II	T1c	N0	1.5	Mastectomy	No	Yes	Alive	23	1	0	0	0	1	0	0	0	0.0474308	0.176934	Treated	On support	1	11280	8710	1	0
58842581	Age 60-69	Grade II	T1c	N0	1.1	BCS	Yes	No	Alive	78	1	0	1	0	0	1	0	0	0.0475109	0.083787	Untreated	On support	1	5117		0
77643811	Age 60-69	Grade II	T1b	N1	1	BCS	Yes	No	Alive	14	1	0	1	0	0	1	0	0	0.0476453	0.287605	Untreated	On support	1	9623		0
25861719	Age 50-59	Grade I	T1c	N0	2	Mastectomy	No	No	Alive	6	0	0	0	0	1	0	0	0	0.0476801	0.129955	Untreated	On support	1	7560		0
13986359	Age 50-59	Grade I	T1c	N0	1.7	Mastectomy	No	No	Alive	23	0	0	0	0	1	0	0	0	0.0478237	0.129955	Untreated	On support	1	7561		0
75934695	Age 50-59	Grade I	T1c	N0	1.3	Mastectomy	No	No	Alive	13	0	0	0	0	1	0	0	0	0.0478311	0.129955	Untreated	On support	1	7562		0
56028796	Age 60-69	Grade II	T1b	N0	1	Mastectomy	No	No	Alive	11	1	0	0	0	0	1	0	0	0.0478967	0.0800556	Untreated	On support	1	4639		0
58887670	Age 60-69	Grade II	T1c	N0	1.5	BCS	Yes	No	Alive	70	1	0	1	0	0	1	0	0	0.048113	0.083787	Untreated	On support	1	5118		0
73292122	Age 50-59	Grade II	T1c	N0	1.6	BCS	Yes	Yes	Alive	40	1	0	1	0	1	0	0	0	0.0482595	0.133729	Treated	On support	1	11101	7706	1	0
53250178	Age 60-69	Grade II	T1b	N0	0.8	Mastectomy	No	No	Alive	57	1	0	0	0	0	1	0	0	0.0483101	0.0800556	Untreated	On support	1	4640		0
62709000	Age 50-59	Grade I	T1c	N1	1.2	Mastectomy	No	Yes	Alive	58	0	0	0	0	1	0	0	0	0.0483367	0.49108	Treated	On support	1	11861	10227	1	0
33903063	Age 40-49	Grade III	T1c	N0	1.5	BCS	Yes	Yes	Alive	38	0	1	1	1	0	0	0	0	0.0483652	0.296936	Treated	On support	1	11547	9720	1	0
33532173	Age 50-59	Grade I	T1b	N0	0.8	BCS	Yes	No	Alive	69	0	0	1	0	1	0	0	0	0.0485579	0.0682916	Untreated	On support	1	4343		0
62755766	Age 60-69	Grade II	T1c	N0	1.8	Mastectomy	No	No	Alive	42	1	0	0	0	0	1	0	0	0.0487291	0.112961	Untreated	On support	1	6698		0
24658048	Age 60-69	Grade II	T1c	N0	1.6	Mastectomy	Yes	No	Alive	27	1	0	0	0	0	1	0	0	0.0487784	0.14782	Untreated	On support	1	8252		0
39889441	Age 50-59	Grade III	T1c	N1	1.7	Mastectomy	No	Yes	Alive	6	0	1	0	0	1	0	0	0	0.0490498	0.743272	Treated	On support	1	12297	9878	1	0.379556
53221071	Age 40-49	Grade I	T1c	N0	1.3	BCS	Yes	No	Alive	61	0	0	1	1	0	0	0	0	0.0490545	0.123395	Untreated	On support	1	7306		0
72731680	Age 40-49	Grade II	T1c	N0	1.3	BCS	Yes	No	Alive	63	1	0	1	1	0	0	0	0	0.0491712	0.168463	Untreated	On support	1	8565		0
53240763	Age 50-59	Grade I	T1b	N0	0.9	Mastectomy	No	No	Alive	67	0	0	0	0	1	0	0	0	0.0491826	0.0926158	Untreated	On support	1	5980		0
33514189	Age 50-59	Grade I	T1b	N0	0.7	Mastectomy	Yes	Yes	Alive	81	0	0	0	0	1	0	0	0	0.0492135	0.122061	Treated	On support	1	11029	7289	1	0
9602811	Age 60-69	Grade II	T1c	N0	1.4	BCS	No	No	Alive	0	1	0	1	0	0	1	0	0	0.0495002	0.0629134	Untreated	On support	1	4184		0
22510443	Age 40-49	Grade I	T1c	N1	1.9	Mastectomy	No	No	Alive	38	0	0	0	1	0	0	0	0	0.0496646	0.558761	Untreated	On support	1	10357		0
54307009	Age 40-49	Grade II	T1c	N1	1.5	BCS	No	Yes	Alive	39	1	0	1	1	0	0	0	0	0.0498426	0.490018	Treated	On support	1	11849	10215	1	0
4640865	Age 60-69	Grade II	T1b	N0	0.9	Mastectomy	No	No	Alive	2	1	0	0	0	0	1	0	0	0.0498646	0.0800556	Untreated	On support	1	4641		0
27458249	Age 50-59	Grade II	T1b	N0	0.7	Mastectomy	No	No	Alive	23	1	0	0	0	1	0	0	0	0.0500098	0.128084	Untreated	On support	1	7393		0
72761077	Age 60-69	Grade I	T1c	N1	1.6	BCS	Yes	Yes	Alive	52	0	0	1	0	0	1	0	0	0.0501211	0.291027	Treated	On support	1	11518	9663	1	0
33873742	Age 40-49	Grade I	T1c	N0	1.5	Mastectomy	No	Yes	Alive	66	0	0	0	1	0	0	0	0	0.0503161	0.163894	Treated	On support	1	11221	8448	1	0
54320003	Age 60-69	Grade II	T1c	N0	1.6	BCS	Yes	No	Alive	39	1	0	1	0	0	1	0	0	0.0507522	0.083787	Untreated	On support	1	5119		0
15124463	Age 50-59	Grade I	T1b	N0	0.8	Mastectomy	No	No	Alive	8	0	0	0	0	1	0	0	0	0.0507555	0.0926158	Untreated	On support	1	5981		0
14509928	Age 50-59	Grade I	T1b	N0	0.8	Mastectomy	No	Yes	Alive	81	0	0	0	0	1	0	0	0	0.0508489	0.0926158	Treated	On support	1	10871	5977	1	0
55929198	Age 60-69	Grade I	T1c	N0	1.1	BCS	Yes	No	Alive	8	0	0	1	0	0	1	0	0	0.0510088	0.0597447	Untreated	On support	1	3755		0
43873670	Age 70-79	Grade I	T1c	N0	1.4	Mastectomy	No	No	Alive	58	0	0	0	0	0	0	1	0	0.0513371	0.0340158	Untreated	On support	1	1558		0
33926900	Age 40-49	Grade II	T1b	N0	0.8	BCS	Yes	No	Alive	25	1	0	1	1	0	0	0	0	0.0513678	0.121606	Untreated	On support	1	7197		0
20183661	Age 70-79	Grade II	T1b	N1	0.7	BCS	Yes	Yes	Alive	57	1	0	1	0	0	0	1	0	0.0514467	0.138426	Treated	On support	1	11164	8159	1	0
27452559	Age 70-79	Grade II	T1c	N1	1.4	BCS	Yes	No	Alive	24	1	0	1	0	0	0	1	0	0.0515906	0.190359	Untreated	On support	1	9074		0
54921695	Age 60-69	Grade III	T1b	N0	0.9	Mastectomy	No	No	Alive	23	0	1	0	0	0	1	0	0	0.0518367	0.153558	Untreated	On support	1	8266		0
40457139	Age 50-59	Grade II	T1c	N0	1.5	Mastectomy	No	No	Alive	30	1	0	0	0	1	0	0	0	0.0520266	0.176934	Untreated	On support	1	8725		0
52705935	Age 60-69	Grade II	T1c	N0	1.1	Mastectomy	No	No	Alive	78	1	0	0	0	0	1	0	0	0.0520764	0.112961	Untreated	On support	1	6699		0
39451883	Age 40-49	Grade II	T1c	N0	1.4	Mastectomy	No	No	Alive	73	1	0	0	1	0	0	0	0	0.0521097	0.22004	Untreated	On support	1	9252		0
31505301	Age 60-69	Grade II	T1c	N0	1.5	Mastectomy	No	Yes	Alive	60	1	0	0	0	0	1	0	0	0.0521134	0.112961	Treated	On support	1	10951	6680	1	0
72173845	Age 60-69	Grade II	T1c	N0	1.6	Mastectomy	No	No	Alive	78	1	0	0	0	0	1	0	0	0.0524452	0.112961	Untreated	On support	1	6700		0
53840325	Age 40-49	Grade II	T1b	N0	0.8	Mastectomy	No	No	Alive	45	1	0	0	1	0	0	0	0	0.0525581	0.161625	Untreated	On support	1	8347		0
54841090	Age 70-79	Grade II	T1b	N0	1	Mastectomy	No	No	Alive	31	1	0	0	0	0	0	1	0	0.0525994	0.033473	Untreated	On support	1	1426		0
73273729	Age 70-79	Grade II	T1c	N1	1.9	BCS	Yes	No	Alive	31	1	0	1	0	0	0	1	0	0.0527317	0.190359	Untreated	On support	1	9075		0
15045297	Age 50-59	Grade I	T1b	N0	1	BCS	Yes	No	Alive	35	0	0	1	0	1	0	0	0	0.0527823	0.0682916	Untreated	On support	1	4344		0
59722081	Age 60-69	Grade II	T1b	N0	0.9	Mastectomy	No	No	Alive	5	1	0	0	0	0	1	0	0	0.0528343	0.0800556	Untreated	On support	1	4642		0
9505483	Age 40-49	Grade I	T1c	N0	1.8	BCS	Yes	No	Alive	27	0	0	1	1	0	0	0	0	0.0529603	0.123395	Untreated	On support	1	7307		0
59222127	Age 60-69	Grade III	T1c	N0	1.7	BCS	Yes	No	Alive	55	0	1	1	0	0	1	0	0	0.0530409	0.160119	Untreated	On support	1	8283		0
59239253	Age 50-59	Grade II	T1c	N0	1.8	Mastectomy	No	No	Alive	53	1	0	0	0	1	0	0	0	0.0531556	0.176934	Untreated	On support	1	8726		0
31491630	Age 50-59	Grade II	T1c	N1	1.5	Mastectomy	Yes	Yes	Alive	64	1	0	0	0	1	0	0	0	0.0534488	0.654179	Treated	On support	1	12205	10163	1	0.202818
14617583	Age 60-69	Grade II	T1c	N1	1.8	Mastectomy	Yes	Yes	Alive	48	1	0	0	0	0	1	0	0	0.0534653	0.528438	Treated	On support	1	11950	10326	1	0
54970806	Age 70-79	Grade II	T1c	N0	1.5	Mastectomy	No	No	Alive	19	1	0	0	0	0	0	1	0	0.0535131	0.0482355	Untreated	On support	1	2786		0
26936403	Age 60-69	Grade II	T1c	N1	1.5	BCS	Yes	No	Alive	55	1	0	1	0	0	1	0	0	0.0535238	0.371381	Untreated	On support	1	9904		0
29440009	Age 70-79	Grade II	T1c	N1	2	BCS	No	Yes	Other Cause of Death	3	1	0	1	0	0	0	1	0	0.0535295	0.147201	Treated	On support	1	11178	8232	1	0
26929510	Age 70-79	Grade II	T1c	N1	1.2	BCS	Yes	No	Breast	43	1	0	1	0	0	0	1	0	0.0535592	0.190359	Untreated	On support	1	9076		0
54840776	Age 50-59	Grade II	T1c	N0	1.7	BCS	Yes	No	Alive	29	1	0	1	0	1	0	0	0	0.0536054	0.133729	Untreated	On support	1	7729		0
52729821	Age 50-59	Grade II	T1c	N1	1.8	BCS	Yes	Yes	Alive	62	1	0	1	0	1	0	0	0	0.0536251	0.499322	Treated	On support	1	11889	10255	1	0
55402271	Age 60-69	Grade II	T1c	N1	1.3	BCS	Yes	No	Alive	17	1	0	1	0	0	1	0	0	0.0537056	0.371381	Untreated	On support	1	9905		0
73807331	Age 60-69	Grade II	T1c	N0	1.9	BCS	Yes	No	Alive	16	1	0	1	0	0	1	0	0	0.0537226	0.083787	Untreated	On support	1	5120		0
73815890	Age 60-69	Grade II	T1c	N1	1.3	BCS	Yes	No	Alive	9	1	0	1	0	0	1	0	0	0.0539259	0.371381	Untreated	On support	1	9906		0
59739482	Age 50-59	Grade II	T1c	N0	1.1	BCS	Yes	No	Alive	1	1	0	1	0	1	0	0	0	0.0542586	0.133729	Untreated	On support	1	7730		0
19114871	Age 70-79	Grade I	T1b	N1	0.6	Mastectomy	No	No	Alive	32	0	0	0	0	0	0	1	0	0.0543137	0.13454	Untreated	On support	1	8150		0
67789948	Age 60-69	Grade II	T1c	N0	1.4	BCS	Yes	No	Alive	62	1	0	1	0	0	1	0	0	0.0544404	0.083787	Untreated	On support	1	5121		0
4654946	Age 60-69	Grade II	T1c	N0	1.4	Mastectomy	No	Yes	Alive	0	1	0	0	0	0	1	0	0	0.0545669	0.112961	Treated	On support	1	10952	6681	1	0
73786712	Age <40	Grade II	T1c	N1	1.5	Mastectomy	Yes	Yes	Alive	16	1	0	0	0	0	0	0	0	0.0546105	0.808513	Treated	On support	1	12323	9820	1	0.479587
11237299	Age 50-59	Grade I	T1b	N0	0.6	Mastectomy	No	No	Alive	81	0	0	0	0	1	0	0	0	0.0546214	0.0926158	Untreated	On support	1	5982		0
9030151	Age 60-69	Grade II	T1c	N0	1.1	BCS	Yes	No	Alive	68	1	0	1	0	0	1	0	0	0.0547294	0.083787	Untreated	On support	1	5122		0
31905032	Age 60-69	Grade II	T1c	N0	1.3	BCS	Yes	No	Alive	47	1	0	1	0	0	1	0	0	0.0551153	0.083787	Untreated	On support	1	5123		0
59226698	Age 60-69	Grade II	T1c	N0	2	BCS	Yes	No	Alive	59	1	0	1	0	0	1	0	0	0.0551882	0.083787	Untreated	On support	1	5124		0
71686301	Age 60-69	Grade II	T1c	N0	1.2	BCS	Yes	No	Alive	11	1	0	1	0	0	1	0	0	0.0553736	0.083787	Untreated	On support	1	5125		0
40478433	Age 60-69	Grade II	T1c	N0	1.8	BCS	Yes	No	Alive	25	1	0	1	0	0	1	0	0	0.055481	0.083787	Untreated	On support	1	5126		0
54308592	Age <40	Grade II	T1b	N0	0.8	Mastectomy	No	Yes	Alive	38	1	0	0	0	0	0	0	0	0.0556937	0.246923	Treated	On support	1	11487	9572	1	0
73196424	Age 40-49	Grade I	T1c	N0	1.5	Mastectomy	No	No	Alive	46	0	0	0	1	0	0	0	0	0.0558524	0.163894	Untreated	On support	1	8452		0
67250535	Age 60-69	Grade II	T1c	N0	2	Mastectomy	No	No	Alive	7	1	0	0	0	0	1	0	0	0.0559568	0.112961	Untreated	On support	1	6701		0
8972870	Age 50-59	Grade II	T1b	N0	0.8	Mastectomy	No	No	Alive	7	1	0	0	0	1	0	0	0	0.0562336	0.128084	Untreated	On support	1	7394		0
26437973	Age 50-59	Grade I	T1c	N0	1.5	Mastectomy	No	Yes	Alive	78	0	0	0	0	1	0	0	0	0.0563961	0.129955	Treated	On support	1	11076	7552	1	0
75476141	Age 60-69	Grade II	T1b	N0	0.8	No surgery	No	No	Alive	25	1	0	0	0	0	1	0	0	0.0564091	0.0800556	Untreated	On support	1	4643		0
35028205	Age 60-69	Grade II	T1c	N0	1.7	Mastectomy	No	No	Alive	53	1	0	0	0	0	1	0	0	0.0564987	0.112961	Untreated	On support	1	6702		0
9584958	Age 50-59	Grade II	T1b	N0	0.9	BCS	Yes	No	Alive	2	1	0	1	0	1	0	0	0	0.0566064	0.0954244	Untreated	On support	1	6118		0
39931696	Age 60-69	Grade II	T1c	N0	1.4	Mastectomy	No	No	Alive	42	1	0	0	0	0	1	0	0	0.0566553	0.112961	Untreated	On support	1	6703		0
14634189	Age 50-59	Grade II	T1b	N0	0.6	BCS	Yes	No	Alive	37	1	0	1	0	1	0	0	0	0.0570736	0.0954244	Untreated	On support	1	6119		0
77692790	Age 50-59	Grade II	T1c	N0	1.2	Mastectomy	No	No	Alive	11	1	0	0	0	1	0	0	0	0.0575465	0.176934	Untreated	On support	1	8727		0
9492284	Age 50-59	Grade I	T1c	N0	1.7	Mastectomy	No	No	Alive	36	0	0	0	0	1	0	0	0	0.057679	0.129955	Untreated	On support	1	7563		0
52602498	Age 50-59	Grade II	T1c	N0	2	BCS	Yes	No	Alive	78	1	0	1	0	1	0	0	0	0.0577217	0.133729	Untreated	On support	1	7731		0
53747049	Age 50-59	Grade II	T1c	N0	1.3	BCS	Yes	No	Alive	29	1	0	1	0	1	0	0	0	0.0577935	0.133729	Untreated	On support	1	7732		0
59271535	Age 40-49	Grade II	T1c	N0	1.2	Mastectomy	Yes	No	Alive	48	1	0	0	1	0	0	0	0	0.0578126	0.277601	Untreated	On support	1	9595		0
53753867	Age 60-69	Grade II	T1c	N0	1.5	BCS	Yes	No	Alive	50	1	0	1	0	0	1	0	0	0.0578289	0.083787	Untreated	On support	1	5127		0
59277026	Age 40-49	Grade II	T1c	N1	1.2	Mastectomy	No	Yes	Alive	44	1	0	0	1	0	0	0	0	0.0580667	0.645711	Treated	On support	1	12165	10541	1	0.110374
39952439	Age 60-69	Grade III	T1c	N0	1.8	BCS	Yes	No	Alive	52	0	1	1	0	0	1	0	0	0.0580742	0.160119	Untreated	On support	1	8284		0
53731552	Age 50-59	Grade II	T1c	N0	1.9	Mastectomy	No	No	Alive	55	1	0	0	0	1	0	0	0	0.0580915	0.176934	Untreated	On support	1	8728		0
31965745	Age 50-59	Grade III	T1b	N0	0.8	Mastectomy	Yes	Yes	Alive	15	0	1	0	0	1	0	0	0	0.0583827	0.294354	Treated	On support	1	11544	9717	1	0
74281816	Age 60-69	Grade II	T1c	N0	1.3	BCS	No	No	Alive	10	1	0	1	0	0	1	0	0	0.058468	0.0629134	Untreated	On support	1	4185		0
19660821	Age 70-79	Grade II	T1c	N0	1.4	Mastectomy	No	No	Alive	61	1	0	0	0	0	0	1	0	0.058621	0.0482355	Untreated	On support	1	2787		0
15104282	Age 70-79	Grade II	T1c	N0	1.8	Mastectomy	No	No	Alive	19	1	0	0	0	0	0	1	0	0.0589146	0.0482355	Untreated	On support	1	2788		0
55986064	Age 50-59	Grade I	T1c	N1	1.6	BCS	Yes	Yes	Alive	3	0	0	1	0	1	0	0	0	0.0590164	0.409312	Treated	On support	1	11728	10055	1	0
20637378	Age 40-49	Grade II	T1c	N1	2	Mastectomy	No	Yes	Alive	24	1	0	0	1	0	0	0	0	0.0590332	0.645711	Treated	On support	1	12166	10542	1	0.110374
26947242	Age 60-69	Grade I	T1b	N0	0.8	Mastectomy	No	No	Alive	52	0	0	0	0	0	1	0	0	0.0591455	0.0570173	Untreated	On support	1	3198		0
33962814	Age 60-69	Grade II	T1c	N0	1.5	BCS	No	No	Alive	4	1	0	1	0	0	1	0	0	0.0592237	0.0629134	Untreated	On support	1	4186		0
73743951	Age 50-59	Grade II	T1c	N0	1.2	BCS	Yes	No	Alive	24	1	0	1	0	1	0	0	0	0.0593249	0.133729	Untreated	On support	1	7733		0
20623025	Age 40-49	Grade III	T1c	N0	1.3	BCS	Yes	Yes	Alive	28	0	1	1	1	0	0	0	0	0.0595583	0.296936	Treated	On support	1	11548	9721	1	0
39449723	Age 40-49	Grade II	T1c	N0	1.2	BCS	Yes	No	Alive	63	1	0	1	1	0	0	0	0	0.0601921	0.168463	Untreated	On support	1	8566		0
52634668	Age 60-69	Grade II	T1c	N0	1.2	BCS	Yes	No	Alive	75	1	0	1	0	0	1	0	0	0.0604738	0.083787	Untreated	On support	1	5128		0
41006055	Age 50-59	Grade I	T1c	N1	1.8	BCS	Yes	No	Alive	2	0	0	1	0	1	0	0	0	0.0606724	0.409312	Untreated	On support	1	10053		0
62676878	Age 70-79	Grade II	T1b	N0	0.6	Mastectomy	No	No	Alive	64	1	0	0	0	0	0	1	0	0.0607384	0.033473	Untreated	On support	1	1427		0
20165990	Age 50-59	Grade II	T1c	N0	1.3	BCS	Yes	No	Alive	61	1	0	1	0	1	0	0	0	0.0608394	0.133729	Untreated	On support	1	7734		0
40456715	Age 50-59	Grade II	T1c	N0	1.2	BCS	No	No	Alive	24	1	0	1	0	1	0	0	0	0.0609703	0.101796	Untreated	On support	1	6583		0
20205296	Age 40-49	Grade II	T1c	N0	2	Mastectomy	No	No	Alive	43	1	0	0	1	0	0	0	0	0.0610209	0.22004	Untreated	On support	1	9253		0
55460039	Age 40-49	Grade II	T1c	N0	1.3	Mastectomy	No	No	Alive	12	1	0	0	1	0	0	0	0	0.0610992	0.22004	Untreated	On support	1	9254		0
73780980	Age 50-59	Grade II	T1b	N0	0.8	BCS	Yes	No	Alive	19	1	0	1	0	1	0	0	0	0.0612024	0.0954244	Untreated	On support	1	6120		0
26919037	Age 50-59	Grade II	T1c	N0	1.8	BCS	Yes	No	Alive	77	1	0	1	0	1	0	0	0	0.0612469	0.133729	Untreated	On support	1	7735		0
26887746	Age 50-59	Grade II	T1c	N1	1.7	BCS	Yes	No	Alive	68	1	0	1	0	1	0	0	0	0.0612596	0.499322	Untreated	On support	1	10257		0
20189921	Age 40-49	Grade I	T1c	N0	1.2	BCS	Yes	No	Alive	52	0	0	1	1	0	0	0	0	0.0615297	0.123395	Untreated	On support	1	7308		0
62780961	Age 60-69	Grade II	T1c	N0	1.2	Mastectomy	No	No	Alive	41	1	0	0	0	0	1	0	0	0.0615391	0.112961	Untreated	On support	1	6704		0
54880118	Age 60-69	Grade I	T1c	N1	1.2	Mastectomy	No	Yes	Alive	27	0	0	0	0	0	1	0	0	0.061582	0.363716	Treated	On support	1	11611	9855	1	0
15106610	Age 60-69	Grade I	T1c	N1	1.2	BCS	Yes	No	Alive	14	0	0	1	0	0	1	0	0	0.0616773	0.291027	Untreated	On support	1	9675		0
53242499	Age 50-59	Grade I	T1c	N0	1.7	BCS	Yes	No	Alive	58	0	0	1	0	1	0	0	0	0.0617008	0.0968711	Untreated	On support	1	6373		0
13427982	Age 70-79	Grade II	T1c	N0	2	BCS	Yes	Yes	Alive	8	1	0	1	0	0	0	1	0	0.0620992	0.0351161	Treated	On support	1	10595	1731	1	0
26867290	Age 40-49	Grade II	T1b	N0	0.9	BCS	Yes	Yes	Alive	73	1	0	1	1	0	0	0	0	0.0623973	0.121606	Treated	On support	1	11014	7194	1	0
4631917	Age 60-69	Grade I	T1c	N1	2	BCS	Yes	No	Alive	7	0	0	1	0	0	1	0	0	0.0625724	0.291027	Untreated	On support	1	9676		0
54903539	Age 50-59	Grade II	T1c	N0	1.2	BCS	No	Yes	Alive	23	1	0	1	0	1	0	0	0	0.062653	0.101796	Treated	On support	1	10927	6580	1	0
63271692	Age 60-69	Grade II	T1c	N1	1.7	BCS	Yes	Yes	Alive	8	1	0	1	0	0	1	0	0	0.0627816	0.371381	Treated	On support	1	11637	9902	1	0
53264266	Age 40-49	Grade I	T1b	N0	0.8	BCS	Yes	No	Alive	28	0	0	1	1	0	0	0	0	0.0630807	0.0877509	Untreated	On support	1	5906		0
76558027	Age 60-69	Grade I	T1c	N0	2	Mastectomy	No	No	Alive	73	0	0	0	0	0	1	0	0	0.0631292	0.0812902	Untreated	On support	1	4827		0
50471978	Age 70-79	Grade II	T1b	N0	0.8	Mastectomy	No	No	Alive	9	1	0	0	0	0	0	1	0	0.0632809	0.033473	Untreated	On support	1	1428		0
54344086	Age 60-69	Grade II	T1c	N0	1.5	BCS	Yes	No	Alive	35	1	0	1	0	0	1	0	0	0.0632826	0.083787	Untreated	On support	1	5129		0
15083414	Age 60-69	Grade II	T1c	N0	1.9	Mastectomy	No	No	Alive	19	1	0	0	0	0	1	0	0	0.0633169	0.112961	Untreated	On support	1	6705		0
74261404	Age 50-59	Grade III	T1c	N0	1.2	BCS	Yes	No	Alive	7	0	1	1	0	1	0	0	0	0.0633619	0.243469	Untreated	On support	1	9493		0
54350262	Age 50-59	Grade I	T1c	N1	2	Mastectomy	No	Yes	Alive	37	0	0	0	0	1	0	0	0	0.063609	0.49108	Treated	On support	1	11862	10228	1	0
4657766	Age 40-49	Grade II	T1c	N1	1.2	Mastectomy	No	Yes	Alive	0	1	0	0	1	0	0	0	0	0.0636509	0.645711	Treated	On support	1	12167	10543	1	0.110374
53220195	Age 40-49	Grade I	T1c	N0	1.1	BCS	Yes	No	Alive	59	0	0	1	1	0	0	0	0	0.0638522	0.123395	Untreated	On support	1	7309		0
59309785	Age 70-79	Grade II	T1b	N0	0.8	No surgery	No	No	Other Cause of Death	1	1	0	0	0	0	0	1	0	0.0638791	0.033473	Untreated	On support	1	1429		0
76661894	Age 60-69	Grade II	T1c	N0	1.8	BCS	Yes	No	Other Cause of Death	33	1	0	1	0	0	1	0	0	0.0643113	0.083787	Untreated	On support	1	5130		0
73197584	Age 60-69	Grade II	T1c	N0	1.3	Mastectomy	No	No	Alive	42	1	0	0	0	0	1	0	0	0.064319	0.112961	Untreated	On support	1	6706		0
52183040	Age 40-49	Grade II	T1c	N0	1.6	BCS	No	Yes	Alive	78	1	0	1	1	0	0	0	0	0.0645308	0.129475	Treated	On support	1	11065	7525	1	0
77677644	Age 40-49	Grade II	T1b	N0	0.7	BCS	Yes	No	Alive	11	1	0	1	1	0	0	0	0	0.0645365	0.121606	Untreated	On support	1	7198		0
61490046	Age 60-69	Grade I	T1b	N1	0.7	Mastectomy	No	No	Alive	61	0	0	0	0	0	1	0	0	0.0646287	0.280896	Untreated	On support	1	9601		0
9550993	Age 40-49	Grade II	T1c	N0	1.9	Mastectomy	No	No	Alive	21	1	0	0	1	0	0	0	0	0.064779	0.22004	Untreated	On support	1	9255		0
72737684	Age 60-69	Grade I	T1c	N0	1.1	No surgery	No	No	Other Cause of Death	23	0	0	0	0	0	1	0	0	0.0648131	0.0812902	Untreated	On support	1	4828		0
33904505	Age 50-59	Grade II	T1c	N0	1.5	BCS	Yes	No	Alive	39	1	0	1	0	1	0	0	0	0.065221	0.133729	Untreated	On support	1	7736		0
14629494	Age 50-59	Grade II	T1c	N0	1.2	BCS	Yes	No	Alive	38	1	0	1	0	1	0	0	0	0.0652255	0.133729	Untreated	On support	1	7737		0
39468745	Age 60-69	Grade II	T1c	N1	1.4	BCS	No	No	Alive	67	1	0	1	0	0	1	0	0	0.0653053	0.302516	Untreated	On support	1	9729		0
76556497	Age 70-79	Grade II	T1b	N0	0.9	Mastectomy	No	No	Alive	72	1	0	0	0	0	0	1	0	0.0654271	0.033473	Untreated	On support	1	1430		0
20193896	Age 60-69	Grade I	T1b	N1	1	BCS	Yes	No	Alive	47	0	0	1	0	0	1	0	0	0.0654391	0.219061	Untreated	On support	1	9223		0
59673578	Age 60-69	Grade II	T1c	N0	1.2	Mastectomy	No	No	Alive	18	1	0	0	0	0	1	0	0	0.0655148	0.112961	Untreated	On support	1	6707		0
76555342	Age 60-69	Grade II	T1c	N1	2	Mastectomy	Yes	Yes	Alive	75	1	0	0	0	0	1	0	0	0.0658414	0.528438	Treated	On support	1	11951	10327	1	0
40412036	Age 70-79	Grade II	T1c	N0	1.8	Mastectomy	No	No	Alive	40	1	0	0	0	0	0	1	0	0.0660615	0.0482355	Untreated	On support	1	2789		0
27521716	Age 60-69	Grade II	T1c	N1	1.7	BCS	Yes	No	Alive	7	1	0	1	0	0	1	0	0	0.0662973	0.371381	Untreated	On support	1	9907		0
40551770	Age 50-59	Grade II	T1c	N0	1.5	Mastectomy	No	No	Alive	2	1	0	0	0	1	0	0	0	0.066302	0.176934	Untreated	On support	1	8729		0
4646151	Age 60-69	Grade II	T1b	N0	0.9	BCS	Yes	Yes	Alive	1	1	0	1	0	0	1	0	0	0.0663112	0.0588163	Treated	On support	1	10670	3318	1	0
73196131	Age 60-69	Grade II	T1c	N0	2	BCS	Yes	No	Alive	50	1	0	1	0	0	1	0	0	0.0663416	0.083787	Untreated	On support	1	5131		0
15079074	Age 40-49	Grade II	T1b	N0	0.7	Mastectomy	No	No	Alive	20	1	0	0	1	0	0	0	0	0.0664539	0.161625	Untreated	On support	1	8348		0
72183815	Age 50-59	Grade II	T1c	N0	1.2	BCS	Yes	No	Alive	80	1	0	1	0	1	0	0	0	0.0665862	0.133729	Untreated	On support	1	7738		0
26916490	Age 70-79	Grade II	T1b	N0	0.8	Mastectomy	No	No	Alive	60	1	0	0	0	0	0	1	0	0.0669745	0.033473	Untreated	On support	1	1431		0
54329410	Age 60-69	Grade I	T1b	N0	1	Mastectomy	Yes	No	Alive	37	0	0	0	0	0	1	0	0	0.0670318	0.0760935	Untreated	On support	1	4628		0
40453963	Age 50-59	Grade I	T1b	N0	0.6	BCS	No	No	Alive	32	0	0	1	0	1	0	0	0	0.0671104	0.0510632	Untreated	On support	1	3142		0
63381370	Age 50-59	Grade II	T1c	N0	1.2	BCS	Yes	No	Alive	0	1	0	1	0	1	0	0	0	0.0672209	0.133729	Untreated	On support	1	7739		0
29408420	Age 50-59	Grade II	T1b	N1	1	Mastectomy	No	Yes	Alive	36	1	0	0	0	1	0	0	0	0.0672789	0.48692	Treated	On support	1	11837	10198	1	0
20618230	Age 60-69	Grade I	T1c	N1	2	BCS	Yes	Yes	Alive	25	0	0	1	0	0	1	0	0	0.0673259	0.291027	Treated	On support	1	11519	9664	1	0
20635673	Age 40-49	Grade II	T1c	N0	1.5	BCS	Yes	No	Alive	32	1	0	1	1	0	0	0	0	0.0673967	0.168463	Untreated	On support	1	8567		0
1741896	Age 70-79	Grade II	T1c	N0	1.5	Mastectomy	No	No	Alive	25	1	0	0	0	0	0	1	0	0.0674011	0.0482355	Untreated	On support	1	2790		0
19668142	Age 60-69	Grade II	T1c	N0	1.5	Mastectomy	No	No	Alive	18	1	0	0	0	0	1	0	0	0.0675447	0.112961	Untreated	On support	1	6708		0
39395304	Age 50-59	Grade II	T1c	N0	1.5	Mastectomy	No	No	Breast	69	1	0	0	0	1	0	0	0	0.0675585	0.176934	Untreated	On support	1	8730		0
40441915	Age 60-69	Grade II	T1c	N0	1.4	BCS	Yes	No	Alive	39	1	0	1	0	0	1	0	0	0.0677323	0.083787	Untreated	On support	1	5132		0
74821530	Age 60-69	Grade I	T1c	N0	1.1	Mastectomy	No	No	Other Cause of Death	40	0	0	0	0	0	1	0	0	0.0679586	0.0812902	Untreated	On support	1	4829		0
59294990	Age 70-79	Grade II	T1c	N0	1.3	Mastectomy	No	No	Alive	43	1	0	0	0	0	0	1	0	0.0680218	0.0482355	Untreated	On support	1	2791		0
38372543	Age 50-59	Grade II	T1b	N0	0.9	Mastectomy	Yes	No	Alive	6	1	0	0	0	1	0	0	0	0.0680299	0.166733	Untreated	On support	1	8548		0
9577288	Age 50-59	Grade III	T1b	N0	0.6	BCS	Yes	No	Alive	6	0	1	1	0	1	0	0	0	0.068093	0.180272	Untreated	On support	1	9009		0
52191425	Age 60-69	Grade II	T1c	N0	1.1	Mastectomy	No	No	Other Cause of Death	68	1	0	0	0	0	1	0	0	0.0680974	0.112961	Untreated	On support	1	6709		0
53854871	Age 60-69	Grade II	T1c	N0	2	BCS	No	No	Other Cause of Death	26	1	0	1	0	0	1	0	0	0.0681007	0.0629134	Untreated	On support	1	4187		0
54373554	Age 50-59	Grade II	T1b	N0	0.7	Mastectomy	No	Yes	Alive	35	1	0	0	0	1	0	0	0	0.0683745	0.128084	Treated	On support	1	11045	7389	1	0
39952864	Age 50-59	Grade I	T1b	N1	0.9	BCS	Yes	No	Alive	52	0	0	1	0	1	0	0	0	0.0684637	0.321353	Untreated	On support	1	9787		0
33903626	Age 60-69	Grade II	T1c	N0	1.4	Mastectomy	No	Yes	Alive	38	1	0	0	0	0	1	0	0	0.0686185	0.112961	Treated	On support	1	10953	6682	1	0
70578578	Age 50-59	Grade II	T1c	N0	2	Mastectomy	No	Yes	Alive	24	1	0	0	0	1	0	0	0	0.0687603	0.176934	Treated	On support	1	11281	8711	1	0
1780723	Age 60-69	Grade II	T1c	N0	1.5	BCS	Yes	No	Alive	6	1	0	1	0	0	1	0	0	0.0689833	0.083787	Untreated	On support	1	5133		0
14614814	Age 50-59	Grade II	T1c	N0	1.8	BCS	Yes	No	Alive	46	1	0	1	0	1	0	0	0	0.0690686	0.133729	Untreated	On support	1	7740		0
55399020	Age 60-69	Grade II	T1c	N1	1.2	BCS	Yes	No	Alive	16	1	0	1	0	0	1	0	0	0.0691769	0.371381	Untreated	On support	1	9908		0
32561231	Age 60-69	Grade II	T1c	N0	1.8	Mastectomy	No	No	Alive	35	1	0	0	0	0	1	0	0	0.0692122	0.112961	Untreated	On support	1	6710		0
40436015	Age 60-69	Grade I	T1b	N0	1	Mastectomy	No	Yes	Alive	31	0	0	0	0	0	1	0	0	0.0694547	0.0570173	Treated	On support	1	10659	3188	1	0
53265084	Age 60-69	Grade II	T1c	N0	1.4	BCS	No	No	Alive	57	1	0	1	0	0	1	0	0	0.0696118	0.0629134	Untreated	On support	1	4188		0
62676605	Age 50-59	Grade I	T1c	N0	1.5	Mastectomy	No	No	Alive	66	0	0	0	0	1	0	0	0	0.0698005	0.129955	Untreated	On support	1	7564		0
53313989	Age 50-59	Grade II	T1b	N0	1	No surgery	No	No	Alive	0	1	0	0	0	1	0	0	0	0.0701518	0.128084	Untreated	On support	1	7395		0
62699850	Age 50-59	Grade I	T1c	N0	1.5	Mastectomy	No	No	Alive	53	0	0	0	0	1	0	0	0	0.0703092	0.129955	Untreated	On support	1	7565		0
54251908	Age 70-79	Grade I	T1c	N1	1.2	BCS	Yes	No	Alive	42	0	0	1	0	0	0	1	0	0.0704876	0.140423	Untreated	On support	1	8185		0
7856215	Age 60-69	Grade II	T1c	N0	1.1	Mastectomy	No	No	Alive	28	1	0	0	0	0	1	0	0	0.070528	0.112961	Untreated	On support	1	6711		0
72184953	Age 60-69	Grade III	T1c	N0	2	BCS	Yes	No	Alive	78	0	1	1	0	0	1	0	0	0.0706885	0.160119	Untreated	On support	1	8285		0
52701235	Age 60-69	Grade II	T1b	N0	0.8	BCS	No	No	Alive	68	1	0	1	0	0	1	0	0	0.0707719	0.0438658	Untreated	On support	1	2636		0
8390296	Age 50-59	Grade II	T1c	N0	1.5	Mastectomy	No	Yes	Breast	53	1	0	0	0	1	0	0	0	0.0708641	0.176934	Treated	On support	1	11282	8712	1	0
76513467	Age 50-59	Grade II	T1b	N0	0.8	Mastectomy	No	No	Alive	58	1	0	0	0	1	0	0	0	0.0709076	0.128084	Untreated	On support	1	7396		0
702965	Age 60-69	Grade II	T1c	N0	1.5	BCS	Yes	No	Alive	37	1	0	1	0	0	1	0	0	0.0711051	0.083787	Untreated	On support	1	5134		0
27444862	Age 50-59	Grade II	T1c	N0	1.5	BCS	Yes	No	Alive	27	1	0	1	0	1	0	0	0	0.0715157	0.133729	Untreated	On support	1	7741		0
45468743	Age 60-69	Grade I	T1c	N1	1.1	BCS	Yes	No	Alive	73	0	0	1	0	0	1	0	0	0.0717486	0.291027	Untreated	On support	1	9677		0
54844249	Age 50-59	Grade II	T1b	N1	0.6	Mastectomy	No	No	Alive	31	1	0	0	0	1	0	0	0	0.07218	0.48692	Untreated	On support	1	10198		0
4005649	Age 60-69	Grade II	T1c	N1	1.5	BCS	Yes	No	Alive	74	1	0	1	0	0	1	0	0	0.0722964	0.371381	Untreated	On support	1	9909		0
40002235	Age 60-69	Grade II	T1b	N0	1	Mastectomy	No	No	Alive	41	1	0	0	0	0	1	0	0	0.0725404	0.0800556	Untreated	On support	1	4644		0
62699093	Age 60-69	Grade I	T1c	N0	1.2	Mastectomy	No	Yes	Alive	59	0	0	0	0	0	1	0	0	0.0725764	0.0812902	Treated	On support	1	10765	4820	1	0
73863036	Age 60-69	Grade II	T1b	N1	0.7	BCS	Yes	No	Alive	11	1	0	1	0	0	1	0	0	0.0727594	0.287605	Untreated	On support	1	9624		0
72757751	Age 50-59	Grade II	T1c	N0	1.4	BCS	Yes	No	Alive	53	1	0	1	0	1	0	0	0	0.0728201	0.133729	Untreated	On support	1	7742		0
24065582	Age 70-79	Grade II	T1c	N0	1.5	Mastectomy	No	No	Alive	45	1	0	0	0	0	0	1	0	0.0729994	0.0482355	Untreated	On support	1	2792		0
52661052	Age 60-69	Grade I	T1c	N0	1.8	Mastectomy	No	No	Alive	33	0	0	0	0	0	1	0	0	0.0730062	0.0812902	Untreated	On support	1	4830		0
31996201	Age 70-79	Grade II	T1b	N0	0.8	Mastectomy	No	Yes	Alive	3	1	0	0	0	0	0	1	0	0.0730462	0.033473	Treated	On support	1	10573	1424	1	0
26868999	Age 50-59	Grade II	T1b	N0	0.9	BCS	Yes	Yes	Alive	72	1	0	1	0	1	0	0	0	0.0730687	0.0954244	Treated	On support	1	10887	6106	1	0
55945189	Age 50-59	Grade II	T1c	N0	1.7	Mastectomy	No	No	Alive	1	1	0	0	0	1	0	0	0	0.0731497	0.176934	Untreated	On support	1	8731		0
26442777	Age 60-69	Grade II	T1c	N1	1.5	BCS	Yes	No	Alive	79	1	0	1	0	0	1	0	0	0.0737314	0.371381	Untreated	On support	1	9910		0
53280605	Age 70-79	Grade II	T1c	N0	1.5	Mastectomy	No	No	Alive	58	1	0	0	0	0	0	1	0	0.0737601	0.0482355	Untreated	On support	1	2793		0
40455193	Age 50-59	Grade II	T1b	N0	0.8	No surgery	No	No	Alive	27	1	0	0	0	1	0	0	0	0.0738152	0.128084	Untreated	On support	1	7397		0
72194767	Age 50-59	Grade II	T1b	N0	1	Mastectomy	No	No	Alive	76	1	0	0	0	1	0	0	0	0.073825	0.128084	Untreated	On support	1	7398		0
57001660	Age 60-69	Grade I	T1c	N0	1.2	BCS	No	No	Alive	11	0	0	1	0	0	1	0	0	0.0738458	0.0445693	Untreated	On support	1	2696		0
20663547	Age 50-59	Grade II	T1c	N1	1.6	Mastectomy	No	No	Alive	16	1	0	0	0	1	0	0	0	0.0741476	0.581374	Untreated	On support	1	10395		0
16950358	Age 50-59	Grade I	T1c	N0	1.1	BCS	Yes	No	Alive	69	0	0	1	0	1	0	0	0	0.0742729	0.0968711	Untreated	On support	1	6374		0
9535319	Age 40-49	Grade II	T1c	N0	1.2	BCS	Yes	No	Alive	8	1	0	1	1	0	0	0	0	0.074572	0.168463	Untreated	On support	1	8568		0
4592005	Age 50-59	Grade II	T1c	N0	1.9	BCS	Yes	No	Alive	19	1	0	1	0	1	0	0	0	0.0746377	0.133729	Untreated	On support	1	7743		0
71546893	Age 60-69	Grade II	T1c	N0	1.7	Mastectomy	No	No	Alive	19	1	0	0	0	0	1	0	0	0.0748402	0.112961	Untreated	On support	1	6712		0
52691037	Age 50-59	Grade I	T1b	N0	0.8	Mastectomy	No	No	Alive	72	0	0	0	0	1	0	0	0	0.0748575	0.0926158	Untreated	On support	1	5983		0
72742574	Age 60-69	Grade I	T1c	N0	1.6	Mastectomy	No	No	Alive	55	0	0	0	0	0	1	0	0	0.074915	0.0812902	Untreated	On support	1	4831		0
8991035	Age 40-49	Grade II	T1c	N0	1.8	BCS	Yes	Yes	Alive	41	1	0	1	1	0	0	0	0	0.07501	0.168463	Treated	On support	1	11243	8559	1	0
22491341	Age 60-69	Grade II	T1c	N0	1.7	Mastectomy	No	No	Alive	56	1	0	0	0	0	1	0	0	0.0750865	0.112961	Untreated	On support	1	6713		0
53294162	Age 50-59	Grade II	T1c	N0	1.4	BCS	Yes	No	Alive	55	1	0	1	0	1	0	0	0	0.0751061	0.133729	Untreated	On support	1	7744		0
4122381	Age 40-49	Grade I	T1c	N1	1.5	Mastectomy	No	Yes	Alive	41	0	0	0	1	0	0	0	0	0.0751765	0.558761	Treated	On support	1	11988	10364	1	0
55461658	Age 50-59	Grade I	T1c	N0	1.7	BCS	Yes	No	Alive	7	0	0	1	0	1	0	0	0	0.0753081	0.0968711	Untreated	On support	1	6375		0
73221877	Age 60-69	Grade II	T1c	N0	1.5	BCS	Yes	No	Alive	41	1	0	1	0	0	1	0	0	0.0758104	0.083787	Untreated	On support	1	5135		0
31946241	Age 50-59	Grade II	T1c	N0	1.5	BCS	Yes	No	Alive	24	1	0	1	0	1	0	0	0	0.0760764	0.133729	Untreated	On support	1	7745		0
26978982	Age 50-59	Grade II	T1c	N0	1.5	BCS	No	No	Alive	44	1	0	1	0	1	0	0	0	0.076098	0.101796	Untreated	On support	1	6584		0
4096373	Age 50-59	Grade II	T1b	N0	0.8	Mastectomy	No	No	Alive	51	1	0	0	0	1	0	0	0	0.0761289	0.128084	Untreated	On support	1	7399		0
40430693	Age 50-59	Grade I	T1c	N1	1.5	Mastectomy	Yes	Yes	Alive	41	0	0	0	0	1	0	0	0	0.0761517	0.567918	Treated	On support	1	12040	10416	1	0.0134562
27459454	Age 60-69	Grade II	T1c	N1	2	Mastectomy	No	No	Alive	22	1	0	0	0	0	1	0	0	0.0762983	0.451361	Untreated	On support	1	10107		0
54852938	Age 50-59	Grade II	T1c	N0	1.2	BCS	Yes	No	Alive	26	1	0	1	0	1	0	0	0	0.0763076	0.133729	Untreated	On support	1	7746		0
31455301	Age 40-49	Grade II	T1b	N0	0.8	BCS	Yes	No	Alive	83	1	0	1	1	0	0	0	0	0.0764175	0.121606	Untreated	On support	1	7199		0
77717363	Age 50-59	Grade II	T1b	N0	0.7	BCS	Yes	No	Alive	0	1	0	1	0	1	0	0	0	0.0766653	0.0954244	Untreated	On support	1	6121		0
77637469	Age 60-69	Grade II	T1c	N0	1.2	BCS	Yes	Yes	Alive	21	1	0	1	0	0	1	0	0	0.0768089	0.083787	Treated	On support	1	10794	5076	1	0
73761963	Age 60-69	Grade II	T1c	N0	1.4	BCS	Yes	No	Alive	11	1	0	1	0	0	1	0	0	0.0770279	0.083787	Untreated	On support	1	5136		0
20186882	Age 60-69	Grade II	T1b	N0	0.8	Mastectomy	No	No	Alive	50	1	0	0	0	0	1	0	0	0.0770976	0.0800556	Untreated	On support	1	4645		0
40508537	Age 60-69	Grade II	T1c	N0	1.3	BCS	Yes	No	Alive	20	1	0	1	0	0	1	0	0	0.0771316	0.083787	Untreated	On support	1	5137		0
25172153	Age 60-69	Grade II	T1c	N0	1.2	BCS	Yes	No	Alive	56	1	0	1	0	0	1	0	0	0.077142	0.083787	Untreated	On support	1	5138		0
4032919	Age 60-69	Grade II	T1c	N0	1.2	BCS	Yes	No	Alive	67	1	0	1	0	0	1	0	0	0.0774052	0.083787	Untreated	On support	1	5139		0
53163366	Age 40-49	Grade III	T1c	N1	1.8	BCS	No	Yes	Breast	17	0	1	1	1	0	0	0	0	0.0774912	0.66701	Treated	On support	1	12243	10004	1	0.29563
73190012	Age 60-69	Grade II	T1c	N0	1.2	BCS	Yes	No	Alive	62	1	0	1	0	0	1	0	0	0.0776168	0.083787	Untreated	On support	1	5140		0
26360771	Age 50-59	Grade II	T1c	N0	1.3	Mastectomy	No	No	Alive	16	1	0	0	0	1	0	0	0	0.0776186	0.176934	Untreated	On support	1	8732		0
20145573	Age 40-49	Grade II	T1c	N1	1.6	BCS	Yes	No	Alive	68	1	0	1	1	0	0	0	0	0.0776274	0.566874	Untreated	On support	1	10370		0
33478777	Age 60-69	Grade I	T1c	N0	1.2	Mastectomy	No	No	Alive	50	0	0	0	0	0	1	0	0	0.0777215	0.0812902	Untreated	On support	1	4832		0
14515226	Age 40-49	Grade II	T1b	N0	1	BCS	Yes	No	Alive	77	1	0	1	1	0	0	0	0	0.0777663	0.121606	Untreated	On support	1	7200		0
53237771	Age 60-69	Grade II	T1c	N1	1.2	Mastectomy	Yes	Yes	Alive	70	1	0	0	0	0	1	0	0	0.077782	0.528438	Treated	On support	1	11952	10328	1	0
54801628	Age 60-69	Grade II	T1b	N0	0.7	BCS	No	Yes	Other Cause of Death	7	1	0	1	0	0	1	0	0	0.0778286	0.0438658	Treated	On support	1	10616	2633	1	0
31927657	Age 40-49	Grade I	T1c	N0	1.3	Mastectomy	No	No	Alive	32	0	0	0	1	0	0	0	0	0.07792	0.163894	Untreated	On support	1	8453		0
53786801	Age 60-69	Grade II	T1c	N0	1.6	BCS	Yes	No	Alive	50	1	0	1	0	0	1	0	0	0.0779603	0.083787	Untreated	On support	1	5141		0
72780852	Age 50-59	Grade II	T1c	N1	1.8	Mastectomy	No	No	Alive	51	1	0	0	0	1	0	0	0	0.0780229	0.581374	Untreated	On support	1	10396		0
15109774	Age 50-59	Grade I	T1b	N1	0.7	BCS	Yes	No	Alive	12	0	0	1	0	1	0	0	0	0.0782391	0.321353	Untreated	On support	1	9788		0
40518791	Age 50-59	Grade II	T1c	N0	1.2	BCS	Yes	No	Alive	20	1	0	1	0	1	0	0	0	0.0783844	0.133729	Untreated	On support	1	7747		0
4644475	Age 60-69	Grade I	T1c	N1	1.8	Mastectomy	Yes	Yes	Alive	5	0	0	0	0	0	1	0	0	0.0784908	0.437768	Treated	On support	1	11770	10099	1	0
55945499	Age 70-79	Grade II	T1c	N1	2	BCS	Yes	No	Alive	7	1	0	1	0	0	0	1	0	0.0785751	0.190359	Untreated	On support	1	9077		0
60788081	Age 60-69	Grade I	T1c	N1	1.9	Mastectomy	Yes	No	Alive	49	0	0	0	0	0	1	0	0	0.0788146	0.437768	Untreated	On support	1	10091		0
27471031	Age 50-59	Grade II	T1b	N0	0.9	Mastectomy	No	No	Alive	20	1	0	0	0	1	0	0	0	0.0789762	0.128084	Untreated	On support	1	7400		0
25281213	Age 70-79	Grade II	T1c	N0	1.8	Mastectomy	No	No	Alive	39	1	0	0	0	0	0	1	0	0.0793155	0.0482355	Untreated	On support	1	2794		0
20143662	Age 60-69	Grade II	T1c	N1	1.1	BCS	Yes	No	Alive	71	1	0	1	0	0	1	0	0	0.0794511	0.371381	Untreated	On support	1	9911		0
55363744	Age 70-79	Grade II	T1c	N0	1.1	Mastectomy	No	No	Alive	20	1	0	0	0	0	0	1	0	0.0798284	0.0482355	Untreated	On support	1	2795		0
27489339	Age 70-79	Grade II	T1c	N1	1.5	Mastectomy	Yes	No	Alive	15	1	0	0	0	0	0	1	0	0.0798418	0.308422	Untreated	On support	1	9745		0
53856055	Age <40	Grade III	T1c	N1	1.4	Mastectomy	No	Yes	Alive	46	0	1	0	0	0	0	0	0	0.0800339	0.86599	Treated	On support	1	12331	9801	1	0.544637
40012617	Age 50-59	Grade I	T1c	N0	1.4	Mastectomy	No	No	Alive	42	0	0	0	0	1	0	0	0	0.0801667	0.129955	Untreated	On support	1	7566		0
63296749	Age 40-49	Grade III	T1c	N1	1.4	Mastectomy	No	Yes	Alive	14	0	1	0	1	0	0	0	0	0.0806201	0.791644	Treated	On support	1	12314	9835	1	0.454458
59731511	Age 60-69	Grade II	T1c	N1	1.8	BCS	Yes	Yes	Alive	3	1	0	1	0	0	1	0	0	0.0806284	0.371381	Treated	On support	1	11638	9903	1	0
29454757	Age 50-59	Grade II	T1c	N1	1.2	BCS	Yes	No	Alive	7	1	0	1	0	1	0	0	0	0.0809395	0.499322	Untreated	On support	1	10258		0
4636451	Age 60-69	Grade III	T1c	N0	1.7	BCS	Yes	Yes	Alive	9	0	1	1	0	0	1	0	0	0.0809523	0.160119	Treated	On support	1	11187	8280	1	0
16541054	Age 40-49	Grade II	T1c	N0	1.6	Mastectomy	No	No	Alive	43	1	0	0	1	0	0	0	0	0.0809946	0.22004	Untreated	On support	1	9256		0
53781555	Age 50-59	Grade III	T1c	N0	1.1	Mastectomy	No	No	Alive	51	0	1	0	0	1	0	0	0	0.0810267	0.309464	Untreated	On support	1	9762		0
76525202	Age 50-59	Grade II	T1b	N0	0.7	Mastectomy	No	No	Alive	22	1	0	0	0	1	0	0	0	0.0811617	0.128084	Untreated	On support	1	7401		0
59256854	Age 40-49	Grade II	T1c	N0	1.8	Mastectomy	No	No	Alive	49	1	0	0	1	0	0	0	0	0.0812852	0.22004	Untreated	On support	1	9257		0
53234031	Age 40-49	Grade II	T1c	N1	1.2	Mastectomy	Yes	Yes	Alive	60	1	0	0	1	0	0	0	0	0.0815237	0.712853	Treated	On support	1	12260	9987	1	0.341473
20158291	Age 70-79	Grade I	T1c	N1	2	Mastectomy	No	Yes	Alive	62	0	0	0	0	0	0	1	0	0.0816343	0.185329	Treated	On support	1	11333	9034	1	0
73178212	Age 50-59	Grade II	T1c	N0	1.2	BCS	Yes	No	Alive	45	1	0	1	0	1	0	0	0	0.082007	0.133729	Untreated	On support	1	7748		0
29417440	Age 50-59	Grade I	T1c	N1	1.4	Mastectomy	No	Yes	Alive	27	0	0	0	0	1	0	0	0	0.0822287	0.49108	Treated	On support	1	11863	10229	1	0
20604687	Age 50-59	Grade II	T1c	N0	1.8	Mastectomy	No	No	Alive	30	1	0	0	0	1	0	0	0	0.0823254	0.176934	Untreated	On support	1	8733		0
66143887	Age 60-69	Grade II	T1b	N0	0.7	Mastectomy	No	No	Alive	37	1	0	0	0	0	1	0	0	0.0824641	0.0800556	Untreated	On support	1	4646		0
9054668	Age 50-59	Grade II	T1b	N0	0.7	Mastectomy	No	No	Alive	58	1	0	0	0	1	0	0	0	0.0825025	0.128084	Untreated	On support	1	7402		0
77172767	Age 60-69	Grade II	T1b	N0	1	Mastectomy	No	No	Alive	28	1	0	0	0	0	1	0	0	0.0827655	0.0800556	Untreated	On support	1	4647		0
49449795	Age 60-69	Grade II	T1c	N1	1.7	BCS	No	No	Alive	47	1	0	1	0	0	1	0	0	0.0828805	0.302516	Untreated	On support	1	9730		0
22580211	Age 50-59	Grade II	T1b	N1	1	Mastectomy	No	No	Alive	3	1	0	0	0	1	0	0	0	0.0829031	0.48692	Untreated	On support	1	10199		0
36664499	Age 70-79	Grade II	T1c	N1	1.4	Mastectomy	No	No	Alive	24	1	0	0	0	0	0	1	0	0.0829115	0.246652	Untreated	On support	1	9515		0
54915597	Age 40-49	Grade II	T1c	N1	1.5	Mastectomy	Yes	Yes	Alive	26	1	0	0	1	0	0	0	0	0.0830453	0.712853	Treated	On support	1	12261	9986	1	0.341473
54331165	Age 60-69	Grade I	T1b	N1	1	Mastectomy	Yes	No	Alive	42	0	0	0	0	0	1	0	0	0.0832333	0.347289	Untreated	On support	1	9836		0
54865197	Age 50-59	Grade I	T1c	N0	1.8	BCS	Yes	No	Alive	29	0	0	1	0	1	0	0	0	0.0833402	0.0968711	Untreated	On support	1	6376		0
61459579	Age 40-49	Grade II	T1b	N0	0.9	BCS	No	No	Alive	39	1	0	1	1	0	0	0	0	0.0833784	0.0922593	Untreated	On support	1	5959		0
13953500	Age 50-59	Grade II	T1c	N1	2	Mastectomy	Yes	Yes	Alive	21	1	0	0	0	1	0	0	0	0.0834552	0.654179	Treated	On support	1	12206	10162	1	0.202818
59288502	Age 70-79	Grade I	T1c	N1	1.9	Mastectomy	No	No	Alive	7	0	0	0	0	0	0	1	0	0.0834931	0.185329	Untreated	On support	1	9033		0
40423481	Age 60-69	Grade II	T1c	N0	1.5	Mastectomy	No	No	Alive	36	1	0	0	0	0	1	0	0	0.0837043	0.112961	Untreated	On support	1	6714		0
9524323	Age 50-59	Grade II	T1b	N0	1	BCS	Yes	No	Alive	29	1	0	1	0	1	0	0	0	0.0837269	0.0954244	Untreated	On support	1	6122		0
26438723	Age 50-59	Grade II	T1c	N0	1.2	BCS	Yes	No	Alive	81	1	0	1	0	1	0	0	0	0.083727	0.133729	Untreated	On support	1	7749		0
53284087	Age 50-59	Grade I	T1b	N0	0.8	Mastectomy	No	No	Alive	59	0	0	0	0	1	0	0	0	0.084036	0.0926158	Untreated	On support	1	5984		0
54819209	Age 40-49	Grade I	T1b	N0	0.8	Mastectomy	No	No	Alive	20	0	0	0	1	0	0	0	0	0.0840543	0.118127	Untreated	On support	1	7146		0
74286695	Age 50-59	Grade II	T1c	N0	1.2	BCS	Yes	No	Alive	4	1	0	1	0	1	0	0	0	0.0841279	0.133729	Untreated	On support	1	7750		0
73810680	Age 60-69	Grade I	T1c	N0	1.6	Mastectomy	No	No	Alive	22	0	0	0	0	0	1	0	0	0.0841835	0.0812902	Untreated	On support	1	4833		0
54910875	Age 50-59	Grade I	T1b	N0	0.7	Mastectomy	No	No	Alive	23	0	0	0	0	1	0	0	0	0.0842095	0.0926158	Untreated	On support	1	5985		0
2993534	Age 60-69	Grade II	T1c	N0	1.4	Mastectomy	No	No	Alive	82	1	0	0	0	0	1	0	0	0.0843811	0.112961	Untreated	On support	1	6715		0
22538966	Age 60-69	Grade I	T1c	N0	1.5	Mastectomy	No	No	Alive	23	0	0	0	0	0	1	0	0	0.0847016	0.0812902	Untreated	On support	1	4834		0
59219980	Age 50-59	Grade I	T1b	N0	0.7	Mastectomy	No	No	Alive	58	0	0	0	0	1	0	0	0	0.0849001	0.0926158	Untreated	On support	1	5986		0
62773301	Age 50-59	Grade I	T1c	N1	1.4	BCS	No	No	Alive	5	0	0	1	0	1	0	0	0	0.0850718	0.337187	Untreated	On support	1	9831		0
33517940	Age 60-69	Grade II	T1c	N0	1.7	BCS	Yes	Yes	Alive	83	1	0	1	0	0	1	0	0	0.0851972	0.083787	Treated	On support	1	10795	5077	1	0
24640472	Age 40-49	Grade II	T1c	N1	1.6	Mastectomy	Yes	Yes	Alive	21	1	0	0	1	0	0	0	0	0.0852127	0.712853	Treated	On support	1	12262	9985	1	0.341473
35554795	Age 70-79	Grade III	T1c	N0	1.4	Mastectomy	No	No	Alive	38	0	1	0	0	0	0	1	0	0.0854508	0.0955572	Untreated	On support	1	6340		0
26433017	Age 50-59	Grade II	T1c	N1	1.8	BCS	Yes	No	Alive	82	1	0	1	0	1	0	0	0	0.0855326	0.499322	Untreated	On support	1	10259		0
31927199	Age 60-69	Grade II	T1b	N0	0.8	Mastectomy	No	No	Alive	28	1	0	0	0	0	1	0	0	0.0857589	0.0800556	Untreated	On support	1	4648		0
66752596	Age 60-69	Grade I	T1c	N0	1.8	Mastectomy	No	No	Other Cause of Death	6	0	0	0	0	0	1	0	0	0.0857871	0.0812902	Untreated	On support	1	4835		0
39394947	Age 50-59	Grade II	T1b	N0	0.8	Mastectomy	Yes	Yes	Alive	78	1	0	0	0	1	0	0	0	0.0858044	0.166733	Treated	On support	1	11235	8548	1	0
9588714	Age 40-49	Grade II	T1c	N0	1.5	Mastectomy	No	No	Alive	2	1	0	0	1	0	0	0	0	0.0858734	0.22004	Untreated	On support	1	9258		0
73307029	Age 60-69	Grade II	T1c	N1	1.5	BCS	Yes	No	Alive	33	1	0	1	0	0	1	0	0	0.0858811	0.371381	Untreated	On support	1	9912		0
52743586	Age 60-69	Grade I	T1c	N0	1.2	Mastectomy	No	No	Alive	70	0	0	0	0	0	1	0	0	0.0859461	0.0812902	Untreated	On support	1	4836		0
54967270	Age 50-59	Grade II	T1b	N0	0.6	Mastectomy	No	No	Alive	9	1	0	0	0	1	0	0	0	0.0859593	0.128084	Untreated	On support	1	7403		0
24099337	Age 50-59	Grade II	T1c	N0	1.9	BCS	Yes	No	Alive	49	1	0	1	0	1	0	0	0	0.0859845	0.133729	Untreated	On support	1	7751		0
9533035	Age 50-59	Grade II	T1c	N0	1.3	BCS	Yes	No	Alive	23	1	0	1	0	1	0	0	0	0.0859846	0.133729	Untreated	On support	1	7752		0
29012567	Age 40-49	Grade I	T1c	N0	1.5	Mastectomy	No	Yes	Alive	70	0	0	0	1	0	0	0	0	0.0860461	0.163894	Treated	On support	1	11222	8449	1	0
26988522	Age 70-79	Grade II	T1c	N1	1.7	Mastectomy	No	No	Alive	41	1	0	0	0	0	0	1	0	0.0860551	0.246652	Untreated	On support	1	9516		0
53839210	Age 50-59	Grade II	T1b	N0	0.9	BCS	Yes	No	Alive	46	1	0	1	0	1	0	0	0	0.0861621	0.0954244	Untreated	On support	1	6123		0
54909612	Age 70-79	Grade I	T1c	N1	1.9	BCS	Yes	No	Alive	32	0	0	1	0	0	0	1	0	0.0864302	0.140423	Untreated	On support	1	8186		0
72689793	Age 60-69	Grade II	T1b	N0	0.7	BCS	No	No	Alive	63	1	0	1	0	0	1	0	0	0.086443	0.0438658	Untreated	On support	1	2637		0
4027712	Age 40-49	Grade II	T1c	N0	1.8	BCS	Yes	Yes	Alive	73	1	0	1	1	0	0	0	0	0.0867478	0.168463	Treated	On support	1	11244	8560	1	0
52652643	Age 60-69	Grade II	T1c	N0	1.5	Mastectomy	No	No	Alive	57	1	0	0	0	0	1	0	0	0.0868176	0.112961	Untreated	On support	1	6716		0
9484512	Age 60-69	Grade III	T1b	N0	0.8	BCS	No	Yes	Alive	46	0	1	1	0	0	1	0	0	0.0871078	0.0872937	Treated	On support	1	10860	5900	1	0
71094337	Age 60-69	Grade III	T1c	N0	1.5	BCS	Yes	No	Alive	41	0	1	1	0	0	1	0	0	0.0877797	0.160119	Untreated	On support	1	8286		0
20661626	Age 70-79	Grade I	T1c	N0	1.7	Mastectomy	No	No	Alive	17	0	0	0	0	0	0	1	0	0.0878127	0.0340158	Untreated	On support	1	1559		0
33061920	Age 70-79	Grade II	T1c	N1	1.6	Mastectomy	No	No	Alive	7	1	0	0	0	0	0	1	0	0.0878973	0.246652	Untreated	On support	1	9517		0
4007619	Age 50-59	Grade II	T1c	N0	1.8	BCS	Yes	No	Alive	73	1	0	1	0	1	0	0	0	0.0880495	0.133729	Untreated	On support	1	7753		0
55946983	Age 60-69	Grade I	T1c	N0	1.4	BCS	No	No	Alive	11	0	0	1	0	0	1	0	0	0.0882192	0.0445693	Untreated	On support	1	2697		0
76529238	Age 40-49	Grade II	T1c	N0	1.5	Mastectomy	No	No	Alive	81	1	0	0	1	0	0	0	0	0.0884217	0.22004	Untreated	On support	1	9259		0
22454388	Age 40-49	Grade I	T1c	N0	1.3	BCS	Yes	No	Other Cause of Death	7	0	0	1	1	0	0	0	0	0.0886079	0.123395	Untreated	On support	1	7310		0
72675361	Age 50-59	Grade II	T1b	N0	0.7	BCS	Yes	Yes	Alive	64	1	0	1	0	1	0	0	0	0.0886255	0.0954244	Treated	On support	1	10888	6107	1	0
13946065	Age 60-69	Grade II	T1c	N0	1.4	Mastectomy	No	No	Alive	52	1	0	0	0	0	1	0	0	0.0886962	0.112961	Untreated	On support	1	6717		0
73167418	Age 50-59	Grade II	T1b	N0	1	BCS	Yes	No	Alive	54	1	0	1	0	1	0	0	0	0.0886968	0.0954244	Untreated	On support	1	6124		0
73820557	Age 40-49	Grade II	T1c	N0	1.1	Mastectomy	No	No	Alive	12	1	0	0	1	0	0	0	0	0.0887416	0.22004	Untreated	On support	1	9260		0
39954660	Age 50-59	Grade II	T1c	N0	1.2	Mastectomy	Yes	No	Alive	52	1	0	0	0	1	0	0	0	0.0889484	0.226494	Untreated	On support	1	9457		0
31908852	Age 40-49	Grade I	T1c	N0	1.1	Mastectomy	No	No	Alive	19	0	0	0	1	0	0	0	0	0.0889497	0.163894	Untreated	On support	1	8454		0
36718112	Age 50-59	Grade II	T1c	N0	1.5	BCS	Yes	No	Alive	74	1	0	1	0	1	0	0	0	0.0892866	0.133729	Untreated	On support	1	7754		0
4591721	Age 60-69	Grade II	T1c	N1	1.6	No surgery	No	No	Alive	20	1	0	0	0	0	1	0	0	0.0894678	0.451361	Untreated	On support	1	10108		0
11707745	Age 70-79	Grade II	T1c	N1	1.1	BCS	Yes	No	Alive	1	1	0	1	0	0	0	1	0	0.0898058	0.190359	Untreated	On support	1	9078		0
59681871	Age 40-49	Grade II	T1c	N0	1.5	BCS	Yes	No	Alive	13	1	0	1	1	0	0	0	0	0.0899132	0.168463	Untreated	On support	1	8569		0
29002066	Age 50-59	Grade I	T1c	N0	1.1	BCS	Yes	No	Alive	79	0	0	1	0	1	0	0	0	0.0899707	0.0968711	Untreated	On support	1	6377		0
40455040	Age 40-49	Grade II	T1c	N1	2	Mastectomy	No	No	Alive	1	1	0	0	1	0	0	0	0	0.090342	0.645711	Untreated	On support	1	10474		0
73296552	Age 70-79	Grade II	T1c	N1	1.5	BCS	No	No	Alive	35	1	0	1	0	0	0	1	0	0.0904181	0.147201	Untreated	On support	1	8233		0
53730340	Age 60-69	Grade II	T1c	N0	1.2	Mastectomy	No	No	Alive	52	1	0	0	0	0	1	0	0	0.0907073	0.112961	Untreated	On support	1	6718		0
59737961	Age 60-69	Grade II	T1c	N0	1.4	Mastectomy	No	No	Alive	3	1	0	0	0	0	1	0	0	0.090777	0.112961	Untreated	On support	1	6719		0
59282491	Age 50-59	Grade II	T1c	N1	1.2	Mastectomy	No	No	Alive	41	1	0	0	0	1	0	0	0	0.0912246	0.581374	Untreated	On support	1	10397		0
40570369	Age 60-69	Grade I	T1b	N1	0.6	BCS	Yes	No	Alive	7	0	0	1	0	0	1	0	0	0.0918911	0.219061	Untreated	On support	1	9224		0
53223137	Age 50-59	Grade I	T1c	N0	2	BCS	Yes	No	Alive	61	0	0	1	0	1	0	0	0	0.0919736	0.0968711	Untreated	On support	1	6378		0
20114610	Age 70-79	Grade II	T1c	N1	2	BCS	Yes	No	Other Cause of Death	50	1	0	1	0	0	0	1	0	0.0920961	0.190359	Untreated	On support	1	9079		0
73762027	Age 40-49	Grade I	T1c	N0	1.3	BCS	No	Yes	Alive	24	0	0	1	1	0	0	0	0	0.0921763	0.093663	Treated	On support	1	10886	6089	1	0
33910422	Age 50-59	Grade I	T1b	N0	0.8	Mastectomy	No	No	Alive	34	0	0	0	0	1	0	0	0	0.0922279	0.0926158	Untreated	On support	1	5987		0
52711136	Age 50-59	Grade II	T1c	N0	1.7	BCS	Yes	No	Alive	67	1	0	1	0	1	0	0	0	0.0923153	0.133729	Untreated	On support	1	7755		0
20152185	Age 60-69	Grade II	T1c	N0	1.1	Mastectomy	No	No	Alive	67	1	0	0	0	0	1	0	0	0.092504	0.112961	Untreated	On support	1	6720		0
43295417	Age 60-69	Grade I	T1c	N0	2	Mastectomy	No	No	Alive	74	0	0	0	0	0	1	0	0	0.0925611	0.0812902	Untreated	On support	1	4837		0
17984174	Age 50-59	Grade II	T1c	N0	1.8	BCS	Yes	No	Alive	1	1	0	1	0	1	0	0	0	0.0927179	0.133729	Untreated	On support	1	7756		0
9475646	Age 50-59	Grade II	T1c	N0	1.2	Mastectomy	Yes	No	Alive	40	1	0	0	0	1	0	0	0	0.0928724	0.226494	Untreated	On support	1	9458		0
27012227	Age 50-59	Grade II	T1c	N1	1.2	Mastectomy	No	Yes	Alive	35	1	0	0	0	1	0	0	0	0.0930106	0.581374	Treated	On support	1	12056	10432	1	0
20580922	Age 50-59	Grade I	T1c	N0	2	Mastectomy	No	Yes	Alive	42	0	0	0	0	1	0	0	0	0.0930882	0.129955	Treated	On support	1	11077	7553	1	0
26973682	Age 50-59	Grade II	T1c	N0	1.2	Mastectomy	No	No	Alive	45	1	0	0	0	1	0	0	0	0.0942549	0.176934	Untreated	On support	1	8734		0
9479558	Age 60-69	Grade II	T1c	N1	1.5	BCS	Yes	No	Alive	47	1	0	1	0	0	1	0	0	0.0944219	0.371381	Untreated	On support	1	9913		0
77125087	Age 40-49	Grade II	T1c	N0	1.4	BCS	Yes	No	Alive	43	1	0	1	1	0	0	0	0	0.0944447	0.168463	Untreated	On support	1	8570		0
54803667	Age 60-69	Grade I	T1c	N1	1.8	Mastectomy	No	Yes	Alive	23	0	0	0	0	0	1	0	0	0.094577	0.363716	Treated	On support	1	11612	9856	1	0
28470698	Age 50-59	Grade I	T1b	N1	0.8	Mastectomy	No	Yes	Alive	47	0	0	0	0	1	0	0	0	0.0949218	0.397371	Treated	On support	1	11707	10016	1	0
40527262	Age 50-59	Grade II	T1c	N0	1.4	BCS	Yes	No	Alive	18	1	0	1	0	1	0	0	0	0.0949855	0.133729	Untreated	On support	1	7757		0
72102243	Age 40-49	Grade I	T1b	N0	0.9	BCS	Yes	No	Alive	33	0	0	1	1	0	0	0	0	0.0950792	0.0877509	Untreated	On support	1	5907		0
9478797	Age 40-49	Grade II	T1c	N0	1.4	Mastectomy	No	Yes	Alive	37	1	0	0	1	0	0	0	0	0.0954559	0.22004	Treated	On support	1	11390	9247	1	0
59709820	Age 40-49	Grade II	T1c	N1	1.5	BCS	Yes	No	Alive	9	1	0	1	1	0	0	0	0	0.0955212	0.566874	Untreated	On support	1	10371		0
20627549	Age 40-49	Grade II	T1b	N0	1	Mastectomy	No	No	Alive	30	1	0	0	1	0	0	0	0	0.095541	0.161625	Untreated	On support	1	8349		0
14646871	Age 50-59	Grade II	T1c	N0	1.5	BCS	Yes	No	Alive	38	1	0	1	0	1	0	0	0	0.0956861	0.133729	Untreated	On support	1	7758		0
31999400	Age 60-69	Grade I	T1c	N0	1.1	Mastectomy	No	No	Alive	2	0	0	0	0	0	1	0	0	0.0957236	0.0812902	Untreated	On support	1	4838		0
73324437	Age 60-69	Grade II	T1b	N0	1	BCS	No	Yes	Alive	28	1	0	1	0	0	1	0	0	0.0957509	0.0438658	Treated	On support	1	10617	2634	1	0
54332913	Age 40-49	Grade II	T1c	N0	1.5	BCS	Yes	Yes	Alive	38	1	0	1	1	0	0	0	0	0.0959284	0.168463	Treated	On support	1	11245	8561	1	0
54376813	Age 50-59	Grade I	T1b	N0	0.6	Mastectomy	No	No	Alive	33	0	0	0	0	1	0	0	0	0.096098	0.0926158	Untreated	On support	1	5988		0
13956825	Age 60-69	Grade I	T1c	N1	1.3	BCS	Yes	Yes	Alive	21	0	0	1	0	0	1	0	0	0.0963693	0.291027	Treated	On support	1	11520	9665	1	0
4556161	Age 50-59	Grade I	T1c	N0	1.5	BCS	Yes	No	Alive	31	0	0	1	0	1	0	0	0	0.096404	0.0968711	Untreated	On support	1	6379		0
52616970	Age <40	Grade I	T1c	N1	1.2	Mastectomy	No	No	Alive	78	0	0	0	0	0	0	0	0	0.0965209	0.682922	Untreated	On support	1	10531		0
6781186	Age 60-69	Grade II	T1c	N0	1.1	Mastectomy	No	Yes	Alive	36	1	0	0	0	0	1	0	0	0.0965371	0.112961	Treated	On support	1	10954	6683	1	0
55505101	Age 60-69	Grade I	T1c	N0	1.9	Mastectomy	No	No	Alive	9	0	0	0	0	0	1	0	0	0.0966369	0.0812902	Untreated	On support	1	4839		0
29415536	Age 40-49	Grade II	T1b	N0	1	BCS	Yes	No	Alive	24	1	0	1	1	0	0	0	0	0.0968481	0.121606	Untreated	On support	1	7201		0
77702973	Age 70-79	Grade II	T1c	N0	2	BCS	Yes	Yes	Alive	9	1	0	1	0	0	0	1	0	0.0969026	0.0351161	Treated	On support	1	10596	1732	1	0
31908942	Age 50-59	Grade I	T1b	N0	1	Mastectomy	No	No	Alive	43	0	0	0	0	1	0	0	0	0.0970688	0.0926158	Untreated	On support	1	5989		0
40479635	Age 50-59	Grade II	T1c	N1	2	No surgery	No	Yes	Alive	28	1	0	0	0	1	0	0	0	0.0974384	0.581374	Treated	On support	1	12057	10433	1	0
73852263	Age 60-69	Grade II	T1c	N0	2	Mastectomy	No	No	Alive	6	1	0	0	0	0	1	0	0	0.0977151	0.112961	Untreated	On support	1	6721		0
54414791	Age 60-69	Grade II	T1c	N1	1.5	Mastectomy	No	No	Alive	31	1	0	0	0	0	1	0	0	0.0977657	0.451361	Untreated	On support	1	10109		0
75401296	Age 50-59	Grade I	T1c	N0	1.8	Mastectomy	No	No	Alive	35	0	0	0	0	1	0	0	0	0.0979279	0.129955	Untreated	On support	1	7567		0
46008197	Age 60-69	Grade II	T1c	N0	1.5	Mastectomy	No	No	Alive	8	1	0	0	0	0	1	0	0	0.0980026	0.112961	Untreated	On support	1	6722		0
31989150	Age 70-79	Grade II	T1c	N0	1.6	BCS	Yes	Yes	Alive	6	1	0	1	0	0	0	1	0	0.0982189	0.0351161	Treated	On support	1	10597	1733	1	0
54860764	Age 60-69	Grade II	T1c	N1	1.2	Mastectomy	No	No	Alive	28	1	0	0	0	0	1	0	0	0.0983496	0.451361	Untreated	On support	1	10110		0
14646863	Age 60-69	Grade II	T1c	N0	2	Mastectomy	No	No	Alive	35	1	0	0	0	0	1	0	0	0.0984193	0.112961	Untreated	On support	1	6723		0
4635346	Age 60-69	Grade I	T1c	N1	1.7	Mastectomy	Yes	No	Alive	6	0	0	0	0	0	1	0	0	0.098762	0.437768	Untreated	On support	1	10092		0
36677514	Age 60-69	Grade I	T1c	N1	1.8	Mastectomy	No	No	Alive	38	0	0	0	0	0	1	0	0	0.0988433	0.363716	Untreated	On support	1	9857		0
73823608	Age 50-59	Grade II	T1c	N0	1.8	BCS	No	No	Alive	2	1	0	1	0	1	0	0	0	0.0988611	0.101796	Untreated	On support	1	6585		0
47664500	Age 60-69	Grade II	T1c	N0	1.2	Mastectomy	No	No	Alive	42	1	0	0	0	0	1	0	0	0.0988947	0.112961	Untreated	On support	1	6724		0
63355984	Age 40-49	Grade II	T1c	N1	1.5	Mastectomy	No	No	Alive	9	1	0	0	1	0	0	0	0	0.0989853	0.645711	Untreated	On support	1	10475		0
58908093	Age 50-59	Grade III	T1c	N0	1.3	BCS	Yes	No	Alive	64	0	1	1	0	1	0	0	0	0.0991611	0.243469	Untreated	On support	1	9494		0
26925248	Age 50-59	Grade I	T1c	N1	1.4	BCS	Yes	Yes	Alive	58	0	0	1	0	1	0	0	0	0.0991971	0.409312	Treated	On support	1	11729	10056	1	0
63267668	Age 60-69	Grade I	T1c	N0	1.2	Mastectomy	No	No	Alive	33	0	0	0	0	0	1	0	0	0.099271	0.0812902	Untreated	On support	1	4840		0
15088186	Age 70-79	Grade II	T1c	N0	1.9	Mastectomy	No	Yes	Alive	18	1	0	0	0	0	0	1	0	0.0994138	0.0482355	Treated	On support	1	10628	2771	1	0
31975272	Age <40	Grade II	T1c	N0	1.7	Mastectomy	No	No	Alive	9	1	0	0	0	0	0	0	0	0.099536	0.324243	Untreated	On support	1	9807		0
72698612	Age 40-49	Grade III	T1c	N1	1.6	BCS	No	Yes	Alive	60	0	1	1	1	0	0	0	0	0.0996586	0.66701	Treated	On support	1	12244	10003	1	0.29563
27018127	Age 40-49	Grade II	T1c	N0	1.1	BCS	Yes	No	Alive	33	1	0	1	1	0	0	0	0	0.10001	0.168463	Untreated	On support	1	8571		0
26969491	Age 50-59	Grade I	T1b	N0	0.9	Mastectomy	No	No	Alive	46	0	0	0	0	1	0	0	0	0.100048	0.0926158	Untreated	On support	1	5990		0
14637719	Age 60-69	Grade II	T1c	N0	2	Mastectomy	No	No	Alive	41	1	0	0	0	0	1	0	0	0.100196	0.112961	Untreated	On support	1	6725		0
62665831	Age 50-59	Grade II	T1c	N0	1.8	Mastectomy	Yes	Yes	Alive	69	1	0	0	0	1	0	0	0	0.100326	0.226494	Treated	On support	1	11440	9457	1	0
39419524	Age 50-59	Grade II	T1c	N1	1.5	Mastectomy	No	No	Alive	75	1	0	0	0	1	0	0	0	0.100539	0.581374	Untreated	On support	1	10398		0
74279560	Age 40-49	Grade II	T1c	N0	1.5	BCS	Yes	No	Alive	0	1	0	1	1	0	0	0	0	0.100624	0.168463	Untreated	On support	1	8572		0
39399086	Age 50-59	Grade I	T1c	N1	1.3	BCS	No	No	Alive	80	0	0	1	0	1	0	0	0	0.101193	0.337187	Untreated	On support	1	9832		0
39433121	Age 60-69	Grade I	T1b	N1	0.7	BCS	Yes	Yes	Alive	83	0	0	1	0	0	1	0	0	0.101231	0.219061	Treated	On support	1	11377	9222	1	0
76603209	Age 60-69	Grade II	T1c	N0	2	BCS	Yes	Yes	Alive	65	1	0	1	0	0	1	0	0	0.101667	0.083787	Treated	On support	1	10796	5078	1	0
9491918	Age 40-49	Grade I	T1b	N0	0.6	Mastectomy	No	No	Alive	42	0	0	0	1	0	0	0	0	0.10169	0.118127	Untreated	On support	1	7147		0
45565946	Age 50-59	Grade III	T1c	N1	1.2	Mastectomy	No	Yes	Alive	74	0	1	0	0	1	0	0	0	0.101691	0.743272	Treated	On support	1	12298	9877	1	0.379556
26978071	Age 60-69	Grade II	T1c	N0	1.7	Mastectomy	No	No	Alive	43	1	0	0	0	0	1	0	0	0.101773	0.112961	Untreated	On support	1	6726		0
20677030	Age 40-49	Grade II	T1c	N0	1.3	BCS	Yes	No	Alive	11	1	0	1	1	0	0	0	0	0.101837	0.168463	Untreated	On support	1	8573		0
27495150	Age 40-49	Grade II	T1b	N1	1	BCS	Yes	No	Alive	14	1	0	1	1	0	0	0	0	0.102115	0.47212	Untreated	On support	1	10175		0
38801666	Age 60-69	Grade II	T1c	N0	1.9	Mastectomy	No	No	Alive	5	1	0	0	0	0	1	0	0	0.102204	0.112961	Untreated	On support	1	6727		0
55450858	Age 50-59	Grade II	T1c	N1	1.7	Mastectomy	No	Yes	Alive	13	1	0	0	0	1	0	0	0	0.10254	0.581374	Treated	On support	1	12058	10434	1	0
39973152	Age 40-49	Grade II	T1c	N0	1.2	Mastectomy	No	Yes	Alive	43	1	0	0	1	0	0	0	0	0.102595	0.22004	Treated	On support	1	11391	9248	1	0
54831718	Age 50-59	Grade I	T1c	N1	1.1	BCS	Yes	Yes	Alive	38	0	0	1	0	1	0	0	0	0.102941	0.409312	Treated	On support	1	11730	10057	1	0
55946713	Age 40-49	Grade II	T1c	N0	1.2	BCS	Yes	No	Alive	9	1	0	1	1	0	0	0	0	0.102947	0.168463	Untreated	On support	1	8574		0
72714987	Age 40-49	Grade II	T1b	N0	1	BCS	Yes	No	Alive	58	1	0	1	1	0	0	0	0	0.102961	0.121606	Untreated	On support	1	7202		0
57014681	Age 50-59	Grade II	T1c	N1	2	Mastectomy	No	Yes	Alive	60	1	0	0	0	1	0	0	0	0.103495	0.581374	Treated	On support	1	12059	10435	1	0
16104263	Age 70-79	Grade II	T1c	N1	1.2	Mastectomy	No	No	Alive	14	1	0	0	0	0	0	1	0	0.103667	0.246652	Untreated	On support	1	9518		0
62151664	Age 70-79	Grade I	T1c	N1	1.5	Mastectomy	No	No	Alive	77	0	0	0	0	0	0	1	0	0.103748	0.185329	Untreated	On support	1	9034		0
27551718	Age 40-49	Grade II	T1c	N0	1.4	BCS	Yes	No	Alive	0	1	0	1	1	0	0	0	0	0.104034	0.168463	Untreated	On support	1	8575		0
14602464	Age 50-59	Grade I	T1b	N0	1	Mastectomy	No	No	Alive	45	0	0	0	0	1	0	0	0	0.10406	0.0926158	Untreated	On support	1	5991		0
39888383	Age 60-69	Grade I	T1b	N1	0.6	BCS	No	No	Alive	67	0	0	1	0	0	1	0	0	0.104258	0.170768	Untreated	On support	1	8699		0
39904731	Age 50-59	Grade II	T1c	N1	1.6	BCS	Yes	No	Alive	59	1	0	1	0	1	0	0	0	0.104349	0.499322	Untreated	On support	1	10260		0
31514378	Age 50-59	Grade II	T1c	N1	2	BCS	Yes	Yes	Alive	56	1	0	1	0	1	0	0	0	0.104475	0.499322	Treated	On support	1	11890	10256	1	0
16518252	Age 50-59	Grade II	T1c	N1	1.1	Mastectomy	No	No	Alive	6	1	0	0	0	1	0	0	0	0.104731	0.581374	Untreated	On support	1	10399		0
73196305	Age 60-69	Grade III	T1c	N0	1.2	BCS	Yes	No	Alive	14	0	1	1	0	0	1	0	0	0.104736	0.160119	Untreated	On support	1	8287		0
31495018	Age 60-69	Grade I	T1c	N0	1.7	Mastectomy	No	No	Alive	64	0	0	0	0	0	1	0	0	0.104872	0.0812902	Untreated	On support	1	4841		0
22478876	Age 60-69	Grade II	T1c	N0	1.3	Mastectomy	No	No	Alive	69	1	0	0	0	0	1	0	0	0.105154	0.112961	Untreated	On support	1	6728		0
27024816	Age 40-49	Grade II	T1b	N0	1	BCS	Yes	No	Alive	32	1	0	1	1	0	0	0	0	0.105361	0.121606	Untreated	On support	1	7203		0
63273080	Age 40-49	Grade II	T1c	N1	1.5	Mastectomy	Yes	Yes	Alive	32	1	0	0	1	0	0	0	0	0.105658	0.712853	Treated	On support	1	12263	9984	1	0.341473
4560513	Age 60-69	Grade III	T1c	N0	1.8	BCS	Yes	No	Alive	30	0	1	1	0	0	1	0	0	0.105812	0.160119	Untreated	On support	1	8288		0
9493237	Age 60-69	Grade III	T1c	N1	1.8	Mastectomy	No	Yes	Alive	35	0	1	0	0	0	1	0	0	0.105911	0.631686	Treated	On support	1	12140	10516	1	0.0224931
58857783	Age 40-49	Grade I	T1b	N0	0.7	BCS	No	No	Alive	74	0	0	1	1	0	0	0	0	0.105944	0.0659609	Untreated	On support	1	4319		0
74306792	Age 60-69	Grade II	T1c	N1	1.7	BCS	No	Yes	Alive	0	1	0	1	0	0	1	0	0	0.106001	0.302516	Treated	On support	1	11551	9728	1	0
73204920	Age 40-49	Grade II	T1c	N0	1.5	Mastectomy	Yes	No	Alive	43	1	0	0	1	0	0	0	0	0.10652	0.277601	Untreated	On support	1	9596		0
59280759	Age 50-59	Grade II	T1c	N0	1.7	BCS	Yes	No	Other Cause of Death	23	1	0	1	0	1	0	0	0	0.106537	0.133729	Untreated	On support	1	7759		0
27551760	Age 50-59	Grade II	T1c	N0	1.3	BCS	Yes	No	Alive	0	1	0	1	0	1	0	0	0	0.106606	0.133729	Untreated	On support	1	7760		0
77681820	Age 50-59	Grade I	T1c	N0	1.1	BCS	Yes	No	Alive	7	0	0	1	0	1	0	0	0	0.106726	0.0968711	Untreated	On support	1	6380		0
54268643	Age 60-69	Grade II	T1c	N0	2	Mastectomy	No	No	Alive	44	1	0	0	0	0	1	0	0	0.106813	0.112961	Untreated	On support	1	6729		0
10101622	Age 50-59	Grade I	T1c	N0	1.7	BCS	Yes	No	Alive	7	0	0	1	0	1	0	0	0	0.106852	0.0968711	Untreated	On support	1	6381		0
53867820	Age 60-69	Grade III	T1c	N0	1.5	Mastectomy	No	No	Alive	44	0	1	0	0	0	1	0	0	0.106871	0.209786	Untreated	On support	1	9178		0
55379520	Age 50-59	Grade II	T1c	N1	2	Mastectomy	Yes	Yes	Alive	19	1	0	0	0	1	0	0	0	0.106898	0.654179	Treated	On support	1	12207	10161	1	0.202818
72156551	Age 60-69	Grade I	T1c	N1	1.2	Mastectomy	No	No	Alive	59	0	0	0	0	0	1	0	0	0.106928	0.363716	Untreated	On support	1	9858		0
66672292	Age 70-79	Grade II	T1b	N1	1	BCS	Yes	No	Alive	7	1	0	1	0	0	0	1	0	0.106984	0.138426	Untreated	On support	1	8160		0
73794007	Age 50-59	Grade II	T1b	N0	1	BCS	Yes	Yes	Alive	17	1	0	1	0	1	0	0	0	0.10702	0.0954244	Treated	On support	1	10889	6108	1	0
24642890	Age 60-69	Grade II	T1c	N1	1.8	Mastectomy	No	No	Alive	24	1	0	0	0	0	1	0	0	0.107178	0.451361	Untreated	On support	1	10111		0
46004931	Age 60-69	Grade II	T1c	N0	1.3	Mastectomy	No	No	Alive	34	1	0	0	0	0	1	0	0	0.107344	0.112961	Untreated	On support	1	6730		0
9574325	Age 40-49	Grade II	T1c	N1	1.6	BCS	No	Yes	Alive	7	1	0	1	1	0	0	0	0	0.107739	0.490018	Treated	On support	1	11850	10216	1	0
33942901	Age 60-69	Grade I	T1c	N0	2	Mastectomy	No	No	Alive	16	0	0	0	0	0	1	0	0	0.107768	0.0812902	Untreated	On support	1	4842		0
54964553	Age 70-79	Grade II	T1b	N1	1	BCS	Yes	Yes	Alive	34	1	0	1	0	0	0	1	0	0.107815	0.138426	Treated	On support	1	11165	8160	1	0
15077027	Age 70-79	Grade II	T1c	N1	1.8	BCS	Yes	No	Alive	21	1	0	1	0	0	0	1	0	0.107947	0.190359	Untreated	On support	1	9080		0
73294582	Age 40-49	Grade II	T1c	N1	1.8	Mastectomy	Yes	Yes	Alive	35	1	0	0	1	0	0	0	0	0.108507	0.712853	Treated	On support	1	12264	9983	1	0.341473
9054953	Age 40-49	Grade II	T1c	N0	1.8	Mastectomy	No	No	Alive	58	1	0	0	1	0	0	0	0	0.10873	0.22004	Untreated	On support	1	9261		0
9539237	Age 40-49	Grade III	T1c	N0	1.9	BCS	Yes	No	Alive	21	0	1	1	1	0	0	0	0	0.109313	0.296936	Untreated	On support	1	9719		0
59306823	Age 60-69	Grade II	T1c	N0	1.5	Mastectomy	No	No	Alive	38	1	0	0	0	0	1	0	0	0.10937	0.112961	Untreated	On support	1	6731		0
9476876	Age 60-69	Grade II	T1b	N1	1	BCS	No	Yes	Alive	47	1	0	1	0	0	1	0	0	0.109962	0.228625	Treated	On support	1	11450	9467	1	0.00294914
72206701	Age 70-79	Grade II	T1c	N1	2	BCS	Yes	No	Alive	73	1	0	1	0	0	0	1	0	0.109969	0.190359	Untreated	On support	1	9081		0
39410006	Age 60-69	Grade III	T1c	N0	2	BCS	Yes	No	Other Cause of Death	54	0	1	1	0	0	1	0	0	0.110083	0.160119	Untreated	On support	1	8289		0
77142408	Age 60-69	Grade II	T1c	N1	2	BCS	Yes	No	Alive	41	1	0	1	0	0	1	0	0	0.110173	0.371381	Untreated	On support	1	9914		0
72655899	Age 60-69	Grade II	T1c	N0	1.5	Mastectomy	No	Yes	Alive	27	1	0	0	0	0	1	0	0	0.110188	0.112961	Treated	On support	1	10955	6684	1	0
53773472	Age 50-59	Grade II	T1c	N0	1.6	BCS	Yes	No	Alive	51	1	0	1	0	1	0	0	0	0.110381	0.133729	Untreated	On support	1	7761		0
53715393	Age 50-59	Grade II	T1c	N0	2	No surgery	No	No	Alive	22	1	0	0	0	1	0	0	0	0.110606	0.176934	Untreated	On support	1	8735		0
76659851	Age 60-69	Grade II	T1c	N1	1.4	BCS	Yes	Yes	Alive	50	1	0	1	0	0	1	0	0	0.110624	0.371381	Treated	On support	1	11639	9904	1	0
31933228	Age 40-49	Grade II	T1b	N0	0.7	Mastectomy	No	No	Alive	16	1	0	0	1	0	0	0	0	0.110665	0.161625	Untreated	On support	1	8350		0
73310920	Age 40-49	Grade II	T1c	N0	1.7	Mastectomy	No	No	Alive	32	1	0	0	1	0	0	0	0	0.11103	0.22004	Untreated	On support	1	9262		0
33923845	Age <40	Grade I	T1c	N1	1.6	BCS	Yes	No	Alive	10	0	0	1	0	0	0	0	0	0.111066	0.60733	Untreated	On support	1	10456		0
53864180	Age 70-79	Grade II	T1b	N1	1	Mastectomy	No	No	Alive	45	1	0	0	0	0	0	1	0	0.111139	0.182829	Untreated	On support	1	9021		0
73734573	Age 60-69	Grade I	T1c	N0	1.7	Mastectomy	No	No	Alive	35	0	0	0	0	0	1	0	0	0.111259	0.0812902	Untreated	On support	1	4843		0
43307083	Age 60-69	Grade I	T1c	N1	2	BCS	Yes	No	Alive	15	0	0	1	0	0	1	0	0	0.111271	0.291027	Untreated	On support	1	9678		0
20674864	Age 60-69	Grade II	T1c	N0	1.3	Mastectomy	No	No	Alive	14	1	0	0	0	0	1	0	0	0.111571	0.112961	Untreated	On support	1	6732		0
53747251	Age 50-59	Grade II	T1c	N0	1.8	BCS	Yes	No	Alive	55	1	0	1	0	1	0	0	0	0.11168	0.133729	Untreated	On support	1	7762		0
40424114	Age 60-69	Grade I	T1c	N0	1.2	Mastectomy	No	No	Alive	36	0	0	0	0	0	1	0	0	0.111694	0.0812902	Untreated	On support	1	4844		0
59291369	Age 40-49	Grade II	T1b	N0	0.7	Mastectomy	No	Yes	Alive	40	1	0	0	1	0	0	0	0	0.111765	0.161625	Treated	On support	1	11208	8340	1	0
22001128	Age 60-69	Grade I	T1b	N1	0.8	BCS	No	Yes	Alive	17	0	0	1	0	0	1	0	0	0.111926	0.170768	Treated	On support	1	11272	8699	1	0
20177808	Age 60-69	Grade II	T1c	N1	1.9	Mastectomy	No	Yes	Alive	58	1	0	0	0	0	1	0	0	0.112482	0.451361	Treated	On support	1	11782	10111	1	0
9579162	Age 50-59	Grade II	T1c	N0	1.3	BCS	Yes	No	Alive	4	1	0	1	0	1	0	0	0	0.112746	0.133729	Untreated	On support	1	7763		0
55402489	Age 50-59	Grade I	T1c	N1	1.6	Mastectomy	No	Yes	Alive	21	0	0	0	0	1	0	0	0	0.112748	0.49108	Treated	On support	1	11864	10230	1	0
72685633	Age 60-69	Grade II	T1c	N1	2	BCS	Yes	Yes	Alive	63	1	0	1	0	0	1	0	0	0.112897	0.371381	Treated	On support	1	11640	9905	1	0
9479852	Age 50-59	Grade II	T1c	N0	1.3	BCS	Yes	No	Alive	40	1	0	1	0	1	0	0	0	0.113069	0.133729	Untreated	On support	1	7764		0
39431331	Age 40-49	Grade III	T1b	N0	0.8	BCS	Yes	No	Alive	77	0	1	1	1	0	0	0	0	0.113158	0.22397	Untreated	On support	1	9452		0
39473831	Age 60-69	Grade III	T1c	N0	1.5	BCS	Yes	No	Alive	70	0	1	1	0	0	1	0	0	0.113328	0.160119	Untreated	On support	1	8290		0
15061711	Age 60-69	Grade II	T1c	N0	1.2	Mastectomy	No	No	Alive	34	1	0	0	0	0	1	0	0	0.113331	0.112961	Untreated	On support	1	6733		0
20603176	Age 40-49	Grade II	T1c	N1	1.5	Mastectomy	No	No	Alive	35	1	0	0	1	0	0	0	0	0.113772	0.645711	Untreated	On support	1	10476		0
9551273	Age 50-59	Grade II	T1c	N1	2	BCS	No	Yes	Alive	13	1	0	1	0	1	0	0	0	0.113841	0.422686	Treated	On support	1	11752	10081	1	0
20703167	Age 70-79	Grade II	T1b	N1	0.7	BCS	Yes	No	Alive	8	1	0	1	0	0	0	1	0	0.113911	0.138426	Untreated	On support	1	8161		0
15048078	Age 70-79	Grade II	T1c	N1	1.5	BCS	Yes	No	Alive	40	1	0	1	0	0	0	1	0	0.113929	0.190359	Untreated	On support	1	9082		0
4014110	Age 40-49	Grade II	T1c	N1	1.7	BCS	Yes	Yes	Alive	80	1	0	1	1	0	0	0	0	0.113999	0.566874	Treated	On support	1	12010	10386	1	0.00104309
54800800	Age 40-49	Grade II	T1c	N1	1.9	Mastectomy	No	Yes	Alive	32	1	0	0	1	0	0	0	0	0.114332	0.645711	Treated	On support	1	12168	10544	1	0.110374
44355945	Age 60-69	Grade III	T1c	N0	2	Mastectomy	No	No	Alive	73	0	1	0	0	0	1	0	0	0.114369	0.209786	Untreated	On support	1	9179		0
71620321	Age 60-69	Grade II	T1c	N0	1.9	No surgery	No	No	Alive	0	1	0	0	0	0	1	0	0	0.114691	0.112961	Untreated	On support	1	6734		0
68841308	Age 50-59	Grade II	T1c	N0	2	Mastectomy	No	No	Alive	77	1	0	0	0	1	0	0	0	0.115102	0.176934	Untreated	On support	1	8736		0
39883894	Age 70-79	Grade II	T1c	N1	1.2	BCS	Yes	No	Alive	63	1	0	1	0	0	0	1	0	0.115215	0.190359	Untreated	On support	1	9083		0
53777324	Age 50-59	Grade II	T1c	N0	1.6	Mastectomy	No	No	Alive	53	1	0	0	0	1	0	0	0	0.115312	0.176934	Untreated	On support	1	8737		0
60878329	Age 60-69	Grade II	T1c	N0	1.8	Mastectomy	No	No	Other Cause of Death	37	1	0	0	0	0	1	0	0	0.11583	0.112961	Untreated	On support	1	6735		0
4100783	Age 40-49	Grade II	T1c	N0	1.7	BCS	No	No	Alive	15	1	0	1	1	0	0	0	0	0.11612	0.129475	Untreated	On support	1	7527		0
29438495	Age 60-69	Grade II	T1c	N1	1.8	Mastectomy	Yes	No	Alive	18	1	0	0	0	0	1	0	0	0.116174	0.528438	Untreated	On support	1	10323		0
22499581	Age 50-59	Grade II	T1c	N0	1.4	Mastectomy	No	No	Alive	4	1	0	0	0	1	0	0	0	0.116259	0.176934	Untreated	On support	1	8738		0
14626173	Age 60-69	Grade II	T1c	N1	1.2	BCS	Yes	No	Alive	39	1	0	1	0	0	1	0	0	0.116307	0.371381	Untreated	On support	1	9915		0
29389058	Age 70-79	Grade II	T1c	N1	1.6	BCS	No	No	Alive	40	1	0	1	0	0	0	1	0	0.116456	0.147201	Untreated	On support	1	8234		0
74301490	Age 60-69	Grade II	T1c	N0	1.4	Mastectomy	No	No	Alive	2	1	0	0	0	0	1	0	0	0.116633	0.112961	Untreated	On support	1	6736		0
59674657	Age 60-69	Grade III	T1c	N0	1.2	Mastectomy	No	Yes	Alive	18	0	1	0	0	0	1	0	0	0.116634	0.209786	Treated	On support	1	11367	9176	1	0
70501909	Age 50-59	Grade II	T1c	N0	2	BCS	No	No	Breast	19	1	0	1	0	1	0	0	0	0.117386	0.101796	Untreated	On support	1	6586		0
74297953	Age 50-59	Grade II	T1c	N1	1.9	BCS	Yes	Yes	Alive	7	1	0	1	0	1	0	0	0	0.11762	0.499322	Treated	On support	1	11891	10257	1	0
49416162	Age 60-69	Grade II	T1c	N0	1.3	BCS	Yes	Yes	Alive	71	1	0	1	0	0	1	0	0	0.118222	0.083787	Treated	On support	1	10797	5079	1	0
72770284	Age 40-49	Grade II	T1c	N0	2	BCS	No	No	Alive	54	1	0	1	1	0	0	0	0	0.118477	0.129475	Untreated	On support	1	7528		0
9573623	Age 60-69	Grade II	T1c	N1	1.9	BCS	Yes	No	Alive	12	1	0	1	0	0	1	0	0	0.118618	0.371381	Untreated	On support	1	9916		0
33957547	Age 60-69	Grade I	T1c	N0	1.4	Mastectomy	No	No	Alive	7	0	0	0	0	0	1	0	0	0.118695	0.0812902	Untreated	On support	1	4845		0
56021901	Age 50-59	Grade I	T1c	N0	1.5	Mastectomy	No	No	Alive	3	0	0	0	0	1	0	0	0	0.119011	0.129955	Untreated	On support	1	7568		0
73853118	Age 60-69	Grade II	T1b	N1	0.8	BCS	Yes	No	Alive	11	1	0	1	0	0	1	0	0	0.119133	0.287605	Untreated	On support	1	9625		0
73225718	Age 50-59	Grade II	T1c	N1	1.5	Mastectomy	No	Yes	Alive	25	1	0	0	0	1	0	0	0	0.119162	0.581374	Treated	On support	1	12060	10436	1	0
46008966	Age 70-79	Grade III	T1c	N1	1.2	Mastectomy	No	No	Alive	27	0	1	0	0	0	0	1	0	0.119573	0.405664	Untreated	On support	1	10041		0
72202914	Age 50-59	Grade II	T1c	N0	1.7	Mastectomy	No	No	Alive	79	1	0	0	0	1	0	0	0	0.119732	0.176934	Untreated	On support	1	8739		0
55958223	Age 60-69	Grade II	T1c	N1	1.3	BCS	Yes	No	Alive	7	1	0	1	0	0	1	0	0	0.120386	0.371381	Untreated	On support	1	9917		0
53719686	Age 60-69	Grade III	T1c	N0	2	BCS	Yes	Yes	Alive	70	0	1	1	0	0	1	0	0	0.120413	0.160119	Treated	On support	1	11188	8281	1	0
77170908	Age 50-59	Grade II	T1c	N1	1.5	BCS	No	Yes	Alive	43	1	0	1	0	1	0	0	0	0.120644	0.422686	Treated	On support	1	11753	10082	1	0
31908747	Age 50-59	Grade II	T1b	N1	0.9	Mastectomy	No	No	Alive	40	1	0	0	0	1	0	0	0	0.120648	0.48692	Untreated	On support	1	10200		0
30990858	Age 40-49	Grade II	T1c	N1	1.1	BCS	Yes	No	Alive	62	1	0	1	1	0	0	0	0	0.120709	0.566874	Untreated	On support	1	10372		0
55375229	Age 60-69	Grade II	T1c	N1	2	Mastectomy	No	No	Alive	17	1	0	0	0	0	1	0	0	0.12071	0.451361	Untreated	On support	1	10112		0
55989592	Age 50-59	Grade II	T1b	N1	0.7	BCS	Yes	No	Alive	5	1	0	1	0	1	0	0	0	0.120976	0.405293	Untreated	On support	1	10023		0
54824927	Age 50-59	Grade II	T1c	N0	1.3	Mastectomy	No	No	Alive	31	1	0	0	0	1	0	0	0	0.121076	0.176934	Untreated	On support	1	8740		0
73286450	Age 50-59	Grade III	T1b	N1	1	Mastectomy	No	No	Alive	46	0	1	0	0	1	0	0	0	0.121543	0.664251	Untreated	On support	1	10527		0
73333257	Age 60-69	Grade II	T1c	N1	1.8	No surgery	No	Yes	Alive	27	1	0	0	0	0	1	0	0	0.121798	0.451361	Treated	On support	1	11783	10112	1	0
25863060	Age 70-79	Grade I	T1c	N1	1.6	Mastectomy	Yes	Yes	Alive	70	0	0	0	0	0	0	1	0	0.121867	0.236565	Treated	On support	1	11464	9483	1	0
53805225	Age 40-49	Grade II	T1c	N0	1.3	BCS	Yes	No	Alive	41	1	0	1	1	0	0	0	0	0.122083	0.168463	Untreated	On support	1	8576		0
9048552	Age 70-79	Grade I	T1c	N0	1.1	BCS	Yes	Yes	Alive	55	0	0	1	0	0	0	1	0	0.122596	0.0246637	Treated	On support	1	10564	856	1	0
22470718	Age 40-49	Grade II	T1c	N0	1.2	Mastectomy	No	No	Alive	33	1	0	0	1	0	0	0	0	0.123183	0.22004	Untreated	On support	1	9263		0
15098090	Age 40-49	Grade II	T1c	N0	1.4	BCS	Yes	Yes	Alive	17	1	0	1	1	0	0	0	0	0.123275	0.168463	Treated	On support	1	11246	8562	1	0
56054734	Age 60-69	Grade II	T1c	N0	2	BCS	Yes	Yes	Alive	0	1	0	1	0	0	1	0	0	0.123363	0.083787	Treated	On support	1	10798	5080	1	0
52733483	Age 40-49	Grade I	T1c	N0	1.4	Mastectomy	No	No	Alive	67	0	0	0	1	0	0	0	0	0.123523	0.163894	Untreated	On support	1	8455		0
59217583	Age 50-59	Grade I	T1c	N0	1.3	Mastectomy	No	No	Alive	58	0	0	0	0	1	0	0	0	0.123536	0.129955	Untreated	On support	1	7569		0
39899099	Age 50-59	Grade II	T1b	N0	0.8	No surgery	No	Yes	Alive	18	1	0	0	0	1	0	0	0	0.123612	0.128084	Treated	On support	1	11046	7390	1	0
52722800	Age 40-49	Grade II	T1c	N0	1.6	Mastectomy	No	No	Alive	69	1	0	0	1	0	0	0	0	0.123642	0.22004	Untreated	On support	1	9264		0
74266129	Age 60-69	Grade II	T1c	N0	1.5	BCS	Yes	Yes	Alive	10	1	0	1	0	0	1	0	0	0.123786	0.083787	Treated	On support	1	10799	5081	1	0
53294709	Age 70-79	Grade I	T1c	N1	1.7	Mastectomy	No	No	Alive	66	0	0	0	0	0	0	1	0	0.124002	0.185329	Untreated	On support	1	9035		0
77076191	Age 40-49	Grade I	T1c	N0	1.7	Mastectomy	No	No	Alive	51	0	0	0	1	0	0	0	0	0.12435	0.163894	Untreated	On support	1	8456		0
52173244	Age 50-59	Grade III	T1c	N0	1.7	BCS	Yes	Yes	Alive	80	0	1	1	0	1	0	0	0	0.124842	0.243469	Treated	On support	1	11471	9494	1	0
54257975	Age 40-49	Grade II	T1c	N0	1.1	Mastectomy	No	Yes	Alive	43	1	0	0	1	0	0	0	0	0.125233	0.22004	Treated	On support	1	11392	9249	1	0
29371014	Age 60-69	Grade I	T1c	N0	1.7	BCS	Yes	Yes	Alive	56	0	0	1	0	0	1	0	0	0.125513	0.0597447	Treated	On support	1	10695	3736	1	0
30351764	Age 60-69	Grade II	T1b	N0	0.8	Mastectomy	No	Yes	Alive	40	1	0	0	0	0	1	0	0	0.125586	0.0800556	Treated	On support	1	10750	4634	1	0
9591709	Age 50-59	Grade II	T1c	N0	2	Mastectomy	No	No	Alive	4	1	0	0	0	1	0	0	0	0.125592	0.176934	Untreated	On support	1	8741		0
54252832	Age 40-49	Grade I	T1c	N0	1.8	Mastectomy	No	No	Alive	44	0	0	0	1	0	0	0	0	0.125844	0.163894	Untreated	On support	1	8457		0
33862501	Age 50-59	Grade II	T1c	N0	1.2	BCS	Yes	Yes	Alive	68	1	0	1	0	1	0	0	0	0.126056	0.133729	Treated	On support	1	11102	7707	1	0
72718735	Age 50-59	Grade II	T1c	N0	1.2	BCS	Yes	Yes	Alive	64	1	0	1	0	1	0	0	0	0.126062	0.133729	Treated	On support	1	11103	7708	1	0
75988608	Age 50-59	Grade II	T1c	N1	1.9	Mastectomy	Yes	Yes	Alive	22	1	0	0	0	1	0	0	0	0.126148	0.654179	Treated	On support	1	12208	10160	1	0.202818
39978412	Age 60-69	Grade II	T1c	N1	1.7	Mastectomy	No	Yes	Alive	38	1	0	0	0	0	1	0	0	0.126271	0.451361	Treated	On support	1	11784	10113	1	0
33861247	Age 60-69	Grade II	T1c	N1	1.5	Mastectomy	No	No	Alive	60	1	0	0	0	0	1	0	0	0.126862	0.451361	Untreated	On support	1	10113		0
53258216	Age 50-59	Grade II	T1c	N0	1.8	Mastectomy	No	No	Alive	60	1	0	0	0	1	0	0	0	0.127045	0.176934	Untreated	On support	1	8742		0
33853228	Age 40-49	Grade II	T1c	N1	1.4	Mastectomy	No	No	Alive	33	1	0	0	1	0	0	0	0	0.127082	0.645711	Untreated	On support	1	10477		0
53298295	Age 50-59	Grade II	T1c	N0	1.5	Mastectomy	No	No	Alive	58	1	0	0	0	1	0	0	0	0.127102	0.176934	Untreated	On support	1	8743		0
31985000	Age 50-59	Grade I	T1c	N0	2	Mastectomy	No	No	Alive	15	0	0	0	0	1	0	0	0	0.127234	0.129955	Untreated	On support	1	7570		0
53157749	Age 40-49	Grade I	T1b	N1	1	Mastectomy	Yes	Yes	Breast	44	0	0	0	1	0	0	0	0	0.127433	0.541016	Treated	On support	1	11970	10346	1	0.010879
74291159	Age 50-59	Grade II	T1c	N0	1.3	Mastectomy	No	No	Alive	0	1	0	0	0	1	0	0	0	0.127558	0.176934	Untreated	On support	1	8744		0
73774642	Age 50-59	Grade II	T1c	N0	1.8	Mastectomy	No	No	Alive	16	1	0	0	0	1	0	0	0	0.127577	0.176934	Untreated	On support	1	8745		0
2959367	Age 50-59	Grade I	T1b	N0	0.9	Mastectomy	Yes	Yes	Alive	70	0	0	0	0	1	0	0	0	0.127581	0.122061	Treated	On support	1	11030	7290	1	0
16545248	Age 50-59	Grade I	T1c	N1	1.1	Mastectomy	Yes	Yes	Alive	40	0	0	0	0	1	0	0	0	0.127684	0.567918	Treated	On support	1	12041	10417	1	0.0134562
9580821	Age 50-59	Grade II	T1c	N0	1.4	BCS	No	No	Alive	0	1	0	1	0	1	0	0	0	0.127825	0.101796	Untreated	On support	1	6587		0
31992411	Age 70-79	Grade II	T1b	N1	0.7	Mastectomy	No	No	Alive	4	1	0	0	0	0	0	1	0	0.12784	0.182829	Untreated	On support	1	9022		0
54921078	Age 60-69	Grade I	T1c	N1	1.5	BCS	No	No	Alive	29	0	0	1	0	0	1	0	0	0.127887	0.231574	Untreated	On support	1	9466		0
40970185	Age 60-69	Grade II	T1b	N0	0.5	BCS	Yes	Yes	Alive	9	1	0	1	0	0	1	0	0	0.127944	0.0588163	Treated	On support	1	10671	3319	1	0
9036198	Age 70-79	Grade II	T1c	N0	2	Mastectomy	No	Yes	Alive	55	1	0	0	0	0	0	1	0	0.128029	0.0482355	Treated	On support	1	10629	2772	1	0
77718794	Age 50-59	Grade I	T1c	N0	1.8	BCS	Yes	Yes	Alive	1	0	0	1	0	1	0	0	0	0.128281	0.0968711	Treated	On support	1	10908	6364	1	0
72704581	Age 70-79	Grade II	T1c	N0	1.5	Mastectomy	Yes	No	Alive	60	1	0	0	0	0	0	1	0	0.128284	0.0645747	Untreated	On support	1	4306		0
73721477	Age 60-69	Grade I	T1b	N1	0.9	Mastectomy	No	Yes	Alive	25	0	0	0	0	0	1	0	0	0.128292	0.280896	Treated	On support	1	11507	9601	1	0
31926191	Age 60-69	Grade I	T1c	N1	1.5	BCS	Yes	No	Alive	29	0	0	1	0	0	1	0	0	0.128305	0.291027	Untreated	On support	1	9679		0
54352705	Age 50-59	Grade II	T1c	N1	1.2	Mastectomy	No	Yes	Alive	34	1	0	0	0	1	0	0	0	0.128551	0.581374	Treated	On support	1	12061	10437	1	0
4055988	Age 40-49	Grade I	T1c	N1	1.5	Mastectomy	No	No	Alive	60	0	0	0	1	0	0	0	0	0.128552	0.558761	Untreated	On support	1	10358		0
53730529	Age 60-69	Grade II	T1c	N1	1.4	BCS	Yes	No	Alive	54	1	0	1	0	0	1	0	0	0.128708	0.371381	Untreated	On support	1	9918		0
9560771	Age 40-49	Grade II	T1c	N0	1.8	Mastectomy	No	No	Alive	15	1	0	0	1	0	0	0	0	0.129159	0.22004	Untreated	On support	1	9265		0
63283626	Age 60-69	Grade II	T1b	N0	0.8	BCS	Yes	Yes	Alive	27	1	0	1	0	0	1	0	0	0.129303	0.0588163	Treated	On support	1	10672	3320	1	0
29377655	Age 50-59	Grade II	T1c	N0	1.2	Mastectomy	No	No	Alive	48	1	0	0	0	1	0	0	0	0.12947	0.176934	Untreated	On support	1	8746		0
33448739	Age 70-79	Grade I	T1c	N1	1.2	Mastectomy	No	No	Alive	19	0	0	0	0	0	0	1	0	0.129631	0.185329	Untreated	On support	1	9036		0
62734500	Age 40-49	Grade I	T1c	N1	2	BCS	Yes	No	Alive	51	0	0	1	1	0	0	0	0	0.129667	0.47627	Untreated	On support	1	10189		0
73799481	Age 40-49	Grade III	T1c	N0	1.9	BCS	Yes	No	Alive	15	0	1	1	1	0	0	0	0	0.129899	0.296936	Untreated	On support	1	9720		0
40557036	Age 50-59	Grade II	T1b	N0	1	Mastectomy	No	No	Alive	13	1	0	0	0	1	0	0	0	0.13008	0.128084	Untreated	On support	1	7404		0
9565234	Age 60-69	Grade II	T1c	N1	1.6	BCS	Yes	Yes	Alive	15	1	0	1	0	0	1	0	0	0.130663	0.371381	Treated	On support	1	11641	9906	1	0
59671603	Age 60-69	Grade II	T1c	N1	1.5	BCS	Yes	Yes	Alive	17	1	0	1	0	0	1	0	0	0.130666	0.371381	Treated	On support	1	11642	9907	1	0
29428590	Age 60-69	Grade II	T1b	N1	1	BCS	Yes	Yes	Alive	26	1	0	1	0	0	1	0	0	0.13068	0.287605	Treated	On support	1	11510	9622	1	0
77069685	Age 60-69	Grade II	T1c	N1	1.7	Mastectomy	No	No	Alive	50	1	0	0	0	0	1	0	0	0.131243	0.451361	Untreated	On support	1	10114		0
54370042	Age 50-59	Grade II	T1b	N1	0.8	BCS	No	No	Alive	34	1	0	1	0	1	0	0	0	0.131698	0.333476	Untreated	On support	1	9827		0
40982399	Age 60-69	Grade II	T1b	N0	1	Mastectomy	Yes	No	Alive	10	1	0	0	0	0	1	0	0	0.131759	0.105973	Untreated	On support	1	6653		0
52719575	Age 40-49	Grade II	T1b	N1	1	BCS	No	Yes	Alive	72	1	0	1	1	0	0	0	0	0.131777	0.396353	Treated	On support	1	11704	10013	1	0.00101719
32007089	Age 50-59	Grade I	T1c	N1	1.2	BCS	Yes	No	Alive	0	0	0	1	0	1	0	0	0	0.132059	0.409312	Untreated	On support	1	10054		0
62637339	Age 40-49	Grade II	T1b	N0	0.9	BCS	Yes	No	Alive	76	1	0	1	1	0	0	0	0	0.132066	0.121606	Untreated	On support	1	7204		0
4007629	Age 40-49	Grade I	T1c	N0	1.6	BCS	Yes	Yes	Alive	81	0	0	1	1	0	0	0	0	0.132708	0.123395	Treated	On support	1	11036	7303	1	0
40530100	Age 60-69	Grade II	T1c	N1	1.1	BCS	Yes	No	Alive	17	1	0	1	0	0	1	0	0	0.132804	0.371381	Untreated	On support	1	9919		0
73224494	Age 70-79	Grade III	T1c	N1	2	Mastectomy	No	No	Alive	47	0	1	0	0	0	0	1	0	0.133052	0.405664	Untreated	On support	1	10042		0
73853919	Age 40-49	Grade III	T1b	N0	0.7	Mastectomy	Yes	No	Alive	12	0	1	0	1	0	0	0	0	0.134515	0.35377	Untreated	On support	1	9839		0
52648569	Age 50-59	Grade II	T1b	N1	0.6	BCS	Yes	No	Other Cause of Death	51	1	0	1	0	1	0	0	0	0.134694	0.405293	Untreated	On support	1	10024		0
76548799	Age 70-79	Grade I	T1b	N1	0.6	Mastectomy	No	No	Alive	9	0	0	0	0	0	0	1	0	0.13481	0.13454	Untreated	On support	1	8151		0
53719517	Age 50-59	Grade II	T1b	N0	0.6	Mastectomy	No	Yes	Alive	55	1	0	0	0	1	0	0	0	0.134817	0.128084	Treated	On support	1	11047	7391	1	0
54377106	Age 60-69	Grade I	T1b	N0	0.9	BCS	Yes	Yes	Alive	32	0	0	1	0	0	1	0	0	0.134864	0.0416138	Treated	On support	1	10608	2346	1	0
58828770	Age 40-49	Grade II	T1b	N0	1	Mastectomy	No	No	Alive	83	1	0	0	1	0	0	0	0	0.135276	0.161625	Untreated	On support	1	8351		0
55994026	Age 60-69	Grade II	T1c	N1	1.7	Mastectomy	Yes	No	Alive	2	1	0	0	0	0	1	0	0	0.135573	0.528438	Untreated	On support	1	10324		0
9058000	Age 60-69	Grade III	T1b	N1	0.8	BCS	No	Yes	Alive	50	0	1	1	0	0	1	0	0	0.135672	0.381907	Treated	On support	1	11700	10009	1	0.00135222
55978133	Age 40-49	Grade II	T1b	N0	0.6	Mastectomy	No	No	Alive	2	1	0	0	1	0	0	0	0	0.135727	0.161625	Untreated	On support	1	8352		0
70988666	Age 40-49	Grade II	T1c	N1	1.4	BCS	No	Yes	Alive	58	1	0	1	1	0	0	0	0	0.136284	0.490018	Treated	On support	1	11851	10217	1	0
72171066	Age 70-79	Grade II	T1c	N1	1.5	BCS	Yes	No	Alive	81	1	0	1	0	0	0	1	0	0.136488	0.190359	Untreated	On support	1	9084		0
10717	Age 50-59	Grade II	T1c	N0	1.5	Mastectomy	No	No	Alive	76	1	0	0	0	1	0	0	0	0.136646	0.176934	Untreated	On support	1	8747		0
52756227	Age 60-69	Grade III	T1c	N0	1.9	BCS	Yes	No	Alive	68	0	1	1	0	0	1	0	0	0.136805	0.160119	Untreated	On support	1	8291		0
52638605	Age 40-49	Grade II	T1b	N0	0.8	BCS	Yes	No	Alive	73	1	0	1	1	0	0	0	0	0.137378	0.121606	Untreated	On support	1	7205		0
16120205	Age 50-59	Grade I	T1c	N0	1.5	Mastectomy	No	No	Alive	5	0	0	0	0	1	0	0	0	0.137623	0.129955	Untreated	On support	1	7571		0
56568318	Age 40-49	Grade III	T1c	N1	2	Mastectomy	No	Yes	Alive	0	0	1	0	1	0	0	0	0	0.138025	0.791644	Treated	On support	1	12315	9834	1	0.454458
20125970	Age 50-59	Grade III	T1c	N0	1.2	BCS	Yes	No	Alive	74	0	1	1	0	1	0	0	0	0.138066	0.243469	Untreated	On support	1	9495		0
62695806	Age 40-49	Grade II	T1c	N0	1.4	Mastectomy	No	No	Alive	67	1	0	0	1	0	0	0	0	0.138144	0.22004	Untreated	On support	1	9266		0
33520030	Age 70-79	Grade II	T1c	N0	1.5	Mastectomy	Yes	Yes	Alive	81	1	0	0	0	0	0	1	0	0.138206	0.0645747	Treated	On support	1	10724	4305	1	0
58910381	Age 50-59	Grade II	T1c	N0	1.5	Mastectomy	No	No	Alive	62	1	0	0	0	1	0	0	0	0.138243	0.176934	Untreated	On support	1	8748		0
77235060	Age 60-69	Grade II	T1c	N1	1.3	BCS	Yes	No	Alive	20	1	0	1	0	0	1	0	0	0.138252	0.371381	Untreated	On support	1	9920		0
62155368	Age 60-69	Grade II	T1c	N1	1.7	BCS	Yes	No	Alive	78	1	0	1	0	0	1	0	0	0.138832	0.371381	Untreated	On support	1	9921		0
20609540	Age 40-49	Grade III	T1b	N0	0.9	Mastectomy	No	No	Alive	34	0	1	0	1	0	0	0	0	0.13906	0.286682	Untreated	On support	1	9617		0
39435940	Age 50-59	Grade II	T1c	N1	1.5	Mastectomy	No	No	Alive	23	1	0	0	0	1	0	0	0	0.13928	0.581374	Untreated	On support	1	10400		0
75376533	Age 60-69	Grade I	T1c	N1	1.1	BCS	Yes	No	Alive	18	0	0	1	0	0	1	0	0	0.139763	0.291027	Untreated	On support	1	9680		0
30979667	Age 50-59	Grade I	T1c	N0	1.9	Mastectomy	No	No	Alive	17	0	0	0	0	1	0	0	0	0.139817	0.129955	Untreated	On support	1	7572		0
31935207	Age 40-49	Grade III	T1c	N0	2	Mastectomy	No	No	Alive	27	0	1	0	1	0	0	0	0	0.140103	0.370329	Untreated	On support	1	9886		0
39952296	Age 50-59	Grade II	T1b	N0	0.9	Mastectomy	Yes	No	Alive	33	1	0	0	0	1	0	0	0	0.140177	0.166733	Untreated	On support	1	8549		0
73304821	Age 50-59	Grade II	T1c	N1	1.6	Mastectomy	No	Yes	Alive	31	1	0	0	0	1	0	0	0	0.140443	0.581374	Treated	On support	1	12062	10438	1	0
31485356	Age 50-59	Grade II	T1c	N0	1.6	Mastectomy	No	No	Alive	67	1	0	0	0	1	0	0	0	0.140506	0.176934	Untreated	On support	1	8749		0
26958503	Age 40-49	Grade II	T1c	N1	1.7	Mastectomy	Yes	Yes	Alive	49	1	0	0	1	0	0	0	0	0.140521	0.712853	Treated	On support	1	12265	9982	1	0.341473
33889769	Age 60-69	Grade II	T1c	N1	1.9	Mastectomy	Yes	No	Alive	45	1	0	0	0	0	1	0	0	0.140705	0.528438	Untreated	On support	1	10325		0
58843464	Age 40-49	Grade I	T1c	N1	1.8	Mastectomy	Yes	Yes	Alive	81	0	0	0	1	0	0	0	0	0.141079	0.633017	Treated	On support	1	12147	10523	1	0.0211622
40999382	Age 50-59	Grade II	T1c	N0	2	Mastectomy	No	No	Alive	3	1	0	0	0	1	0	0	0	0.141968	0.176934	Untreated	On support	1	8750		0
26882658	Age 60-69	Grade II	T1c	N1	1.9	Mastectomy	Yes	Yes	Alive	70	1	0	0	0	0	1	0	0	0.142101	0.528438	Treated	On support	1	11953	10329	1	0
25862654	Age 60-69	Grade II	T1c	N0	1.6	BCS	Yes	Yes	Alive	40	1	0	1	0	0	1	0	0	0.142598	0.083787	Treated	On support	1	10800	5082	1	0
39865774	Age 40-49	Grade II	T1c	N0	1.1	BCS	No	No	Alive	37	1	0	1	1	0	0	0	0	0.142709	0.129475	Untreated	On support	1	7529		0
9037055	Age 60-69	Grade I	T1c	N0	1.5	BCS	Yes	Yes	Alive	57	0	0	1	0	0	1	0	0	0.142895	0.0597447	Treated	On support	1	10696	3737	1	0
73294303	Age 60-69	Grade II	T1b	N1	0.9	BCS	Yes	No	Alive	38	1	0	1	0	0	1	0	0	0.142946	0.287605	Untreated	On support	1	9626		0
76551861	Age 50-59	Grade III	T1c	N0	2	BCS	No	Yes	Alive	75	0	1	1	0	1	0	0	0	0.14308	0.191112	Treated	On support	1	11365	9160	1	0
29385176	Age 40-49	Grade II	T1c	N1	1.1	BCS	Yes	Yes	Alive	48	1	0	1	1	0	0	0	0	0.143263	0.566874	Treated	On support	1	12011	10387	1	0.00104309
76558542	Age 40-49	Grade II	T1c	N1	1.8	BCS	Yes	Yes	Alive	74	1	0	1	1	0	0	0	0	0.143282	0.566874	Treated	On support	1	12012	10388	1	0.0144993
76583832	Age 60-69	Grade II	T1c	N0	1.2	Mastectomy	No	Yes	Alive	70	1	0	0	0	0	1	0	0	0.143301	0.112961	Treated	On support	1	10956	6685	1	0
39394797	Age 70-79	Grade III	T1c	N1	1.8	BCS	Yes	No	Alive	82	0	1	1	0	0	0	1	0	0.143316	0.328926	Untreated	On support	1	9818		0
9591669	Age 50-59	Grade I	T1c	N0	1.2	Mastectomy	No	No	Alive	2	0	0	0	0	1	0	0	0	0.143815	0.129955	Untreated	On support	1	7573		0
38819331	Age 40-49	Grade I	T1b	N0	0.8	Mastectomy	No	No	Alive	54	0	0	0	1	0	0	0	0	0.143965	0.118127	Untreated	On support	1	7148		0
33532813	Age 40-49	Grade II	T1c	N0	1.2	Mastectomy	No	Yes	Alive	72	1	0	0	1	0	0	0	0	0.144385	0.22004	Treated	On support	1	11393	9250	1	0
53190362	Age 40-49	Grade I	T1c	N0	2	Mastectomy	No	No	Alive	75	0	0	0	1	0	0	0	0	0.144485	0.163894	Untreated	On support	1	8458		0
77717319	Age 60-69	Grade II	T1b	N1	0.8	BCS	Yes	No	Alive	2	1	0	1	0	0	1	0	0	0.144718	0.287605	Untreated	On support	1	9627		0
20691767	Age 50-59	Grade II	T1c	N1	1.1	BCS	Yes	No	Alive	6	1	0	1	0	1	0	0	0	0.144897	0.499322	Untreated	On support	1	10261		0
14598728	Age 40-49	Grade II	T1b	N0	0.7	BCS	Yes	No	Alive	48	1	0	1	1	0	0	0	0	0.145507	0.121606	Untreated	On support	1	7206		0
76539599	Age 50-59	Grade II	T1c	N1	1.1	Mastectomy	No	No	Alive	80	1	0	0	0	1	0	0	0	0.145542	0.581374	Untreated	On support	1	10401		0
58853919	Age 50-59	Grade II	T1c	N1	1.7	Mastectomy	No	Yes	Alive	77	1	0	0	0	1	0	0	0	0.145627	0.581374	Treated	On support	1	12063	10439	1	0
56013277	Age 40-49	Grade II	T1c	N1	1.6	Mastectomy	No	No	Alive	6	1	0	0	1	0	0	0	0	0.145704	0.645711	Untreated	On support	1	10478		0
4087336	Age 50-59	Grade II	T1c	N1	1.7	Mastectomy	No	Yes	Alive	53	1	0	0	0	1	0	0	0	0.14591	0.581374	Treated	On support	1	12064	10440	1	0
22513119	Age 70-79	Grade I	T1c	N0	1.3	Mastectomy	No	Yes	Alive	35	0	0	0	0	0	0	1	0	0.146335	0.0340158	Treated	On support	1	10582	1548	1	0
76575500	Age 40-49	Grade II	T1b	N0	1	BCS	Yes	No	Alive	48	1	0	1	1	0	0	0	0	0.146742	0.121606	Untreated	On support	1	7207		0
55906778	Age 70-79	Grade II	T1c	N1	2	Mastectomy	No	No	Alive	9	1	0	0	0	0	0	1	0	0.14702	0.246652	Untreated	On support	1	9519		0
27018140	Age 70-79	Grade I	T1c	N1	1.8	No surgery	Yes	No	Breast	29	0	0	0	0	0	0	1	0	0.147129	0.236565	Untreated	On support	1	9484		0
53313168	Age 50-59	Grade I	T1b	N0	0.6	BCS	No	No	Alive	57	0	0	1	0	1	0	0	0	0.14753	0.0510632	Untreated	On support	1	3143		0
40567194	Age 60-69	Grade II	T1b	N0	0.6	BCS	Yes	Yes	Alive	17	1	0	1	0	0	1	0	0	0.14753	0.0588163	Treated	On support	1	10673	3321	1	0
54876511	Age 40-49	Grade II	T1c	N0	1.3	Mastectomy	No	No	Alive	17	1	0	0	1	0	0	0	0	0.148044	0.22004	Untreated	On support	1	9267		0
72758650	Age <40	Grade III	T1c	N0	2	BCS	Yes	No	Alive	42	0	1	1	0	0	0	0	0	0.148788	0.418036	Untreated	On support	1	10079		0
74266240	Age 50-59	Grade II	T1b	N1	0.6	BCS	Yes	No	Alive	10	1	0	1	0	1	0	0	0	0.148818	0.405293	Untreated	On support	1	10025		0
53175977	Age 50-59	Grade I	T1b	N0	1	Mastectomy	No	Yes	Alive	69	0	0	0	0	1	0	0	0	0.149067	0.0926158	Treated	On support	1	10872	5978	1	0
9585929	Age 60-69	Grade II	T1b	N1	1	BCS	Yes	No	Alive	8	1	0	1	0	0	1	0	0	0.149091	0.287605	Untreated	On support	1	9628		0
8997725	Age 50-59	Grade I	T1b	N0	0.9	BCS	No	Yes	Alive	62	0	0	1	0	1	0	0	0	0.149142	0.0510632	Treated	On support	1	10654	3143	1	0
63315261	Age 50-59	Grade II	T1c	N0	1.4	Mastectomy	Yes	Yes	Alive	22	1	0	0	0	1	0	0	0	0.14916	0.226494	Treated	On support	1	11441	9458	1	0
76561844	Age 40-49	Grade II	T1b	N1	1	Mastectomy	Yes	Yes	Alive	80	1	0	0	1	0	0	0	0	0.149288	0.629141	Treated	On support	1	12128	10504	1	0.0165694
24114360	Age 40-49	Grade III	T1c	N0	1.2	Mastectomy	No	No	Alive	52	0	1	0	1	0	0	0	0	0.149357	0.370329	Untreated	On support	1	9887		0
9070077	Age 50-59	Grade II	T1c	N1	1.5	BCS	Yes	Yes	Alive	50	1	0	1	0	1	0	0	0	0.149449	0.499322	Treated	On support	1	11892	10258	1	0
4129032	Age 50-59	Grade II	T1c	N1	1.5	Mastectomy	Yes	Yes	Alive	41	1	0	0	0	1	0	0	0	0.149515	0.654179	Treated	On support	1	12209	10159	1	0.202818
62669323	Age 50-59	Grade I	T1c	N1	1.2	Mastectomy	No	No	Alive	71	0	0	0	0	1	0	0	0	0.149782	0.49108	Untreated	On support	1	10222		0
58856202	Age 50-59	Grade II	T1b	N0	1	Mastectomy	No	No	Alive	81	1	0	0	0	1	0	0	0	0.149804	0.128084	Untreated	On support	1	7405		0
73237625	Age 60-69	Grade II	T1c	N1	1.3	Mastectomy	No	No	Alive	39	1	0	0	0	0	1	0	0	0.149809	0.451361	Untreated	On support	1	10115		0
9566877	Age 70-79	Grade II	T1c	N0	1.1	BCS	No	Yes	Alive	13	1	0	1	0	0	0	1	0	0.14986	0.0260233	Treated	On support	1	10569	1156	1	0
20673357	Age 60-69	Grade II	T1c	N1	1.8	Mastectomy	No	No	Alive	7	1	0	0	0	0	1	0	0	0.150775	0.451361	Untreated	On support	1	10116		0
39999492	Age 50-59	Grade II	T1b	N0	0.9	BCS	No	Yes	Alive	17	1	0	1	0	1	0	0	0	0.151812	0.0718791	Treated	On support	1	10740	4569	1	0
72620643	Age 60-69	Grade III	T1b	N1	1	BCS	No	Yes	Alive	70	0	1	1	0	0	1	0	0	0.152053	0.381907	Treated	On support	1	11701	10010	1	0.00135222
53279973	Age 60-69	Grade II	T1c	N0	1.2	BCS	Yes	Yes	Alive	62	1	0	1	0	0	1	0	0	0.152125	0.083787	Treated	On support	1	10801	5083	1	0
14516475	Age 40-49	Grade I	T1c	N0	1.2	Mastectomy	No	No	Alive	19	0	0	0	1	0	0	0	0	0.152163	0.163894	Untreated	On support	1	8459		0
39447713	Age 50-59	Grade I	T1b	N0	0.6	Mastectomy	No	Yes	Alive	45	0	0	0	0	1	0	0	0	0.152227	0.0926158	Treated	On support	1	10873	5979	1	0
53164324	Age 60-69	Grade II	T1b	N1	1	BCS	Yes	Yes	Alive	63	1	0	1	0	0	1	0	0	0.152667	0.287605	Treated	On support	1	11511	9623	1	0
24694319	Age 60-69	Grade I	T1c	N1	1.3	BCS	Yes	No	Alive	69	0	0	1	0	0	1	0	0	0.152941	0.291027	Untreated	On support	1	9681		0
13489986	Age 70-79	Grade I	T1c	N1	1.3	Mastectomy	No	No	Alive	63	0	0	0	0	0	0	1	0	0.153071	0.185329	Untreated	On support	1	9037		0
77688223	Age 60-69	Grade II	T1c	N1	2	BCS	Yes	No	Alive	10	1	0	1	0	0	1	0	0	0.153209	0.371381	Untreated	On support	1	9922		0
72747085	Age 50-59	Grade II	T1c	N0	1.5	Mastectomy	No	No	Alive	43	1	0	0	0	1	0	0	0	0.153307	0.176934	Untreated	On support	1	8751		0
33902722	Age 50-59	Grade II	T1b	N0	1	Mastectomy	No	Yes	Alive	44	1	0	0	0	1	0	0	0	0.153326	0.128084	Treated	On support	1	11048	7392	1	0
77110077	Age 50-59	Grade II	T1c	N1	1.8	BCS	Yes	Yes	Alive	42	1	0	1	0	1	0	0	0	0.1534	0.499322	Treated	On support	1	11893	10259	1	0
9071252	Age 40-49	Grade II	T1c	N0	1.2	BCS	No	Yes	Alive	50	1	0	1	1	0	0	0	0	0.153629	0.129475	Treated	On support	1	11066	7526	1	0
9466831	Age 50-59	Grade II	T1c	N1	1.3	Mastectomy	No	No	Alive	23	1	0	0	0	1	0	0	0	0.15382	0.581374	Untreated	On support	1	10402		0
9530208	Age 70-79	Grade II	T1c	N0	2	Mastectomy	No	Yes	Alive	24	1	0	0	0	0	0	1	0	0.153957	0.0482355	Treated	On support	1	10630	2773	1	0
73271360	Age 60-69	Grade II	T1c	N0	1.4	BCS	Yes	Yes	Alive	35	1	0	1	0	0	1	0	0	0.153973	0.083787	Treated	On support	1	10802	5084	1	0
49901339	Age 60-69	Grade II	T1c	N1	1.9	BCS	Yes	No	Alive	65	1	0	1	0	0	1	0	0	0.154851	0.371381	Untreated	On support	1	9923		0
73287321	Age 60-69	Grade II	T1c	N1	1.2	Mastectomy	Yes	No	Alive	33	1	0	0	0	0	1	0	0	0.155026	0.528438	Untreated	On support	1	10326		0
4607131	Age 50-59	Grade II	T1c	N1	1.2	BCS	Yes	No	Alive	18	1	0	1	0	1	0	0	0	0.155439	0.499322	Untreated	On support	1	10262		0
20200317	Age 50-59	Grade II	T1c	N1	1.2	BCS	Yes	No	Alive	53	1	0	1	0	1	0	0	0	0.155549	0.499322	Untreated	On support	1	10263		0
77711702	Age 40-49	Grade I	T1c	N1	1.6	Mastectomy	Yes	No	Alive	2	0	0	0	1	0	0	0	0	0.155552	0.633017	Untreated	On support	1	10470		0
76605264	Age 40-49	Grade I	T1c	N0	1.7	Mastectomy	No	No	Alive	64	0	0	0	1	0	0	0	0	0.155612	0.163894	Untreated	On support	1	8460		0
76642946	Age 50-59	Grade II	T1b	N0	0.8	Mastectomy	No	No	Alive	64	1	0	0	0	1	0	0	0	0.155733	0.128084	Untreated	On support	1	7406		0
72700923	Age 50-59	Grade III	T1c	N0	1.1	BCS	Yes	No	Alive	60	0	1	1	0	1	0	0	0	0.15607	0.243469	Untreated	On support	1	9496		0
31887729	Age 50-59	Grade II	T1c	N1	1.8	Mastectomy	No	Yes	Alive	48	1	0	0	0	1	0	0	0	0.156097	0.581374	Treated	On support	1	12065	10441	1	0
31970476	Age 50-59	Grade I	T1c	N0	1.1	Mastectomy	No	Yes	Alive	17	0	0	0	0	1	0	0	0	0.156124	0.129955	Treated	On support	1	11078	7554	1	0
40490427	Age 60-69	Grade III	T1b	N1	1	BCS	Yes	No	Alive	27	0	1	1	0	0	1	0	0	0.156488	0.457002	Untreated	On support	1	10170		0
70004066	Age 50-59	Grade II	T1c	N0	2	Mastectomy	No	No	Alive	51	1	0	0	0	1	0	0	0	0.156599	0.176934	Untreated	On support	1	8752		0
20190661	Age 70-79	Grade II	T1c	N1	2	Mastectomy	No	No	Alive	56	1	0	0	0	0	0	1	0	0.156817	0.246652	Untreated	On support	1	9520		0
31950453	Age 60-69	Grade II	T1c	N1	1.8	Mastectomy	No	No	Breast	16	1	0	0	0	0	1	0	0	0.157722	0.451361	Untreated	On support	1	10117		0
54913320	Age 50-59	Grade II	T1c	N0	1.7	Mastectomy	No	No	Alive	21	1	0	0	0	1	0	0	0	0.158277	0.176934	Untreated	On support	1	8753		0
8999339	Age 60-69	Grade III	T1c	N0	1.7	BCS	Yes	No	Alive	68	0	1	1	0	0	1	0	0	0.158452	0.160119	Untreated	On support	1	8292		0
31967207	Age 60-69	Grade II	T1b	N1	0.9	BCS	Yes	No	Alive	16	1	0	1	0	0	1	0	0	0.158674	0.287605	Untreated	On support	1	9629		0
29000619	Age 60-69	Grade I	T1c	N1	2	BCS	No	No	Alive	81	0	0	1	0	0	1	0	0	0.159182	0.231574	Untreated	On support	1	9467		0
29428598	Age 60-69	Grade I	T1c	N1	1.4	BCS	Yes	Yes	Alive	26	0	0	1	0	0	1	0	0	0.159681	0.291027	Treated	On support	1	11521	9666	1	0
26447431	Age <40	Grade II	T1c	N0	1.6	Mastectomy	No	No	Alive	77	1	0	0	0	0	0	0	0	0.159688	0.324243	Untreated	On support	1	9808		0
39420966	Age 50-59	Grade II	T1c	N1	1.2	Mastectomy	No	No	Alive	48	1	0	0	0	1	0	0	0	0.160065	0.581374	Untreated	On support	1	10403		0
52759505	Age 60-69	Grade I	T1c	N1	1.2	BCS	Yes	Yes	Alive	69	0	0	1	0	0	1	0	0	0.160116	0.291027	Treated	On support	1	11522	9667	1	0
53274604	Age 50-59	Grade II	T1c	N0	1.4	Mastectomy	No	Yes	Other Cause of Death	52	1	0	0	0	1	0	0	0	0.160681	0.176934	Treated	On support	1	11283	8713	1	0
62678401	Age 40-49	Grade I	T1b	N0	0.9	Mastectomy	No	No	Alive	65	0	0	0	1	0	0	0	0	0.160717	0.118127	Untreated	On support	1	7149		0
74803198	Age 70-79	Grade II	T1c	N0	2	Mastectomy	No	Yes	Alive	17	1	0	0	0	0	0	1	0	0.160719	0.0482355	Treated	On support	1	10631	2774	1	0
53756014	Age 60-69	Grade I	T1b	N0	0.7	Mastectomy	No	Yes	Alive	50	0	0	0	0	0	1	0	0	0.160774	0.0570173	Treated	On support	1	10660	3189	1	0
73247159	Age 40-49	Grade I	T1c	N0	1.6	Mastectomy	No	No	Alive	38	0	0	0	1	0	0	0	0	0.160789	0.163894	Untreated	On support	1	8461		0
73269413	Age 40-49	Grade II	T1c	N0	2	Mastectomy	No	No	Alive	46	1	0	0	1	0	0	0	0	0.161041	0.22004	Untreated	On support	1	9268		0
8990396	Age 50-59	Grade II	T1c	N0	1.5	Mastectomy	No	No	Other Cause of Death	45	1	0	0	0	1	0	0	0	0.161145	0.176934	Untreated	On support	1	8754		0
20679393	Age 60-69	Grade II	T1c	N0	2	BCS	Yes	Yes	Alive	9	1	0	1	0	0	1	0	0	0.161195	0.083787	Treated	On support	1	10803	5085	1	0
53812693	Age 70-79	Grade II	T1c	N1	1.8	BCS	Yes	No	Alive	57	1	0	1	0	0	0	1	0	0.161356	0.190359	Untreated	On support	1	9085		0
9603699	Age 60-69	Grade III	T1c	N0	1.5	BCS	No	No	Alive	9	0	1	1	0	0	1	0	0	0.162068	0.122777	Untreated	On support	1	7293		0
59313365	Age 40-49	Grade II	T1c	N0	2	Mastectomy	No	No	Alive	35	1	0	0	1	0	0	0	0	0.16235	0.22004	Untreated	On support	1	9269		0
4579880	Age 40-49	Grade III	T1c	N0	1.8	Mastectomy	No	Yes	Alive	7	0	1	0	1	0	0	0	0	0.162539	0.370329	Treated	On support	1	11626	9885	1	0
73729919	Age 50-59	Grade II	T1c	N1	1.8	Mastectomy	Yes	Yes	Alive	32	1	0	0	0	1	0	0	0	0.162576	0.654179	Treated	On support	1	12210	10158	1	0.202818
59336391	Age 70-79	Grade II	T1b	N0	0.9	Mastectomy	No	Yes	Alive	30	1	0	0	0	0	0	1	0	0.162757	0.033473	Treated	On support	1	10574	1425	1	0
33898723	Age 40-49	Grade II	T1c	N0	1.9	BCS	No	No	Alive	42	1	0	1	1	0	0	0	0	0.163191	0.129475	Untreated	On support	1	7530		0
77240085	Age 60-69	Grade I	T1c	N1	1.4	Mastectomy	No	No	Alive	14	0	0	0	0	0	1	0	0	0.164145	0.363716	Untreated	On support	1	9859		0
20143666	Age 60-69	Grade III	T1c	N0	1.1	Mastectomy	No	No	Other Cause of Death	49	0	1	0	0	0	1	0	0	0.164331	0.209786	Untreated	On support	1	9180		0
55903546	Age 50-59	Grade II	T1c	N1	1.1	Mastectomy	Yes	Yes	Alive	10	1	0	0	0	1	0	0	0	0.164531	0.654179	Treated	On support	1	12211	10157	1	0.202818
20686445	Age 70-79	Grade II	T1b	N0	0.6	Mastectomy	No	Yes	Alive	1	1	0	0	0	0	0	1	0	0.164605	0.033473	Treated	On support	1	10575	1426	1	0
31896229	Age 40-49	Grade I	T1c	N1	1.9	Mastectomy	Yes	Yes	Alive	45	0	0	0	1	0	0	0	0	0.164746	0.633017	Treated	On support	1	12148	10524	1	0.0211622
38901321	Age 50-59	Grade II	T1b	N0	0.6	Mastectomy	No	Yes	Alive	20	1	0	0	0	1	0	0	0	0.166065	0.128084	Treated	On support	1	11049	7393	1	0
62781796	Age 40-49	Grade II	T1b	N0	1	BCS	Yes	No	Alive	39	1	0	1	1	0	0	0	0	0.166452	0.121606	Untreated	On support	1	7208		0
39978619	Age 50-59	Grade III	T1c	N0	2	BCS	Yes	Yes	Alive	15	0	1	1	0	1	0	0	0	0.166638	0.243469	Treated	On support	1	11472	9495	1	0
52722928	Age <40	Grade I	T1c	N1	1.2	Mastectomy	No	Yes	Alive	67	0	0	0	0	0	0	0	0	0.166785	0.682922	Treated	On support	1	12251	9996	1	0.311541
77067914	Age 50-59	Grade II	T1c	N1	2	Mastectomy	No	No	Alive	28	1	0	0	0	1	0	0	0	0.167081	0.581374	Untreated	On support	1	10404		0
39883096	Age 50-59	Grade II	T1b	N0	0.9	BCS	Yes	Yes	Alive	64	1	0	1	0	1	0	0	0	0.167117	0.0954244	Treated	On support	1	10890	6109	1	0
39883112	Age 50-59	Grade II	T1b	N0	1	Mastectomy	No	No	Alive	64	1	0	0	0	1	0	0	0	0.167306	0.128084	Untreated	On support	1	7407		0
52602988	Age 50-59	Grade II	T1c	N1	1.3	BCS	No	Yes	Alive	82	1	0	1	0	1	0	0	0	0.168068	0.422686	Treated	On support	1	11754	10083	1	0
8996280	Age 50-59	Grade II	T1c	N1	1.8	Mastectomy	Yes	No	Alive	64	1	0	0	0	1	0	0	0	0.168108	0.654179	Untreated	On support	1	10517		0
33865062	Age 60-69	Grade II	T1c	N0	2	BCS	Yes	Yes	Alive	18	1	0	1	0	0	1	0	0	0.168138	0.083787	Treated	On support	1	10804	5086	1	0
56029824	Age 40-49	Grade II	T1c	N0	2	BCS	Yes	No	Alive	1	1	0	1	1	0	0	0	0	0.169019	0.168463	Untreated	On support	1	8577		0
33519881	Age 50-59	Grade I	T1c	N1	1.5	Mastectomy	No	Yes	Alive	83	0	0	0	0	1	0	0	0	0.169142	0.49108	Treated	On support	1	11865	10231	1	0
20635420	Age 50-59	Grade II	T1b	N0	0.9	Mastectomy	No	No	Alive	19	1	0	0	0	1	0	0	0	0.169394	0.128084	Untreated	On support	1	7408		0
52636067	Age 60-69	Grade II	T1c	N1	1.9	Mastectomy	No	No	Alive	74	1	0	0	0	0	1	0	0	0.169517	0.451361	Untreated	On support	1	10118		0
58405934	Age 60-69	Grade II	T1c	N1	1.6	Mastectomy	No	No	Alive	26	1	0	0	0	0	1	0	0	0.169586	0.451361	Untreated	On support	1	10119		0
26961632	Age 60-69	Grade I	T1c	N1	1.4	BCS	Yes	No	Other Cause of Death	40	0	0	1	0	0	1	0	0	0.169721	0.291027	Untreated	On support	1	9682		0
20142777	Age 40-49	Grade I	T1c	N1	2	Mastectomy	Yes	No	Alive	70	0	0	0	1	0	0	0	0	0.169959	0.633017	Untreated	On support	1	10471		0
14508797	Age 60-69	Grade I	T1c	N1	1.2	BCS	Yes	Yes	Alive	74	0	0	1	0	0	1	0	0	0.170141	0.291027	Treated	On support	1	11523	9668	1	0
77226054	Age 60-69	Grade II	T1b	N0	0.8	BCS	No	Yes	Alive	12	1	0	1	0	0	1	0	0	0.170708	0.0438658	Treated	On support	1	10618	2635	1	0
9001735	Age 50-59	Grade II	T1b	N1	0.7	Mastectomy	No	No	Alive	64	1	0	0	0	1	0	0	0	0.170882	0.48692	Untreated	On support	1	10201		0
57452856	Age 50-59	Grade III	T1c	N0	1.6	BCS	Yes	No	Alive	68	0	1	1	0	1	0	0	0	0.17101	0.243469	Untreated	On support	1	9497		0
31942478	Age 60-69	Grade I	T1c	N1	1.8	BCS	Yes	No	Alive	30	0	0	1	0	0	1	0	0	0.171201	0.291027	Untreated	On support	1	9683		0
41530659	Age 60-69	Grade II	T1c	N1	1.8	Mastectomy	No	No	Alive	69	1	0	0	0	0	1	0	0	0.171811	0.451361	Untreated	On support	1	10120		0
40549676	Age 60-69	Grade II	T1c	N1	1.1	BCS	No	Yes	Alive	15	1	0	1	0	0	1	0	0	0.171851	0.302516	Treated	On support	1	11552	9729	1	0
20197466	Age 70-79	Grade III	T1c	N1	1.9	BCS	Yes	No	Alive	53	0	1	1	0	0	0	1	0	0.171993	0.328926	Untreated	On support	1	9819		0
55429273	Age <40	Grade I	T1c	N1	1.5	Mastectomy	Yes	Yes	Alive	14	0	0	0	0	0	0	0	0	0.172102	0.745789	Treated	On support	1	12304	9871	1	0.382073
54305666	Age 60-69	Grade I	T1c	N0	1.9	Mastectomy	No	Yes	Alive	40	0	0	0	0	0	1	0	0	0.172131	0.0812902	Treated	On support	1	10766	4821	1	0
14528873	Age 60-69	Grade II	T1c	N1	2	BCS	Yes	Yes	Alive	69	1	0	1	0	0	1	0	0	0.172199	0.371381	Treated	On support	1	11643	9908	1	0
62792710	Age 60-69	Grade II	T1c	N1	1.6	BCS	Yes	Yes	Alive	36	1	0	1	0	0	1	0	0	0.172699	0.371381	Treated	On support	1	11644	9909	1	0
41020019	Age 40-49	Grade II	T1c	N0	1.8	Mastectomy	No	No	Alive	1	1	0	0	1	0	0	0	0	0.173171	0.22004	Untreated	On support	1	9270		0
4020106	Age 40-49	Grade I	T1c	N0	1.2	Mastectomy	No	Yes	Alive	75	0	0	0	1	0	0	0	0	0.173679	0.163894	Treated	On support	1	11223	8450	1	0
14513654	Age 60-69	Grade II	T1c	N1	1.5	BCS	No	Yes	Alive	73	1	0	1	0	0	1	0	0	0.174062	0.302516	Treated	On support	1	11553	9730	1	0
77092029	Age 40-49	Grade II	T1c	N0	1.2	BCS	Yes	No	Alive	47	1	0	1	1	0	0	0	0	0.174185	0.168463	Untreated	On support	1	8578		0
62684131	Age 50-59	Grade II	T1b	N1	0.7	BCS	Yes	Yes	Alive	67	1	0	1	0	1	0	0	0	0.174346	0.405293	Treated	On support	1	11710	10022	1	0
33882280	Age 70-79	Grade II	T1c	N1	1.7	BCS	Yes	No	Alive	48	1	0	1	0	0	0	1	0	0.174655	0.190359	Untreated	On support	1	9086		0
62751252	Age 40-49	Grade II	T1c	N1	1.3	Mastectomy	Yes	Yes	Alive	44	1	0	0	1	0	0	0	0	0.174667	0.712853	Treated	On support	1	12266	9981	1	0.341473
14490557	Age 40-49	Grade I	T1c	N1	1.5	Mastectomy	No	Yes	Alive	76	0	0	0	1	0	0	0	0	0.174704	0.558761	Treated	On support	1	11989	10365	1	0
9501030	Age 70-79	Grade II	T1c	N1	1.7	Mastectomy	Yes	No	Alive	35	1	0	0	0	0	0	1	0	0.174713	0.308422	Untreated	On support	1	9746		0
53704326	Age 40-49	Grade I	T1b	N1	0.9	Mastectomy	No	No	Alive	68	0	0	0	1	0	0	0	0	0.175051	0.46391	Untreated	On support	1	10174		0
73825898	Age <40	Grade II	T1b	N0	0.8	BCS	No	Yes	Alive	9	1	0	1	0	0	0	0	0	0.175991	0.147385	Treated	On support	1	11181	8251	1	0
52755922	Age 60-69	Grade II	T1c	N1	1.5	Mastectomy	No	No	Breast	45	1	0	0	0	0	1	0	0	0.176011	0.451361	Untreated	On support	1	10121		0
14548885	Age 50-59	Grade III	T1c	N0	2	Mastectomy	Yes	Yes	Other Cause of Death	44	0	1	0	0	1	0	0	0	0.176114	0.37905	Treated	On support	1	11698	10007	1	0.00420924
27456722	Age 60-69	Grade II	T1c	N1	1.1	BCS	Yes	Yes	Alive	23	1	0	1	0	0	1	0	0	0.176852	0.371381	Treated	On support	1	11645	9910	1	0
14636985	Age 70-79	Grade I	T1c	N0	1.2	BCS	Yes	Yes	Alive	45	0	0	1	0	0	0	1	0	0.177872	0.0246637	Treated	On support	1	10565	857	1	0
54811958	Age 40-49	Grade II	T1b	N0	0.9	BCS	No	No	Alive	32	1	0	1	1	0	0	0	0	0.177903	0.0922593	Untreated	On support	1	5960		0
62699093	Age 60-69	Grade I	T1c	N0	1.1	Mastectomy	No	Yes	Alive	60	0	0	0	0	0	1	0	0	0.177915	0.0812902	Treated	On support	1	10767	4822	1	0
63396082	Age 50-59	Grade I	T1b	N0	0.9	BCS	No	No	Alive	0	0	0	1	0	1	0	0	0	0.178236	0.0510632	Untreated	On support	1	3144		0
7348599	Age 50-59	Grade I	T1c	N1	1.6	BCS	Yes	No	Alive	30	0	0	1	0	1	0	0	0	0.178824	0.409312	Untreated	On support	1	10055		0
75369835	Age 60-69	Grade I	T1c	N1	1.6	BCS	Yes	No	Alive	25	0	0	1	0	0	1	0	0	0.17909	0.291027	Untreated	On support	1	9684		0
14587553	Age 50-59	Grade I	T1c	N0	1.2	BCS	Yes	Yes	Alive	56	0	0	1	0	1	0	0	0	0.179091	0.0968711	Treated	On support	1	10909	6365	1	0
9605248	Age 60-69	Grade II	T1c	N0	1.7	No surgery	No	Yes	Alive	4	1	0	0	0	0	1	0	0	0.179163	0.112961	Treated	On support	1	10957	6686	1	0
9575368	Age 60-69	Grade II	T1b	N0	0.7	Mastectomy	No	Yes	Alive	5	1	0	0	0	0	1	0	0	0.179495	0.0800556	Treated	On support	1	10751	4635	1	0
52752107	Age 60-69	Grade II	T1c	N1	1.2	BCS	Yes	No	Alive	76	1	0	1	0	0	1	0	0	0.179793	0.371381	Untreated	On support	1	9924		0
39970549	Age 50-59	Grade II	T1c	N0	1.1	BCS	No	Yes	Alive	49	1	0	1	0	1	0	0	0	0.18027	0.101796	Treated	On support	1	10928	6581	1	0
77118208	Age 70-79	Grade II	T1c	N1	1.2	BCS	Yes	No	Other Cause of Death	27	1	0	1	0	0	0	1	0	0.180278	0.190359	Untreated	On support	1	9087		0
33885606	Age 70-79	Grade II	T1c	N1	1.8	Mastectomy	No	No	Alive	52	1	0	0	0	0	0	1	0	0.18073	0.246652	Untreated	On support	1	9521		0
72769351	Age 40-49	Grade II	T1c	N0	1.1	Mastectomy	No	No	Alive	54	1	0	0	1	0	0	0	0	0.182044	0.22004	Untreated	On support	1	9271		0
59301795	Age 60-69	Grade II	T1c	N1	2	Mastectomy	No	No	Alive	57	1	0	0	0	0	1	0	0	0.182048	0.451361	Untreated	On support	1	10122		0
77723069	Age 50-59	Grade II	T1b	N0	0.9	BCS	Yes	Yes	Alive	17	1	0	1	0	1	0	0	0	0.182121	0.0954244	Treated	On support	1	10891	6110	1	0
9481008	Age 40-49	Grade II	T1c	N0	1.3	BCS	Yes	No	Alive	41	1	0	1	1	0	0	0	0	0.183129	0.168463	Untreated	On support	1	8579		0
54336395	Age 50-59	Grade I	T1c	N1	1.1	Mastectomy	No	No	Alive	36	0	0	0	0	1	0	0	0	0.183757	0.49108	Untreated	On support	1	10223		0
16568250	Age 70-79	Grade I	T1c	N1	1.2	Mastectomy	No	No	Alive	28	0	0	0	0	0	0	1	0	0.183901	0.185329	Untreated	On support	1	9038		0
20117746	Age 40-49	Grade III	T1b	N0	1	Mastectomy	No	No	Alive	83	0	1	0	1	0	0	0	0	0.184329	0.286682	Untreated	On support	1	9618		0
73239571	Age 70-79	Grade III	T1c	N1	1.7	BCS	Yes	No	Alive	39	0	1	1	0	0	0	1	0	0.18441	0.328926	Untreated	On support	1	9820		0
54905874	Age 70-79	Grade II	T1c	N1	1.4	BCS	Yes	No	Alive	7	1	0	1	0	0	0	1	0	0.184739	0.190359	Untreated	On support	1	9088		0
40443417	Age 40-49	Grade II	T1c	N1	1.3	Mastectomy	No	Yes	Alive	9	1	0	0	1	0	0	0	0	0.184824	0.645711	Treated	On support	1	12169	10545	1	0.110374
33478540	Age 50-59	Grade I	T1b	N0	0.8	BCS	No	Yes	Alive	47	0	0	1	0	1	0	0	0	0.184932	0.0510632	Treated	On support	1	10655	3144	1	0
27013901	Age 40-49	Grade II	T1c	N1	1.1	Mastectomy	Yes	Yes	Alive	34	1	0	0	1	0	0	0	0	0.185211	0.712853	Treated	On support	1	12267	9980	1	0.341473
22458627	Age 60-69	Grade III	T1c	N0	2	Mastectomy	No	No	Alive	82	0	1	0	0	0	1	0	0	0.185256	0.209786	Untreated	On support	1	9181		0
54886344	Age 60-69	Grade II	T1c	N0	2	BCS	Yes	Yes	Alive	32	1	0	1	0	0	1	0	0	0.185886	0.083787	Treated	On support	1	10805	5087	1	0
54349966	Age 60-69	Grade I	T1c	N1	1.9	Mastectomy	No	No	Alive	40	0	0	0	0	0	1	0	0	0.186385	0.363716	Untreated	On support	1	9860		0
20131069	Age 60-69	Grade I	T1b	N1	0.9	BCS	Yes	No	Alive	82	0	0	1	0	0	1	0	0	0.186656	0.219061	Untreated	On support	1	9225		0
55989978	Age 60-69	Grade III	T1c	N0	2	Mastectomy	No	Yes	Alive	1	0	1	0	0	0	1	0	0	0.187058	0.209786	Treated	On support	1	11368	9177	1	0
55362198	Age 60-69	Grade II	T1c	N1	1.5	Mastectomy	No	No	Alive	21	1	0	0	0	0	1	0	0	0.18863	0.451361	Untreated	On support	1	10123		0
39961446	Age 60-69	Grade III	T1c	N0	1.6	BCS	No	No	Alive	5	0	1	1	0	0	1	0	0	0.188911	0.122777	Untreated	On support	1	7294		0
15076672	Age 60-69	Grade I	T1c	N0	1.2	BCS	Yes	Yes	Alive	21	0	0	1	0	0	1	0	0	0.189126	0.0597447	Treated	On support	1	10697	3738	1	0
73863345	Age 40-49	Grade II	T1c	N0	1.2	BCS	Yes	No	Alive	8	1	0	1	1	0	0	0	0	0.189296	0.168463	Untreated	On support	1	8580		0
33908190	Age 50-59	Grade II	T1c	N1	2	BCS	Yes	Yes	Alive	33	1	0	1	0	1	0	0	0	0.189402	0.499322	Treated	On support	1	11894	10260	1	0
39935362	Age 50-59	Grade II	T1c	N1	2	BCS	No	No	Alive	54	1	0	1	0	1	0	0	0	0.189561	0.422686	Untreated	On support	1	10080		0
59686172	Age 40-49	Grade II	T1c	N0	1.6	BCS	Yes	No	Alive	16	1	0	1	1	0	0	0	0	0.190155	0.168463	Untreated	On support	1	8581		0
53766593	Age 60-69	Grade I	T1c	N1	1.5	Mastectomy	No	No	Alive	56	0	0	0	0	0	1	0	0	0.191908	0.363716	Untreated	On support	1	9861		0
29368144	Age 40-49	Grade II	T1c	N1	2	Mastectomy	Yes	Yes	Alive	62	1	0	0	1	0	0	0	0	0.192698	0.712853	Treated	On support	1	12268	9979	1	0.341473
73324339	Age 50-59	Grade II	T1c	N1	1.1	BCS	Yes	No	Alive	31	1	0	1	0	1	0	0	0	0.192862	0.499322	Untreated	On support	1	10264		0
20067216	Age 60-69	Grade II	T1c	N1	1.1	Mastectomy	No	No	Other Cause of Death	23	1	0	0	0	0	1	0	0	0.193296	0.451361	Untreated	On support	1	10124		0
63363888	Age 60-69	Grade I	T1c	N1	1.9	Mastectomy	No	Yes	Alive	14	0	0	0	0	0	1	0	0	0.193459	0.363716	Treated	On support	1	11613	9857	1	0
51557655	Age 70-79	Grade I	T1c	N1	1.7	Mastectomy	No	Yes	Alive	59	0	0	0	0	0	0	1	0	0.193618	0.185329	Treated	On support	1	11334	9035	1	0
22498632	Age 60-69	Grade I	T1c	N1	1.2	BCS	Yes	Yes	Alive	53	0	0	1	0	0	1	0	0	0.193997	0.291027	Treated	On support	1	11524	9669	1	0
62016912	Age 70-79	Grade II	T1b	N1	0.8	Mastectomy	No	No	Other Cause of Death	15	1	0	0	0	0	0	1	0	0.194398	0.182829	Untreated	On support	1	9023		0
62784366	Age 40-49	Grade II	T1c	N0	1.2	Mastectomy	No	No	Alive	37	1	0	0	1	0	0	0	0	0.194592	0.22004	Untreated	On support	1	9272		0
31931694	Age 60-69	Grade III	T1c	N0	1.8	BCS	Yes	Yes	Alive	32	0	1	1	0	0	1	0	0	0.19479	0.160119	Treated	On support	1	11189	8282	1	0
55422063	Age 50-59	Grade II	T1c	N1	1.3	BCS	Yes	Yes	Alive	15	1	0	1	0	1	0	0	0	0.195022	0.499322	Treated	On support	1	11895	10261	1	0
9583596	Age 60-69	Grade II	T1c	N1	1.5	BCS	No	Yes	Alive	11	1	0	1	0	0	1	0	0	0.195224	0.302516	Treated	On support	1	11554	9731	1	0
8986696	Age <40	Grade II	T1c	N1	1.1	Mastectomy	No	Yes	Alive	83	1	0	0	0	0	0	0	0	0.195236	0.756084	Treated	On support	1	12306	9854	1	0.396213
52740941	Age 40-49	Grade I	T1c	N1	1.8	Mastectomy	Yes	Yes	Alive	67	0	0	0	1	0	0	0	0	0.195316	0.633017	Treated	On support	1	12149	10525	1	0.0211622
72169754	Age 60-69	Grade II	T1c	N0	1.5	BCS	No	Yes	Breast	76	1	0	1	0	0	1	0	0	0.195607	0.0629134	Treated	On support	1	10715	4180	1	0
73782796	Age 50-59	Grade II	T1c	N1	1.2	BCS	Yes	Yes	Alive	14	1	0	1	0	1	0	0	0	0.195755	0.499322	Treated	On support	1	11896	10262	1	0
72651914	Age 50-59	Grade II	T1c	N0	1.2	BCS	Yes	Yes	Alive	66	1	0	1	0	1	0	0	0	0.195992	0.133729	Treated	On support	1	11104	7709	1	0
26897536	Age 50-59	Grade II	T1c	N0	1.1	BCS	Yes	Yes	Alive	65	1	0	1	0	1	0	0	0	0.196437	0.133729	Treated	On support	1	11105	7710	1	0
59687028	Age 60-69	Grade II	T1c	N0	1.4	Mastectomy	No	Yes	Alive	17	1	0	0	0	0	1	0	0	0.196486	0.112961	Treated	On support	1	10958	6687	1	0
55920061	Age 60-69	Grade III	T1c	N0	1.5	Mastectomy	No	No	Alive	8	0	1	0	0	0	1	0	0	0.196619	0.209786	Untreated	On support	1	9182		0
9033739	Age 60-69	Grade I	T1c	N0	1.4	Mastectomy	No	Yes	Alive	66	0	0	0	0	0	1	0	0	0.197432	0.0812902	Treated	On support	1	10768	4823	1	0
73174179	Age 40-49	Grade II	T1c	N0	1.1	BCS	No	No	Alive	54	1	0	1	1	0	0	0	0	0.19818	0.129475	Untreated	On support	1	7531		0
54333696	Age 50-59	Grade III	T1c	N1	2	Mastectomy	No	No	Alive	23	0	1	0	0	1	0	0	0	0.199837	0.743272	Untreated	On support	1	10539		0
26984797	Age 40-49	Grade II	T1b	N1	0.8	BCS	Yes	No	Alive	42	1	0	1	1	0	0	0	0	0.200675	0.47212	Untreated	On support	1	10176		0
50475388	Age 50-59	Grade II	T1c	N1	1.8	Mastectomy	No	No	Alive	36	1	0	0	0	1	0	0	0	0.20069	0.581374	Untreated	On support	1	10405		0
22485346	Age 50-59	Grade I	T1c	N0	1.2	BCS	Yes	Yes	Alive	53	0	0	1	0	1	0	0	0	0.201154	0.0968711	Treated	On support	1	10910	6366	1	0
72669909	Age 40-49	Grade III	T1c	N0	1.1	BCS	Yes	Yes	Alive	77	0	1	1	1	0	0	0	0	0.201522	0.296936	Treated	On support	1	11549	9722	1	0
54858019	Age 70-79	Grade I	T1b	N1	0.9	Mastectomy	No	No	Other Cause of Death	15	0	0	0	0	0	0	1	0	0.201805	0.13454	Untreated	On support	1	8152		0
62791298	Age 40-49	Grade II	T1c	N1	1.2	Mastectomy	No	Yes	Alive	27	1	0	0	1	0	0	0	0	0.201905	0.645711	Treated	On support	1	12170	10546	1	0.145934
4137968	Age 50-59	Grade II	T1c	N1	1.4	BCS	Yes	Yes	Alive	39	1	0	1	0	1	0	0	0	0.202038	0.499322	Treated	On support	1	11897	10263	1	0
77724042	Age 50-59	Grade I	T1c	N1	1.1	Mastectomy	No	Yes	Alive	21	0	0	0	0	1	0	0	0	0.202131	0.49108	Treated	On support	1	11866	10232	1	0
33967408	Age 50-59	Grade II	T1c	N1	1.2	BCS	Yes	Yes	Alive	14	1	0	1	0	1	0	0	0	0.202769	0.499322	Treated	On support	1	11898	10264	1	0
76611446	Age 60-69	Grade II	T1c	N1	1.3	BCS	Yes	Yes	Alive	66	1	0	1	0	0	1	0	0	0.203799	0.371381	Treated	On support	1	11646	9911	1	0
73774062	Age 50-59	Grade II	T1b	N1	1	BCS	Yes	No	Alive	32	1	0	1	0	1	0	0	0	0.204312	0.405293	Untreated	On support	1	10026		0
12371583	Age 70-79	Grade II	T1c	N1	1.1	BCS	Yes	No	Alive	23	1	0	1	0	0	0	1	0	0.204754	0.190359	Untreated	On support	1	9089		0
55396092	Age 50-59	Grade II	T1c	N1	1.5	BCS	No	Yes	Alive	19	1	0	1	0	1	0	0	0	0.204853	0.422686	Treated	On support	1	11755	10084	1	0
31998985	Age 60-69	Grade I	T1c	N0	1.2	BCS	Yes	Yes	Alive	5	0	0	1	0	0	1	0	0	0.204912	0.0597447	Treated	On support	1	10698	3739	1	0
55396071	Age 60-69	Grade II	T1b	N0	0.8	BCS	Yes	Yes	Alive	22	1	0	1	0	0	1	0	0	0.205187	0.0588163	Treated	On support	1	10674	3322	1	0
33498190	Age 70-79	Grade III	T1c	N1	1.5	Mastectomy	No	No	Breast	52	0	1	0	0	0	0	1	0	0.205203	0.405664	Untreated	On support	1	10043		0
77164768	Age 40-49	Grade II	T1c	N1	1.8	Mastectomy	No	Yes	Alive	2	1	0	0	1	0	0	0	0	0.205477	0.645711	Treated	On support	1	12171	10547	1	0.145934
52656389	Age 40-49	Grade II	T1c	N0	1.6	BCS	No	No	Alive	75	1	0	1	1	0	0	0	0	0.206068	0.129475	Untreated	On support	1	7532		0
63349227	Age 50-59	Grade II	T1b	N1	0.8	Mastectomy	Yes	No	Alive	16	1	0	0	0	1	0	0	0	0.206366	0.563828	Untreated	On support	1	10368		0
55925507	Age 60-69	Grade II	T1b	N1	1	Mastectomy	No	No	Alive	9	1	0	0	0	0	1	0	0	0.206523	0.359872	Untreated	On support	1	9840		0
29366959	Age 40-49	Grade II	T1c	N1	2	BCS	Yes	No	Alive	61	1	0	1	1	0	0	0	0	0.206557	0.566874	Untreated	On support	1	10373		0
51545519	Age 60-69	Grade III	T1c	N0	1.3	BCS	Yes	No	Alive	33	0	1	1	0	0	1	0	0	0.206636	0.160119	Untreated	On support	1	8293		0
54887252	Age 50-59	Grade I	T1b	N1	0.6	Mastectomy	No	Yes	Alive	27	0	0	0	0	1	0	0	0	0.206816	0.397371	Treated	On support	1	11708	10017	1	0
77091419	Age 70-79	Grade I	T1b	N1	0.9	Mastectomy	No	No	Alive	46	0	0	0	0	0	0	1	0	0.207341	0.13454	Untreated	On support	1	8153		0
63380415	Age 40-49	Grade II	T1b	N1	0.9	Mastectomy	Yes	Yes	Alive	3	1	0	0	1	0	0	0	0	0.207494	0.629141	Treated	On support	1	12129	10505	1	0.0165694
39956691	Age 50-59	Grade III	T1c	N0	1.5	Mastectomy	No	No	Alive	51	0	1	0	0	1	0	0	0	0.207508	0.309464	Untreated	On support	1	9763		0
4651437	Age 50-59	Grade II	T1c	N0	1.9	BCS	Yes	Yes	Alive	0	1	0	1	0	1	0	0	0	0.207633	0.133729	Treated	On support	1	11106	7711	1	0
52726429	Age 50-59	Grade I	T1c	N0	1.7	BCS	Yes	Yes	Alive	71	0	0	1	0	1	0	0	0	0.208193	0.0968711	Treated	On support	1	10911	6367	1	0
55357672	Age 60-69	Grade III	T1c	N1	1.1	Mastectomy	Yes	No	Alive	19	0	1	0	0	0	1	0	0	0.20836	0.700253	Untreated	On support	1	10533		0
53726759	Age 40-49	Grade II	T1c	N0	1.3	BCS	Yes	No	Alive	52	1	0	1	1	0	0	0	0	0.208901	0.168463	Untreated	On support	1	8582		0
20649496	Age 60-69	Grade I	T1c	N1	1.2	BCS	Yes	No	Alive	14	0	0	1	0	0	1	0	0	0.20907	0.291027	Untreated	On support	1	9685		0
16575997	Age 70-79	Grade II	T1b	N1	0.6	BCS	Yes	No	Alive	14	1	0	1	0	0	0	1	0	0.209159	0.138426	Untreated	On support	1	8162		0
77235461	Age 70-79	Grade II	T1c	N1	1.3	BCS	Yes	No	Alive	21	1	0	1	0	0	0	1	0	0.209223	0.190359	Untreated	On support	1	9090		0
59670986	Age 50-59	Grade I	T1c	N1	1.6	BCS	Yes	No	Alive	16	0	0	1	0	1	0	0	0	0.209688	0.409312	Untreated	On support	1	10056		0
77693626	Age 70-79	Grade II	T1c	N0	1.8	Mastectomy	No	Yes	Alive	4	1	0	0	0	0	0	1	0	0.209852	0.0482355	Treated	On support	1	10632	2775	1	0
40416214	Age 60-69	Grade II	T1c	N1	1.5	Mastectomy	Yes	No	Alive	44	1	0	0	0	0	1	0	0	0.20996	0.528438	Untreated	On support	1	10327		0
8970019	Age 50-59	Grade III	T1c	N1	1.8	Mastectomy	No	Yes	Alive	80	0	1	0	0	1	0	0	0	0.210637	0.743272	Treated	On support	1	12299	9876	1	0.379556
54296800	Age 60-69	Grade II	T1c	N1	1.2	Mastectomy	No	No	Alive	42	1	0	0	0	0	1	0	0	0.210711	0.451361	Untreated	On support	1	10125		0
54414752	Age 40-49	Grade I	T1c	N0	2	Mastectomy	No	Yes	Alive	32	0	0	0	1	0	0	0	0	0.21122	0.163894	Treated	On support	1	11224	8451	1	0
29427448	Age 40-49	Grade II	T1c	N0	1.5	Mastectomy	Yes	No	Alive	23	1	0	0	1	0	0	0	0	0.211461	0.277601	Untreated	On support	1	9597		0
72163929	Age 50-59	Grade II	T1c	N1	1.3	Mastectomy	No	No	Alive	29	1	0	0	0	1	0	0	0	0.211493	0.581374	Untreated	On support	1	10406		0
73869537	Age 50-59	Grade II	T1b	N0	0.8	BCS	Yes	Yes	Alive	11	1	0	1	0	1	0	0	0	0.211796	0.0954244	Treated	On support	1	10892	6111	1	0
40525049	Age 50-59	Grade II	T1c	N1	1.1	Mastectomy	No	No	Alive	25	1	0	0	0	1	0	0	0	0.211817	0.581374	Untreated	On support	1	10407		0
44978996	Age 60-69	Grade I	T1b	N1	0.9	BCS	No	No	Alive	44	0	0	1	0	0	1	0	0	0.212216	0.170768	Untreated	On support	1	8700		0
63391594	Age 60-69	Grade II	T1c	N1	1.5	BCS	Yes	No	Alive	8	1	0	1	0	0	1	0	0	0.212299	0.371381	Untreated	On support	1	9925		0
14559278	Age 40-49	Grade I	T1c	N0	1.3	BCS	Yes	Yes	Alive	64	0	0	1	1	0	0	0	0	0.213296	0.123395	Treated	On support	1	11037	7304	1	0
62146511	Age 50-59	Grade III	T1c	N0	1.5	Mastectomy	No	Yes	Alive	81	0	1	0	0	1	0	0	0	0.213458	0.309464	Treated	On support	1	11572	9758	1	0
31460686	Age 60-69	Grade III	T1c	N0	1.6	BCS	Yes	No	Alive	79	0	1	1	0	0	1	0	0	0.213467	0.160119	Untreated	On support	1	8294		0
59663143	Age 50-59	Grade II	T1c	N0	1.6	Mastectomy	No	Yes	Alive	23	1	0	0	0	1	0	0	0	0.21365	0.176934	Treated	On support	1	11284	8714	1	0
72709988	Age 70-79	Grade II	T1c	N1	1.5	BCS	Yes	Yes	Alive	59	1	0	1	0	0	0	1	0	0.213654	0.190359	Treated	On support	1	11339	9070	1	0
14502368	Age 40-49	Grade II	T1c	N0	1.3	Mastectomy	Yes	Yes	Alive	80	1	0	0	1	0	0	0	0	0.213747	0.277601	Treated	On support	1	11502	9596	1	0
4533561	Age 60-69	Grade II	T1c	N1	1.9	Mastectomy	No	Yes	Alive	38	1	0	0	0	0	1	0	0	0.214225	0.451361	Treated	On support	1	11785	10114	1	0
59684015	Age 60-69	Grade I	T1c	N0	1.4	Mastectomy	No	Yes	Alive	12	0	0	0	0	0	1	0	0	0.214409	0.0812902	Treated	On support	1	10769	4824	1	0
40996656	Age 60-69	Grade I	T1c	N1	1.8	BCS	Yes	Yes	Alive	10	0	0	1	0	0	1	0	0	0.214695	0.291027	Treated	On support	1	11525	9670	1	0
31932820	Age 50-59	Grade I	T1c	N1	1.4	BCS	Yes	Yes	Alive	27	0	0	1	0	1	0	0	0	0.215717	0.409312	Treated	On support	1	11731	10058	1	0
39988849	Age <40	Grade II	T1c	N1	1.5	Mastectomy	No	Yes	Alive	44	1	0	0	0	0	0	0	0	0.215755	0.756084	Treated	On support	1	12307	9853	1	0.396213
53267585	Age 40-49	Grade II	T1b	N0	0.6	Mastectomy	No	Yes	Alive	57	1	0	0	1	0	0	0	0	0.215979	0.161625	Treated	On support	1	11209	8341	1	0
20609254	Age 70-79	Grade II	T1c	N0	1.3	BCS	Yes	Yes	Alive	37	1	0	1	0	0	0	1	0	0.216651	0.0351161	Treated	On support	1	10598	1734	1	0
33852374	Age 70-79	Grade II	T1c	N1	2	BCS	Yes	No	Alive	75	1	0	1	0	0	0	1	0	0.217023	0.190359	Untreated	On support	1	9091		0
59286529	Age 60-69	Grade II	T1c	N1	2	Mastectomy	No	Yes	Alive	48	1	0	0	0	0	1	0	0	0.217241	0.451361	Treated	On support	1	11786	10115	1	0
40555144	Age 40-49	Grade II	T1b	N1	1	Mastectomy	No	No	Alive	16	1	0	0	1	0	0	0	0	0.217844	0.554653	Untreated	On support	1	10348		0
30851468	Age 70-79	Grade II	T1c	N1	2	Mastectomy	No	No	Alive	43	1	0	0	0	0	0	1	0	0.217919	0.246652	Untreated	On support	1	9522		0
15122787	Age 70-79	Grade II	T1c	N1	1.3	BCS	Yes	No	Alive	10	1	0	1	0	0	0	1	0	0.21846	0.190359	Untreated	On support	1	9092		0
55361467	Age 50-59	Grade I	T1c	N1	1.1	Mastectomy	Yes	Yes	Alive	22	0	0	0	0	1	0	0	0	0.218762	0.567918	Treated	On support	1	12042	10418	1	0.0134562
2421167	Age 70-79	Grade II	T1c	N1	1.6	BCS	Yes	Yes	Alive	15	1	0	1	0	0	0	1	0	0.2191	0.190359	Treated	On support	1	11340	9071	1	0
73198737	Age 50-59	Grade I	T1c	N1	1.4	Mastectomy	No	Yes	Alive	50	0	0	0	0	1	0	0	0	0.219145	0.49108	Treated	On support	1	11867	10233	1	0
17553189	Age 70-79	Grade II	T1c	N1	1.8	Mastectomy	No	No	Alive	53	1	0	0	0	0	0	1	0	0.219262	0.246652	Untreated	On support	1	9523		0
7341373	Age 60-69	Grade II	T1c	N0	1.6	Mastectomy	No	Yes	Alive	45	1	0	0	0	0	1	0	0	0.219976	0.112961	Treated	On support	1	10959	6688	1	0
62718122	Age 60-69	Grade II	T1c	N1	1.4	Mastectomy	No	Yes	Alive	53	1	0	0	0	0	1	0	0	0.220608	0.451361	Treated	On support	1	11787	10116	1	0
29406891	Age 40-49	Grade II	T1c	N0	2	No surgery	No	No	Other Cause of Death	0	1	0	0	1	0	0	0	0	0.221084	0.22004	Untreated	On support	1	9273		0
54309130	Age 60-69	Grade II	T1c	N1	1.6	BCS	Yes	Yes	Alive	42	1	0	1	0	0	1	0	0	0.221266	0.371381	Treated	On support	1	11647	9912	1	0
39920385	Age 40-49	Grade II	T1c	N1	1.4	BCS	Yes	Yes	Alive	53	1	0	1	1	0	0	0	0	0.221629	0.566874	Treated	On support	1	12013	10389	1	0.0144993
20595833	Age 40-49	Grade II	T1c	N0	1.4	Mastectomy	No	No	Alive	33	1	0	0	1	0	0	0	0	0.221642	0.22004	Untreated	On support	1	9274		0
48314869	Age 60-69	Grade III	T1c	N0	1.4	Mastectomy	No	No	Alive	83	0	1	0	0	0	1	0	0	0.222099	0.209786	Untreated	On support	1	9183		0
77076464	Age 40-49	Grade II	T1c	N0	1.3	BCS	Yes	No	Alive	50	1	0	1	1	0	0	0	0	0.222186	0.168463	Untreated	On support	1	8583		0
53835464	Age 60-69	Grade III	T1c	N0	1.7	BCS	Yes	Yes	Alive	45	0	1	1	0	0	1	0	0	0.222206	0.160119	Treated	On support	1	11190	8283	1	0
24038165	Age 60-69	Grade III	T1c	N1	1.5	BCS	Yes	No	Alive	3	0	1	1	0	0	1	0	0	0.224458	0.551895	Untreated	On support	1	10340		0
59343194	Age 60-69	Grade II	T1c	N0	1.5	BCS	Yes	Yes	Alive	30	1	0	1	0	0	1	0	0	0.22456	0.083787	Treated	On support	1	10806	5088	1	0
55518629	Age 40-49	Grade II	T1c	N0	1.1	BCS	Yes	No	Alive	8	1	0	1	1	0	0	0	0	0.225232	0.168463	Untreated	On support	1	8584		0
54275137	Age 60-69	Grade I	T1c	N1	1.3	Mastectomy	No	No	Alive	44	0	0	0	0	0	1	0	0	0.225268	0.363716	Untreated	On support	1	9862		0
72633518	Age 40-49	Grade II	T1c	N1	1.1	BCS	Yes	Yes	Alive	69	1	0	1	1	0	0	0	0	0.225438	0.566874	Treated	On support	1	12014	10390	1	0.0144993
73332829	Age 60-69	Grade III	T1c	N0	1.5	BCS	Yes	No	Alive	25	0	1	1	0	0	1	0	0	0.225507	0.160119	Untreated	On support	1	8295		0
59233245	Age 40-49	Grade II	T1c	N0	1.4	Mastectomy	No	Yes	Alive	63	1	0	0	1	0	0	0	0	0.225737	0.22004	Treated	On support	1	11394	9251	1	0
14577098	Age 50-59	Grade II	T1c	N0	1.8	BCS	Yes	Yes	Alive	58	1	0	1	0	1	0	0	0	0.225918	0.133729	Treated	On support	1	11107	7712	1	0
40538791	Age 50-59	Grade II	T1b	N1	0.8	Mastectomy	No	Yes	Alive	20	1	0	0	0	1	0	0	0	0.225963	0.48692	Treated	On support	1	11838	10199	1	0
53153242	Age 70-79	Grade II	T1b	N1	0.6	BCS	Yes	No	Other Cause of Death	45	1	0	1	0	0	0	1	0	0.226349	0.138426	Untreated	On support	1	8163		0
26417374	Age 50-59	Grade II	T1c	N1	1.2	BCS	Yes	No	Alive	0	1	0	1	0	1	0	0	0	0.226926	0.499322	Untreated	On support	1	10265		0
73240576	Age 40-49	Grade II	T1c	N0	2	Mastectomy	No	No	Alive	38	1	0	0	1	0	0	0	0	0.227343	0.22004	Untreated	On support	1	9275		0
4080550	Age 50-59	Grade III	T1c	N0	1.2	BCS	Yes	No	Alive	55	0	1	1	0	1	0	0	0	0.22782	0.243469	Untreated	On support	1	9498		0
73819834	Age 60-69	Grade II	T1c	N0	1.2	Mastectomy	Yes	Yes	Alive	20	1	0	0	0	0	1	0	0	0.228447	0.14782	Treated	On support	1	11182	8252	1	0
27011226	Age 40-49	Grade II	T1c	N0	1.2	Mastectomy	Yes	Yes	Alive	35	1	0	0	1	0	0	0	0	0.229014	0.277601	Treated	On support	1	11503	9597	1	0
16555040	Age 40-49	Grade I	T1b	N0	0.8	BCS	Yes	Yes	Alive	28	0	0	1	1	0	0	0	0	0.229298	0.0877509	Treated	On support	1	10861	5902	1	0
52678686	Age 40-49	Grade II	T1c	N0	1.8	BCS	Yes	No	Alive	38	1	0	1	1	0	0	0	0	0.229568	0.168463	Untreated	On support	1	8585		0
26914419	Age 60-69	Grade II	T1c	N0	1.9	BCS	Yes	Yes	Alive	60	1	0	1	0	0	1	0	0	0.230056	0.083787	Treated	On support	1	10807	5089	1	0
31936661	Age 50-59	Grade III	T1b	N0	0.9	Mastectomy	Yes	Yes	Alive	26	0	1	0	0	1	0	0	0	0.230288	0.294354	Treated	On support	1	11545	9718	1	0.00258173
53745004	Age 60-69	Grade I	T1c	N1	2	BCS	Yes	No	Alive	54	0	0	1	0	0	1	0	0	0.230327	0.291027	Untreated	On support	1	9686		0
20635340	Age 60-69	Grade II	T1b	N1	0.9	Mastectomy	No	No	Alive	18	1	0	0	0	0	1	0	0	0.230752	0.359872	Untreated	On support	1	9841		0
14073211	Age 50-59	Grade II	T1c	N0	1.6	BCS	Yes	Yes	Alive	83	1	0	1	0	1	0	0	0	0.230821	0.133729	Treated	On support	1	11108	7713	1	0
7941988	Age 60-69	Grade II	T1c	N1	2	Mastectomy	No	Yes	Alive	1	1	0	0	0	0	1	0	0	0.230863	0.451361	Treated	On support	1	11788	10117	1	0
54949338	Age 50-59	Grade II	T1c	N0	1.8	BCS	Yes	Yes	Alive	24	1	0	1	0	1	0	0	0	0.231608	0.133729	Treated	On support	1	11109	7714	1	0
33861498	Age 40-49	Grade II	T1b	N1	0.6	Mastectomy	No	Yes	Alive	25	1	0	0	1	0	0	0	0	0.23178	0.554653	Treated	On support	1	11981	10357	1	0.00410832
29377131	Age 60-69	Grade II	T1b	N1	1	Mastectomy	Yes	Yes	Alive	59	1	0	0	0	0	1	0	0	0.234278	0.433674	Treated	On support	1	11767	10096	1	0.00409307
55479555	Age 40-49	Grade II	T1c	N0	1.6	Mastectomy	No	No	Alive	13	1	0	0	1	0	0	0	0	0.23452	0.22004	Untreated	On support	1	9276		0
54830595	Age 50-59	Grade II	T1c	N1	1.9	BCS	Yes	No	Alive	30	1	0	1	0	1	0	0	0	0.234594	0.499322	Untreated	On support	1	10266		0
54969235	Age 50-59	Grade I	T1c	N1	1.3	BCS	Yes	Yes	Alive	20	0	0	1	0	1	0	0	0	0.235025	0.409312	Treated	On support	1	11732	10059	1	0
55979058	Age 50-59	Grade II	T1c	N0	1.8	BCS	No	No	Alive	1	1	0	1	0	1	0	0	0	0.235134	0.101796	Untreated	On support	1	6588		0
9011156	Age 50-59	Grade II	T1c	N1	2	Mastectomy	No	Yes	Alive	67	1	0	0	0	1	0	0	0	0.235291	0.581374	Treated	On support	1	12066	10442	1	0
16062187	Age 50-59	Grade I	T1b	N0	1	BCS	Yes	Yes	Alive	66	0	0	1	0	1	0	0	0	0.235606	0.0682916	Treated	On support	1	10729	4337	1	0
9598614	Age 70-79	Grade II	T1c	N1	1.2	BCS	Yes	No	Alive	4	1	0	1	0	0	0	1	0	0.23601	0.190359	Untreated	On support	1	9093		0
73730197	Age 40-49	Grade II	T1c	N1	1.3	Mastectomy	No	No	Alive	24	1	0	0	1	0	0	0	0	0.236422	0.645711	Untreated	On support	1	10479		0
54365195	Age <40	Grade II	T1c	N0	1.8	Mastectomy	No	Yes	Alive	31	1	0	0	0	0	0	0	0	0.236441	0.324243	Treated	On support	1	11584	9807	1	0
9590371	Age 60-69	Grade III	T1c	N0	1.7	BCS	Yes	No	Alive	10	0	1	1	0	0	1	0	0	0.236561	0.160119	Untreated	On support	1	8296		0
54818115	Age 50-59	Grade II	T1c	N1	1.8	Mastectomy	No	Yes	Alive	27	1	0	0	0	1	0	0	0	0.236737	0.581374	Treated	On support	1	12067	10443	1	0
9529593	Age 40-49	Grade II	T1c	N1	1.1	BCS	Yes	No	Alive	24	1	0	1	1	0	0	0	0	0.236741	0.566874	Untreated	On support	1	10374		0
40467176	Age 60-69	Grade I	T1c	N0	1.9	Mastectomy	No	Yes	Alive	30	0	0	0	0	0	1	0	0	0.237091	0.0812902	Treated	On support	1	10770	4825	1	0
41078262	Age <40	Grade II	T1c	N1	1.8	Mastectomy	Yes	Yes	Alive	10	1	0	0	0	0	0	0	0	0.237132	0.808513	Treated	On support	1	12324	9816	1	0.48427
40442548	Age 70-79	Grade II	T1c	N1	1.6	BCS	Yes	No	Alive	35	1	0	1	0	0	0	1	0	0.237455	0.190359	Untreated	On support	1	9094		0
27530806	Age 50-59	Grade II	T1c	N1	1.3	Mastectomy	No	No	Alive	7	1	0	0	0	1	0	0	0	0.237722	0.581374	Untreated	On support	1	10408		0
62773190	Age 70-79	Grade II	T1b	N1	1	BCS	Yes	No	Alive	38	1	0	1	0	0	0	1	0	0.23844	0.138426	Untreated	On support	1	8164		0
62770843	Age 50-59	Grade II	T1c	N0	1.5	Mastectomy	Yes	No	Alive	46	1	0	0	0	1	0	0	0	0.239487	0.226494	Untreated	On support	1	9459		0
26448031	Age 50-59	Grade II	T1c	N1	1.8	Mastectomy	No	Yes	Alive	77	1	0	0	0	1	0	0	0	0.239671	0.581374	Treated	On support	1	12068	10444	1	0
31920941	Age 50-59	Grade II	T1c	N1	1.8	Mastectomy	No	No	Breast	33	1	0	0	0	1	0	0	0	0.240034	0.581374	Untreated	On support	1	10409		0
53293616	Age 40-49	Grade II	T1c	N0	1.2	No surgery	No	No	Breast	19	1	0	0	1	0	0	0	0	0.24021	0.22004	Untreated	On support	1	9277		0
20658062	Age 50-59	Grade II	T1c	N1	1.5	BCS	Yes	Yes	Alive	13	1	0	1	0	1	0	0	0	0.240404	0.499322	Treated	On support	1	11899	10265	1	0
40468013	Age 40-49	Grade II	T1c	N0	1.5	Mastectomy	No	No	Alive	6	1	0	0	1	0	0	0	0	0.240536	0.22004	Untreated	On support	1	9278		0
18037212	Age 70-79	Grade II	T1c	N1	1.7	BCS	Yes	No	Alive	32	1	0	1	0	0	0	1	0	0.241248	0.190359	Untreated	On support	1	9095		0
14557088	Age 60-69	Grade I	T1c	N1	1.8	BCS	Yes	No	Alive	61	0	0	1	0	0	1	0	0	0.241851	0.291027	Untreated	On support	1	9687		0
20204660	Age 50-59	Grade III	T1b	N0	1	Mastectomy	No	No	Other Cause of Death	8	0	1	0	0	1	0	0	0	0.242399	0.234446	Untreated	On support	1	9477		0
4609995	Age 70-79	Grade II	T1c	N1	2	Mastectomy	Yes	No	Alive	14	1	0	0	0	0	0	1	0	0.243026	0.308422	Untreated	On support	1	9747		0
39882326	Age 50-59	Grade I	T1b	N0	1	BCS	No	No	Alive	50	0	0	1	0	1	0	0	0	0.243188	0.0510632	Untreated	On support	1	3145		0
57994613	Age 60-69	Grade II	T1c	N1	1.1	Mastectomy	No	No	Alive	6	1	0	0	0	0	1	0	0	0.244089	0.451361	Untreated	On support	1	10126		0
4608308	Age 60-69	Grade II	T1c	N0	1.5	BCS	Yes	Yes	Alive	15	1	0	1	0	0	1	0	0	0.245421	0.083787	Treated	On support	1	10808	5090	1	0
62734253	Age 60-69	Grade I	T1c	N1	1.5	Mastectomy	No	Yes	Alive	48	0	0	0	0	0	1	0	0	0.245433	0.363716	Treated	On support	1	11614	9858	1	0
26987441	Age 50-59	Grade I	T1c	N1	1.5	Mastectomy	No	No	Other Cause of Death	20	0	0	0	0	1	0	0	0	0.245608	0.49108	Untreated	On support	1	10224		0
16550096	Age 50-59	Grade III	T1c	N0	1.2	Mastectomy	No	Yes	Alive	33	0	1	0	0	1	0	0	0	0.24562	0.309464	Treated	On support	1	11573	9759	1	0
20691863	Age 50-59	Grade II	T1c	N1	1.5	BCS	Yes	Yes	Alive	1	1	0	1	0	1	0	0	0	0.245838	0.499322	Treated	On support	1	11900	10266	1	0
53290051	Age 60-69	Grade II	T1c	N1	1.9	Mastectomy	No	Yes	Alive	60	1	0	0	0	0	1	0	0	0.246385	0.451361	Treated	On support	1	11789	10118	1	0
76652382	Age 60-69	Grade I	T1c	N0	1.7	BCS	Yes	Yes	Alive	57	0	0	1	0	0	1	0	0	0.246579	0.0597447	Treated	On support	1	10699	3740	1	0
4008580	Age 70-79	Grade II	T1c	N1	1.4	Mastectomy	Yes	No	Alive	44	1	0	0	0	0	0	1	0	0.246888	0.308422	Untreated	On support	1	9748		0
33527068	Age 60-69	Grade II	T1c	N1	1.2	BCS	Yes	No	Alive	77	1	0	1	0	0	1	0	0	0.247549	0.371381	Untreated	On support	1	9926		0
21225958	Age 50-59	Grade I	T1c	N1	1.8	Mastectomy	No	No	Alive	12	0	0	0	0	1	0	0	0	0.247688	0.49108	Untreated	On support	1	10225		0
73842176	Age <40	Grade II	T1c	N1	1.3	Mastectomy	Yes	Yes	Alive	12	1	0	0	0	0	0	0	0	0.247749	0.808513	Treated	On support	1	12325	9815	1	0.48427
26986547	Age 50-59	Grade II	T1c	N0	1.1	Mastectomy	Yes	Yes	Alive	41	1	0	0	0	1	0	0	0	0.248446	0.226494	Treated	On support	1	11442	9459	1	0
76598825	Age 70-79	Grade II	T1c	N1	1.6	BCS	Yes	Yes	Alive	67	1	0	1	0	0	0	1	0	0.248699	0.190359	Treated	On support	1	11341	9072	1	0
77700002	Age 60-69	Grade I	T1b	N0	0.8	BCS	Yes	Yes	Alive	8	0	0	1	0	0	1	0	0	0.249213	0.0416138	Treated	On support	1	10609	2347	1	0
58866983	Age 40-49	Grade II	T1c	N0	2	Mastectomy	No	No	Alive	73	1	0	0	1	0	0	0	0	0.249535	0.22004	Untreated	On support	1	9279		0
4057021	Age 40-49	Grade II	T1c	N1	1.1	Mastectomy	No	No	Breast	18	1	0	0	1	0	0	0	0	0.25003	0.645711	Untreated	On support	1	10480		0
8994845	Age 40-49	Grade II	T1c	N0	1.9	BCS	No	No	Alive	25	1	0	1	1	0	0	0	0	0.250164	0.129475	Untreated	On support	1	7533		0
59242672	Age 50-59	Grade I	T1b	N0	0.7	Mastectomy	No	Yes	Alive	50	0	0	0	0	1	0	0	0	0.2502	0.0926158	Treated	On support	1	10874	5980	1	0
72736252	Age 40-49	Grade III	T1c	N0	1.6	Mastectomy	No	No	Alive	58	0	1	0	1	0	0	0	0	0.250578	0.370329	Untreated	On support	1	9888		0
72747669	Age 60-69	Grade II	T1c	N1	1.9	Mastectomy	No	Yes	Alive	54	1	0	0	0	0	1	0	0	0.251045	0.451361	Treated	On support	1	11790	10119	1	0
55376417	Age 50-59	Grade II	T1c	N1	2	Mastectomy	No	Yes	Alive	19	1	0	0	0	1	0	0	0	0.251754	0.581374	Treated	On support	1	12069	10445	1	0
53769803	Age 50-59	Grade I	T1c	N0	1.9	Mastectomy	No	Yes	Alive	35	0	0	0	0	1	0	0	0	0.252269	0.129955	Treated	On support	1	11079	7555	1	0
54861204	Age 40-49	Grade II	T1c	N0	1.4	Mastectomy	No	Yes	Alive	27	1	0	0	1	0	0	0	0	0.252509	0.22004	Treated	On support	1	11395	9252	1	0
29400933	Age 60-69	Grade I	T1b	N1	0.8	BCS	Yes	No	Alive	34	0	0	1	0	0	1	0	0	0.252812	0.219061	Untreated	On support	1	9226		0
53762318	Age 50-59	Grade I	T1c	N0	1.8	Mastectomy	No	Yes	Alive	50	0	0	0	0	1	0	0	0	0.252871	0.129955	Treated	On support	1	11080	7556	1	0
26406915	Age 40-49	Grade II	T1c	N0	1.7	Mastectomy	No	No	Alive	10	1	0	0	1	0	0	0	0	0.253268	0.22004	Untreated	On support	1	9280		0
53772645	Age 60-69	Grade II	T1c	N1	2	BCS	Yes	No	Alive	52	1	0	1	0	0	1	0	0	0.25448	0.371381	Untreated	On support	1	9927		0
76578451	Age 60-69	Grade II	T1c	N1	1.9	Mastectomy	Yes	No	Alive	34	1	0	0	0	0	1	0	0	0.254797	0.528438	Untreated	On support	1	10328		0
31457959	Age 40-49	Grade II	T1c	N1	1.2	Mastectomy	No	No	Alive	78	1	0	0	1	0	0	0	0	0.255037	0.645711	Untreated	On support	1	10481		0
22495358	Age 50-59	Grade I	T1c	N1	1.9	BCS	Yes	Yes	Alive	55	0	0	1	0	1	0	0	0	0.255236	0.409312	Treated	On support	1	11733	10060	1	0
55995455	Age 40-49	Grade II	T1c	N1	1.2	Mastectomy	No	No	Alive	2	1	0	0	1	0	0	0	0	0.2561	0.645711	Untreated	On support	1	10482		0
15137235	Age 50-59	Grade II	T1c	N0	1.9	Mastectomy	No	Yes	Alive	0	1	0	0	0	1	0	0	0	0.256196	0.176934	Treated	On support	1	11285	8715	1	0
77207147	Age 50-59	Grade II	T1c	N0	1.5	Mastectomy	No	Yes	Alive	22	1	0	0	0	1	0	0	0	0.256295	0.176934	Treated	On support	1	11286	8716	1	0
77108159	Age 60-69	Grade I	T1c	N1	1.5	BCS	Yes	No	Alive	21	0	0	1	0	0	1	0	0	0.256453	0.291027	Untreated	On support	1	9688		0
14486557	Age 60-69	Grade I	T1c	N1	1.1	BCS	Yes	Yes	Alive	70	0	0	1	0	0	1	0	0	0.256659	0.291027	Treated	On support	1	11526	9671	1	0
6801837	Age 50-59	Grade II	T1c	N0	1.2	BCS	Yes	Yes	Alive	56	1	0	1	0	1	0	0	0	0.25689	0.133729	Treated	On support	1	11110	7715	1	0
73812234	Age 60-69	Grade II	T1c	N1	2	BCS	Yes	Yes	Alive	22	1	0	1	0	0	1	0	0	0.257426	0.371381	Treated	On support	1	11648	9913	1	0
9573423	Age 60-69	Grade II	T1c	N0	1.8	BCS	No	Yes	Alive	0	1	0	1	0	0	1	0	0	0.257624	0.0629134	Treated	On support	1	10716	4181	1	0
54826216	Age 50-59	Grade II	T1c	N1	1.7	Mastectomy	Yes	No	Alive	29	1	0	0	0	1	0	0	0	0.257962	0.654179	Untreated	On support	1	10518		0
27435699	Age 40-49	Grade II	T1c	N0	1.5	Mastectomy	No	No	Alive	29	1	0	0	1	0	0	0	0	0.257987	0.22004	Untreated	On support	1	9281		0
67812765	Age 50-59	Grade II	T1c	N1	1.7	Mastectomy	No	No	Alive	81	1	0	0	0	1	0	0	0	0.2592	0.581374	Untreated	On support	1	10410		0
55356658	Age 40-49	Grade II	T1c	N0	1.5	Mastectomy	No	No	Alive	20	1	0	0	1	0	0	0	0	0.25996	0.22004	Untreated	On support	1	9282		0
40435794	Age 60-69	Grade II	T1b	N1	1	BCS	No	Yes	Alive	36	1	0	1	0	0	1	0	0	0.260045	0.228625	Treated	On support	1	11451	9468	1	0.00294914
31957381	Age 50-59	Grade II	T1c	N0	1.2	Mastectomy	No	Yes	Alive	21	1	0	0	0	1	0	0	0	0.26096	0.176934	Treated	On support	1	11287	8717	1	0
77660696	Age 40-49	Grade III	T1b	N0	1	BCS	Yes	Yes	Alive	14	0	1	1	1	0	0	0	0	0.261262	0.22397	Treated	On support	1	11438	9452	1	0
20649495	Age 40-49	Grade II	T1c	N0	1.7	Mastectomy	No	No	Alive	12	1	0	0	1	0	0	0	0	0.261336	0.22004	Untreated	On support	1	9283		0
77123175	Age 60-69	Grade I	T1c	N1	1.6	Mastectomy	Yes	No	Alive	44	0	0	0	0	0	1	0	0	0.261341	0.437768	Untreated	On support	1	10093		0
53284619	Age 50-59	Grade I	T1c	N0	1.4	BCS	Yes	Yes	Alive	57	0	0	1	0	1	0	0	0	0.261405	0.0968711	Treated	On support	1	10912	6368	1	0
63273453	Age 60-69	Grade II	T1c	N1	1.5	BCS	Yes	No	Alive	33	1	0	1	0	0	1	0	0	0.261455	0.371381	Untreated	On support	1	9928		0
53863674	Age 60-69	Grade II	T1c	N1	1.5	Mastectomy	No	No	Alive	43	1	0	0	0	0	1	0	0	0.261543	0.451361	Untreated	On support	1	10127		0
29388329	Age 70-79	Grade I	T1c	N0	1.6	BCS	Yes	Yes	Alive	48	0	0	1	0	0	0	1	0	0.261836	0.0246637	Treated	On support	1	10566	858	1	0
74821241	Age 70-79	Grade I	T1c	N1	1.5	Mastectomy	Yes	Yes	Alive	68	0	0	0	0	0	0	1	0	0.26193	0.236565	Treated	On support	1	11465	9484	1	0
20643347	Age 60-69	Grade III	T1c	N0	1.5	Mastectomy	Yes	Yes	Alive	23	0	1	0	0	0	1	0	0	0.262788	0.265579	Treated	On support	1	11500	9594	1	0
22549190	Age 60-69	Grade II	T1c	N0	1.7	BCS	Yes	Yes	Alive	12	1	0	1	0	0	1	0	0	0.262995	0.083787	Treated	On support	1	10809	5091	1	0
62759089	Age 40-49	Grade I	T1c	N1	1.3	Mastectomy	Yes	Yes	Alive	43	0	0	0	1	0	0	0	0	0.264316	0.633017	Treated	On support	1	12150	10526	1	0.0211622
27495176	Age 50-59	Grade II	T1c	N1	1.7	Mastectomy	No	No	Alive	14	1	0	0	0	1	0	0	0	0.264713	0.581374	Untreated	On support	1	10411		0
40454477	Age 50-59	Grade II	T1b	N1	0.9	BCS	No	Yes	Alive	7	1	0	1	0	1	0	0	0	0.264983	0.333476	Treated	On support	1	11594	9827	1	0
54836229	Age 50-59	Grade III	T1c	N0	2	BCS	No	No	Alive	27	0	1	1	0	1	0	0	0	0.266115	0.191112	Untreated	On support	1	9160		0
15125604	Age 40-49	Grade II	T1c	N1	1.7	Mastectomy	No	No	Alive	10	1	0	0	1	0	0	0	0	0.267051	0.645711	Untreated	On support	1	10483		0
14553222	Age 50-59	Grade II	T1c	N1	1.8	Mastectomy	No	Yes	Alive	64	1	0	0	0	1	0	0	0	0.267921	0.581374	Treated	On support	1	12070	10446	1	0
52664957	Age 60-69	Grade II	T1c	N0	1.2	Mastectomy	No	Yes	Alive	71	1	0	0	0	0	1	0	0	0.268232	0.112961	Treated	On support	1	10960	6689	1	0
40550968	Age 50-59	Grade II	T1c	N0	1.5	BCS	No	No	Alive	19	1	0	1	0	1	0	0	0	0.268548	0.101796	Untreated	On support	1	6589		0
27479694	Age 70-79	Grade II	T1b	N1	0.9	BCS	Yes	No	Alive	17	1	0	1	0	0	0	1	0	0.268978	0.138426	Untreated	On support	1	8165		0
54944133	Age 60-69	Grade III	T1c	N0	1.2	BCS	Yes	No	Alive	22	0	1	1	0	0	1	0	0	0.270293	0.160119	Untreated	On support	1	8297		0
4062050	Age 50-59	Grade II	T1c	N0	1.6	Mastectomy	Yes	Yes	Breast	25	1	0	0	0	1	0	0	0	0.270691	0.226494	Treated	On support	1	11443	9460	1	0
40511066	Age 40-49	Grade III	T1c	N1	1.3	Mastectomy	No	Yes	Alive	23	0	1	0	1	0	0	0	0	0.270991	0.791644	Treated	On support	1	12316	9830	1	0.458168
9070504	Age 60-69	Grade II	T1c	N1	2	BCS	Yes	No	Other Cause of Death	38	1	0	1	0	0	1	0	0	0.271486	0.371381	Untreated	On support	1	9929		0
9019984	Age 50-59	Grade II	T1c	N1	1.7	BCS	No	Yes	Alive	14	1	0	1	0	1	0	0	0	0.271554	0.422686	Treated	On support	1	11756	10085	1	0
73298018	Age 50-59	Grade II	T1c	N1	1.5	Mastectomy	Yes	Yes	Alive	36	1	0	0	0	1	0	0	0	0.272343	0.654179	Treated	On support	1	12212	10156	1	0.202818
26450021	Age 40-49	Grade II	T1c	N0	1.8	BCS	Yes	Yes	Alive	77	1	0	1	1	0	0	0	0	0.272405	0.168463	Treated	On support	1	11247	8563	1	0
29403449	Age 50-59	Grade II	T1c	N1	1.8	BCS	Yes	Yes	Alive	36	1	0	1	0	1	0	0	0	0.272666	0.499322	Treated	On support	1	11901	10267	1	0
73762922	Age 50-59	Grade II	T1c	N0	1.5	BCS	No	Yes	Alive	28	1	0	1	0	1	0	0	0	0.272747	0.101796	Treated	On support	1	10929	6582	1	0
22458414	Age 40-49	Grade II	T1c	N0	1.3	BCS	No	Yes	Alive	79	1	0	1	1	0	0	0	0	0.272818	0.129475	Treated	On support	1	11067	7527	1	0
29457544	Age 40-49	Grade II	T1c	N0	1.5	Mastectomy	No	No	Alive	5	1	0	0	1	0	0	0	0	0.272984	0.22004	Untreated	On support	1	9284		0
22516079	Age <40	Grade II	T1c	N0	1.4	Mastectomy	No	Yes	Alive	37	1	0	0	0	0	0	0	0	0.273369	0.324243	Treated	On support	1	11585	9808	1	0
76095305	Age 60-69	Grade II	T1b	N1	0.9	BCS	No	Yes	Alive	69	1	0	1	0	0	1	0	0	0.273626	0.228625	Treated	On support	1	11452	9469	1	0.00294914
60141873	Age 60-69	Grade II	T1c	N1	1.2	BCS	Yes	No	Alive	18	1	0	1	0	0	1	0	0	0.274724	0.371381	Untreated	On support	1	9930		0
26962573	Age 40-49	Grade I	T1b	N1	0.6	BCS	Yes	No	Alive	47	0	0	1	1	0	0	0	0	0.275446	0.383259	Untreated	On support	1	10007		0
20664947	Age 60-69	Grade II	T1c	N0	1.3	BCS	Yes	Yes	Alive	18	1	0	1	0	0	1	0	0	0.276112	0.083787	Treated	On support	1	10810	5092	1	0
31496854	Age 40-49	Grade II	T1c	N1	1.7	Mastectomy	No	Yes	Alive	46	1	0	0	1	0	0	0	0	0.276611	0.645711	Treated	On support	1	12172	10548	1	0.152007
72678134	Age 50-59	Grade II	T1c	N1	1.3	BCS	No	Yes	Alive	63	1	0	1	0	1	0	0	0	0.276646	0.422686	Treated	On support	1	11757	10086	1	0
52642455	Age 50-59	Grade I	T1b	N0	0.7	Mastectomy	No	Yes	Alive	81	0	0	0	0	1	0	0	0	0.277927	0.0926158	Treated	On support	1	10875	5981	1	0
73730158	Age 50-59	Grade II	T1c	N1	1.5	BCS	Yes	No	Alive	25	1	0	1	0	1	0	0	0	0.278576	0.499322	Untreated	On support	1	10267		0
26911059	Age 60-69	Grade II	T1c	N1	1.4	BCS	Yes	Yes	Alive	62	1	0	1	0	0	1	0	0	0.278814	0.371381	Treated	On support	1	11649	9914	1	0
55939833	Age 60-69	Grade II	T1c	N0	1.2	BCS	Yes	Yes	Alive	5	1	0	1	0	0	1	0	0	0.279187	0.083787	Treated	On support	1	10811	5093	1	0
77688149	Age 50-59	Grade II	T1c	N1	1.8	BCS	Yes	No	Alive	11	1	0	1	0	1	0	0	0	0.279401	0.499322	Untreated	On support	1	10268		0
76591917	Age 60-69	Grade I	T1b	N0	0.7	Mastectomy	No	Yes	Alive	64	0	0	0	0	0	1	0	0	0.280531	0.0570173	Treated	On support	1	10661	3190	1	0
53866099	Age 60-69	Grade II	T1c	N1	1.2	Mastectomy	No	Yes	Alive	48	1	0	0	0	0	1	0	0	0.280595	0.451361	Treated	On support	1	11791	10120	1	0
31893772	Age 60-69	Grade III	T1c	N0	1.3	BCS	Yes	No	Alive	23	0	1	1	0	0	1	0	0	0.280674	0.160119	Untreated	On support	1	8298		0
77118104	Age 70-79	Grade II	T1c	N0	1.5	Mastectomy	No	Yes	Alive	46	1	0	0	0	0	0	1	0	0.28077	0.0482355	Treated	On support	1	10633	2776	1	0
37220448	Age 70-79	Grade III	T1c	N1	1.6	Mastectomy	No	No	Alive	8	0	1	0	0	0	0	1	0	0.28105	0.405664	Untreated	On support	1	10044		0
53725681	Age 40-49	Grade I	T1c	N1	1.6	Mastectomy	Yes	Yes	Alive	68	0	0	0	1	0	0	0	0	0.281351	0.633017	Treated	On support	1	12151	10527	1	0.031234
22551935	Age 50-59	Grade I	T1c	N0	1.8	BCS	Yes	Yes	Alive	12	0	0	1	0	1	0	0	0	0.281757	0.0968711	Treated	On support	1	10913	6369	1	0
20178044	Age 50-59	Grade II	T1c	N1	1.8	BCS	No	Yes	Alive	52	1	0	1	0	1	0	0	0	0.281821	0.422686	Treated	On support	1	11758	10087	1	0
72780640	Age 70-79	Grade III	T1c	N1	1.5	BCS	No	No	Alive	50	0	1	1	0	0	0	1	0	0.281946	0.26462	Untreated	On support	1	9591		0
53291191	Age 60-69	Grade II	T1c	N1	1.2	BCS	Yes	No	Alive	56	1	0	1	0	0	1	0	0	0.282359	0.371381	Untreated	On support	1	9931		0
54801554	Age 40-49	Grade II	T1c	N0	1.1	BCS	No	No	Alive	33	1	0	1	1	0	0	0	0	0.282798	0.129475	Untreated	On support	1	7534		0
53234707	Age 50-59	Grade II	T1c	N0	1.3	BCS	No	Yes	Alive	62	1	0	1	0	1	0	0	0	0.283126	0.101796	Treated	On support	1	10930	6583	1	0
62793942	Age 50-59	Grade I	T1b	N0	0.8	BCS	Yes	Yes	Alive	32	0	0	1	0	1	0	0	0	0.284573	0.0682916	Treated	On support	1	10730	4338	1	0
52660637	Age 60-69	Grade I	T1c	N0	1.1	Mastectomy	No	Yes	Breast	57	0	0	0	0	0	1	0	0	0.285429	0.0812902	Treated	On support	1	10771	4826	1	0
72205180	Age 50-59	Grade II	T1c	N1	1.4	Mastectomy	No	Yes	Alive	76	1	0	0	0	1	0	0	0	0.285655	0.581374	Treated	On support	1	12071	10447	1	0
59694419	Age 60-69	Grade II	T1b	N0	0.8	BCS	Yes	Yes	Alive	12	1	0	1	0	0	1	0	0	0.285807	0.0588163	Treated	On support	1	10675	3323	1	0
72210917	Age 50-59	Grade III	T1c	N1	1.4	Mastectomy	No	Yes	Alive	73	0	1	0	0	1	0	0	0	0.286064	0.743272	Treated	On support	1	12300	9875	1	0.379556
55468401	Age 60-69	Grade II	T1b	N1	0.9	Mastectomy	Yes	No	Alive	12	1	0	0	0	0	1	0	0	0.286152	0.433674	Untreated	On support	1	10090		0
53310321	Age 60-69	Grade II	T1c	N1	1.7	BCS	Yes	Yes	Alive	43	1	0	1	0	0	1	0	0	0.286357	0.371381	Treated	On support	1	11650	9915	1	0
14598755	Age 40-49	Grade I	T1c	N1	2	Mastectomy	No	No	Alive	50	0	0	0	1	0	0	0	0	0.286609	0.558761	Untreated	On support	1	10359		0
62160605	Age 40-49	Grade I	T1c	N0	1.8	Mastectomy	No	Yes	Alive	83	0	0	0	1	0	0	0	0	0.287166	0.163894	Treated	On support	1	11225	8452	1	0
54318039	Age 60-69	Grade II	T1c	N1	1.4	BCS	Yes	No	Alive	39	1	0	1	0	0	1	0	0	0.287915	0.371381	Untreated	On support	1	9932		0
73735585	Age 50-59	Grade III	T1c	N1	1.2	BCS	Yes	No	Alive	26	0	1	1	0	1	0	0	0	0.288721	0.675226	Untreated	On support	1	10528		0
55925802	Age 40-49	Grade II	T1c	N0	1.7	Mastectomy	No	No	Alive	6	1	0	0	1	0	0	0	0	0.289335	0.22004	Untreated	On support	1	9285		0
54945612	Age 50-59	Grade III	T1c	N0	2	Mastectomy	No	No	Alive	21	0	1	0	0	1	0	0	0	0.289378	0.309464	Untreated	On support	1	9764		0
58891839	Age 50-59	Grade II	T1c	N1	1.9	Mastectomy	No	No	Alive	67	1	0	0	0	1	0	0	0	0.289438	0.581374	Untreated	On support	1	10412		0
33865555	Age 60-69	Grade II	T1c	N0	1.3	Mastectomy	Yes	No	Alive	63	1	0	0	0	0	1	0	0	0.289444	0.14782	Untreated	On support	1	8253		0
73848713	Age 60-69	Grade III	T1c	N0	1.9	BCS	Yes	No	Alive	11	0	1	1	0	0	1	0	0	0.290521	0.160119	Untreated	On support	1	8299		0
60853420	Age 60-69	Grade III	T1c	N1	1.6	Mastectomy	No	No	Other Cause of Death	6	0	1	0	0	0	1	0	0	0.290648	0.631686	Untreated	On support	1	10462		0
53221074	Age 50-59	Grade II	T1b	N1	0.8	BCS	No	Yes	Alive	62	1	0	1	0	1	0	0	0	0.290874	0.333476	Treated	On support	1	11595	9828	1	0
31962806	Age 60-69	Grade I	T1b	N1	0.7	BCS	Yes	No	Alive	22	0	0	1	0	0	1	0	0	0.292241	0.219061	Untreated	On support	1	9227		0
72651260	Age 50-59	Grade II	T1c	N1	1.5	BCS	Yes	No	Alive	64	1	0	1	0	1	0	0	0	0.292325	0.499322	Untreated	On support	1	10269		0
14580188	Age 40-49	Grade I	T1c	N1	1.5	Mastectomy	No	Yes	Alive	58	0	0	0	1	0	0	0	0	0.292725	0.558761	Treated	On support	1	11990	10366	1	0
51043400	Age 50-59	Grade I	T1c	N1	1.2	Mastectomy	No	No	Alive	59	0	0	0	0	1	0	0	0	0.293117	0.49108	Untreated	On support	1	10226		0
4590387	Age 50-59	Grade II	T1c	N0	1.7	BCS	Yes	Yes	Alive	21	1	0	1	0	1	0	0	0	0.29346	0.133729	Treated	On support	1	11111	7716	1	0
63352383	Age 40-49	Grade II	T1c	N0	1.5	Mastectomy	No	No	Alive	9	1	0	0	1	0	0	0	0	0.293581	0.22004	Untreated	On support	1	9286		0
55445515	Age 40-49	Grade III	T1c	N1	1.5	BCS	Yes	No	Alive	16	0	1	1	1	0	0	0	0	0.293955	0.731793	Untreated	On support	1	10538		0
16544675	Age 50-59	Grade II	T1c	N1	1.4	Mastectomy	No	Yes	Alive	41	1	0	0	0	1	0	0	0	0.294197	0.581374	Treated	On support	1	12072	10448	1	0
41534446	Age 40-49	Grade II	T1b	N0	0.9	BCS	Yes	Yes	Alive	15	1	0	1	1	0	0	0	0	0.294479	0.121606	Treated	On support	1	11015	7195	1	0
31481646	Age 40-49	Grade II	T1c	N0	1.3	Mastectomy	No	No	Alive	71	1	0	0	1	0	0	0	0	0.294753	0.22004	Untreated	On support	1	9287		0
55949606	Age 60-69	Grade III	T1c	N0	1.4	BCS	No	Yes	Alive	1	0	1	1	0	0	1	0	0	0.295455	0.122777	Treated	On support	1	11032	7292	1	0
27545726	Age 40-49	Grade II	T1c	N0	1.1	Mastectomy	No	Yes	Alive	0	1	0	0	1	0	0	0	0	0.295704	0.22004	Treated	On support	1	11396	9253	1	0
52625374	Age 60-69	Grade II	T1c	N1	1.8	BCS	Yes	Yes	Alive	73	1	0	1	0	0	1	0	0	0.296185	0.371381	Treated	On support	1	11651	9916	1	0
14509735	Age 50-59	Grade II	T1c	N1	1.5	BCS	Yes	Yes	Alive	81	1	0	1	0	1	0	0	0	0.297249	0.499322	Treated	On support	1	11902	10268	1	0
54959537	Age 40-49	Grade II	T1c	N0	2	Mastectomy	No	No	Alive	22	1	0	0	1	0	0	0	0	0.297256	0.22004	Untreated	On support	1	9288		0
58828933	Age 50-59	Grade I	T1c	N1	1.8	Mastectomy	No	Yes	Alive	83	0	0	0	0	1	0	0	0	0.297478	0.49108	Treated	On support	1	11868	10234	1	0
72173824	Age 50-59	Grade I	T1b	N1	0.8	Mastectomy	No	No	Alive	80	0	0	0	0	1	0	0	0	0.297883	0.397371	Untreated	On support	1	10014		0
53722935	Age 50-59	Grade II	T1b	N1	1	Mastectomy	No	Yes	Alive	53	1	0	0	0	1	0	0	0	0.298313	0.48692	Treated	On support	1	11839	10200	1	0
20124756	Age 50-59	Grade II	T1b	N1	0.7	BCS	Yes	Yes	Alive	76	1	0	1	0	1	0	0	0	0.298606	0.405293	Treated	On support	1	11711	10023	1	0
61467083	Age 60-69	Grade I	T1b	N1	1	Mastectomy	Yes	Yes	Alive	0	0	0	0	0	0	1	0	0	0.299735	0.347289	Treated	On support	1	11600	9836	1	0
9030951	Age 60-69	Grade II	T1c	N1	1.3	BCS	Yes	No	Alive	65	1	0	1	0	0	1	0	0	0.299782	0.371381	Untreated	On support	1	9933		0
72624129	Age 40-49	Grade II	T1c	N0	1.8	BCS	Yes	Yes	Alive	80	1	0	1	1	0	0	0	0	0.300105	0.168463	Treated	On support	1	11248	8564	1	0
73832167	Age 60-69	Grade I	T1c	N1	1.5	BCS	Yes	Yes	Alive	11	0	0	1	0	0	1	0	0	0.300145	0.291027	Treated	On support	1	11527	9672	1	0
77236855	Age 40-49	Grade II	T1c	N0	1.3	Mastectomy	No	No	Alive	17	1	0	0	1	0	0	0	0	0.30021	0.22004	Untreated	On support	1	9289		0
74280211	Age 50-59	Grade II	T1c	N0	2	BCS	No	Yes	Alive	0	1	0	1	0	1	0	0	0	0.300278	0.101796	Treated	On support	1	10931	6584	1	0
29397463	Age 40-49	Grade II	T1c	N0	1.2	Mastectomy	No	No	Alive	39	1	0	0	1	0	0	0	0	0.300453	0.22004	Untreated	On support	1	9290		0
4024284	Age 70-79	Grade III	T1b	N1	0.8	BCS	Yes	Yes	Alive	28	0	1	1	0	0	0	1	0	0.300525	0.250904	Treated	On support	1	11491	9580	1	0
26875705	Age 60-69	Grade III	T1c	N0	1.3	BCS	Yes	Yes	Alive	71	0	1	1	0	0	1	0	0	0.300669	0.160119	Treated	On support	1	11191	8284	1	0
20667920	Age 60-69	Grade II	T1c	N1	1.1	Mastectomy	No	Yes	Alive	18	1	0	0	0	0	1	0	0	0.300972	0.451361	Treated	On support	1	11792	10121	1	0
20688502	Age 50-59	Grade II	T1c	N1	1.6	Mastectomy	No	No	Alive	1	1	0	0	0	1	0	0	0	0.300984	0.581374	Untreated	On support	1	10413		0
53755485	Age 40-49	Grade I	T1b	N1	0.7	Mastectomy	No	Yes	Alive	52	0	0	0	1	0	0	0	0	0.301612	0.46391	Treated	On support	1	11819	10173	1	0
54401267	Age 40-49	Grade III	T1c	N0	1.5	BCS	Yes	No	Alive	33	0	1	1	1	0	0	0	0	0.301759	0.296936	Untreated	On support	1	9721		0
59279241	Age 50-59	Grade I	T1c	N1	2	Mastectomy	No	Yes	Alive	43	0	0	0	0	1	0	0	0	0.301773	0.49108	Treated	On support	1	11869	10235	1	0
20171115	Age 60-69	Grade II	T1c	N1	1.5	Mastectomy	No	Yes	Alive	62	1	0	0	0	0	1	0	0	0.302113	0.451361	Treated	On support	1	11793	10122	1	0
9479244	Age 40-49	Grade II	T1c	N0	1.1	Mastectomy	No	No	Alive	40	1	0	0	1	0	0	0	0	0.302168	0.22004	Untreated	On support	1	9291		0
73765423	Age 60-69	Grade I	T1b	N0	0.7	BCS	Yes	Yes	Alive	27	0	0	1	0	0	1	0	0	0.302895	0.0416138	Treated	On support	1	10610	2348	1	0
55362744	Age 50-59	Grade I	T1b	N0	0.8	BCS	No	No	Alive	21	0	0	1	0	1	0	0	0	0.303031	0.0510632	Untreated	On support	1	3146		0
27475267	Age 60-69	Grade II	T1c	N0	1.2	BCS	Yes	Yes	Alive	18	1	0	1	0	0	1	0	0	0.303286	0.083787	Treated	On support	1	10812	5094	1	0
26929731	Age 50-59	Grade I	T1c	N1	1.8	Mastectomy	No	Yes	Alive	57	0	0	0	0	1	0	0	0	0.303857	0.49108	Treated	On support	1	11870	10236	1	0
55432967	Age 50-59	Grade II	T1c	N1	1.9	Mastectomy	No	Yes	Alive	10	1	0	0	0	1	0	0	0	0.303976	0.581374	Treated	On support	1	12073	10449	1	0
76620406	Age 50-59	Grade II	T1b	N0	0.8	BCS	Yes	Yes	Alive	69	1	0	1	0	1	0	0	0	0.30492	0.0954244	Treated	On support	1	10893	6112	1	0
26986843	Age 70-79	Grade II	T1c	N1	1.8	BCS	Yes	Yes	Alive	42	1	0	1	0	0	0	1	0	0.305227	0.190359	Treated	On support	1	11342	9073	1	0
39425134	Age <40	Grade II	T1c	N0	1.5	Mastectomy	No	No	Alive	79	1	0	0	0	0	0	0	0	0.305308	0.324243	Untreated	On support	1	9809		0
15084570	Age 50-59	Grade II	T1c	N1	1.9	BCS	Yes	No	Alive	23	1	0	1	0	1	0	0	0	0.305584	0.499322	Untreated	On support	1	10270		0
39402926	Age 60-69	Grade III	T1c	N1	1.5	Mastectomy	No	Yes	Alive	76	0	1	0	0	0	1	0	0	0.305616	0.631686	Treated	On support	1	12141	10517	1	0.0224931
55997260	Age 40-49	Grade I	T1c	N0	1.4	Mastectomy	No	Yes	Alive	3	0	0	0	1	0	0	0	0	0.305908	0.163894	Treated	On support	1	11226	8453	1	0
2415301	Age 60-69	Grade II	T1b	N1	0.9	Mastectomy	No	No	Alive	57	1	0	0	0	0	1	0	0	0.306002	0.359872	Untreated	On support	1	9842		0
31888286	Age 50-59	Grade II	T1c	N1	1.8	BCS	Yes	Yes	Alive	49	1	0	1	0	1	0	0	0	0.306215	0.499322	Treated	On support	1	11903	10269	1	0
27502579	Age 50-59	Grade II	T1b	N1	1	Mastectomy	No	Yes	Alive	12	1	0	0	0	1	0	0	0	0.306882	0.48692	Treated	On support	1	11840	10201	1	0
62082367	Age 40-49	Grade II	T1c	N0	1.8	Mastectomy	No	No	Alive	78	1	0	0	1	0	0	0	0	0.307203	0.22004	Untreated	On support	1	9292		0
69462350	Age 60-69	Grade I	T1c	N0	1.2	BCS	No	Yes	Alive	40	0	0	1	0	0	1	0	0	0.30739	0.0445693	Treated	On support	1	10622	2695	1	0
53162176	Age 50-59	Grade I	T1c	N1	1.5	Mastectomy	No	Yes	Alive	70	0	0	0	0	1	0	0	0	0.308119	0.49108	Treated	On support	1	11871	10237	1	0
73296110	Age 50-59	Grade II	T1c	N0	1.8	BCS	No	No	Alive	31	1	0	1	0	1	0	0	0	0.308621	0.101796	Untreated	On support	1	6590		0
53291497	Age 40-49	Grade II	T1c	N1	1.5	BCS	Yes	No	Alive	57	1	0	1	1	0	0	0	0	0.308702	0.566874	Untreated	On support	1	10375		0
4104518	Age 40-49	Grade II	T1c	N1	1.9	Mastectomy	No	Yes	Alive	46	1	0	0	1	0	0	0	0	0.308977	0.645711	Treated	On support	1	12173	10549	1	0.152007
14558639	Age 50-59	Grade II	T1b	N1	1	BCS	Yes	Yes	Alive	67	1	0	1	0	1	0	0	0	0.309983	0.405293	Treated	On support	1	11712	10024	1	0
77721199	Age 50-59	Grade II	T1c	N1	1.8	BCS	Yes	No	Alive	2	1	0	1	0	1	0	0	0	0.310032	0.499322	Untreated	On support	1	10271		0
55940675	Age 40-49	Grade II	T1c	N0	1.8	Mastectomy	Yes	Yes	Alive	7	1	0	0	1	0	0	0	0	0.310143	0.277601	Treated	On support	1	11504	9598	1	0
20604223	Age 40-49	Grade II	T1c	N0	1.2	Mastectomy	No	No	Alive	29	1	0	0	1	0	0	0	0	0.310518	0.22004	Untreated	On support	1	9293		0
72206281	Age 50-59	Grade III	T1b	N0	0.7	BCS	Yes	No	Alive	76	0	1	1	0	1	0	0	0	0.310615	0.180272	Untreated	On support	1	9010		0
48812026	Age 50-59	Grade I	T1c	N1	1.6	Mastectomy	No	No	Alive	32	0	0	0	0	1	0	0	0	0.310735	0.49108	Untreated	On support	1	10227		0
20175350	Age 40-49	Grade II	T1c	N0	1.2	Mastectomy	No	No	Alive	58	1	0	0	1	0	0	0	0	0.311163	0.22004	Untreated	On support	1	9294		0
40960475	Age 70-79	Grade III	T1c	N1	1.3	BCS	No	Yes	Alive	14	0	1	1	0	0	0	1	0	0.3113	0.26462	Treated	On support	1	11499	9592	1	0
53230832	Age 50-59	Grade II	T1c	N1	1.7	BCS	Yes	Yes	Alive	60	1	0	1	0	1	0	0	0	0.311934	0.499322	Treated	On support	1	11904	10270	1	0
9467230	Age 60-69	Grade III	T1c	N1	1.5	BCS	Yes	Yes	Alive	45	0	1	1	0	0	1	0	0	0.312333	0.551895	Treated	On support	1	11974	10350	1	0.00275802
4091395	Age 50-59	Grade II	T1c	N1	1.5	Mastectomy	Yes	Yes	Alive	54	1	0	0	0	1	0	0	0	0.31254	0.654179	Treated	On support	1	12213	10155	1	0.202818
33935672	Age 60-69	Grade II	T1c	N1	1.8	Mastectomy	No	No	Alive	18	1	0	0	0	0	1	0	0	0.312919	0.451361	Untreated	On support	1	10128		0
55986552	Age 60-69	Grade II	T1c	N1	1.8	BCS	Yes	Yes	Alive	5	1	0	1	0	0	1	0	0	0.313191	0.371381	Treated	On support	1	11652	9917	1	0
26913552	Age <40	Grade II	T1c	N1	1.8	BCS	Yes	Yes	Alive	62	1	0	1	0	0	0	0	0	0.313246	0.690018	Treated	On support	1	12253	9994	1	0.318638
30422777	Age 60-69	Grade II	T1c	N1	1.4	BCS	Yes	No	Alive	27	1	0	1	0	0	1	0	0	0.313267	0.371381	Untreated	On support	1	9934		0
69954739	Age 50-59	Grade III	T1c	N1	2	Mastectomy	No	Yes	Alive	39	0	1	0	0	1	0	0	0	0.313934	0.743272	Treated	On support	1	12301	9874	1	0.379556
7357891	Age 60-69	Grade II	T1b	N1	0.7	No surgery	No	No	Alive	5	1	0	0	0	0	1	0	0	0.314202	0.359872	Untreated	On support	1	9843		0
71022696	Age 50-59	Grade II	T1b	N1	0.6	BCS	Yes	Yes	Alive	37	1	0	1	0	1	0	0	0	0.314332	0.405293	Treated	On support	1	11713	10025	1	0
77739716	Age 60-69	Grade II	T1c	N1	1.4	Mastectomy	No	No	Alive	3	1	0	0	0	0	1	0	0	0.314506	0.451361	Untreated	On support	1	10129		0
2868586	Age 50-59	Grade II	T1c	N1	1.2	Mastectomy	No	No	Alive	13	1	0	0	0	1	0	0	0	0.314613	0.581374	Untreated	On support	1	10414		0
74257038	Age 50-59	Grade II	T1c	N0	1.2	Mastectomy	No	Yes	Alive	9	1	0	0	0	1	0	0	0	0.314735	0.176934	Treated	On support	1	11288	8718	1	0
9493237	Age 60-69	Grade II	T1b	N0	0.6	Mastectomy	No	Yes	Alive	35	1	0	0	0	0	1	0	0	0.315463	0.0800556	Treated	On support	1	10752	4636	1	0
40550925	Age 50-59	Grade III	T1c	N0	1.7	BCS	No	No	Alive	19	0	1	1	0	1	0	0	0	0.315513	0.191112	Untreated	On support	1	9161		0
72182459	Age 60-69	Grade II	T1c	N1	1.5	BCS	Yes	No	Alive	76	1	0	1	0	0	1	0	0	0.315735	0.371381	Untreated	On support	1	9935		0
56010341	Age 60-69	Grade II	T1c	N1	1.2	BCS	No	No	Alive	8	1	0	1	0	0	1	0	0	0.317221	0.302516	Untreated	On support	1	9731		0
73270021	Age 40-49	Grade III	T1c	N0	1.2	Mastectomy	No	Yes	Alive	38	0	1	0	1	0	0	0	0	0.317978	0.370329	Treated	On support	1	11627	9886	1	0
29424609	Age 50-59	Grade II	T1c	N1	1.7	Mastectomy	No	No	Alive	21	1	0	0	0	1	0	0	0	0.318277	0.581374	Untreated	On support	1	10415		0
31498956	Age 40-49	Grade I	T1b	N0	1	BCS	Yes	Yes	Alive	62	0	0	1	1	0	0	0	0	0.318311	0.0877509	Treated	On support	1	10862	5903	1	0
14637488	Age 60-69	Grade I	T1c	N1	1.5	Mastectomy	Yes	Yes	Alive	43	0	0	0	0	0	1	0	0	0.318844	0.437768	Treated	On support	1	11771	10100	1	0
56006185	Age 50-59	Grade II	T1c	N0	1.2	BCS	Yes	Yes	Alive	2	1	0	1	0	1	0	0	0	0.319729	0.133729	Treated	On support	1	11112	7717	1	0
53206894	Age 50-59	Grade II	T1c	N1	1.2	Mastectomy	No	No	Alive	71	1	0	0	0	1	0	0	0	0.319731	0.581374	Untreated	On support	1	10416		0
40528364	Age 60-69	Grade II	T1c	N1	1.5	BCS	No	Yes	Alive	18	1	0	1	0	0	1	0	0	0.319906	0.302516	Treated	On support	1	11555	9732	1	0
20635048	Age 50-59	Grade II	T1c	N0	1.7	BCS	Yes	Yes	Alive	21	1	0	1	0	1	0	0	0	0.31995	0.133729	Treated	On support	1	11113	7718	1	0
25213901	Age 70-79	Grade II	T1c	N0	1.8	Mastectomy	No	Yes	Alive	21	1	0	0	0	0	0	1	0	0.320956	0.0482355	Treated	On support	1	10634	2777	1	0
52609742	Age 50-59	Grade II	T1c	N0	1.3	BCS	Yes	Yes	Alive	78	1	0	1	0	1	0	0	0	0.321116	0.133729	Treated	On support	1	11114	7719	1	0
72779283	Age 60-69	Grade I	T1c	N1	2	BCS	Yes	Yes	Alive	51	0	0	1	0	0	1	0	0	0.321288	0.291027	Treated	On support	1	11528	9673	1	0
22493550	Age 50-59	Grade II	T1c	N1	2	Mastectomy	No	Yes	Alive	51	1	0	0	0	1	0	0	0	0.321291	0.581374	Treated	On support	1	12074	10450	1	0
4615816	Age 40-49	Grade III	T1c	N0	1.6	Mastectomy	No	No	Alive	14	0	1	0	1	0	0	0	0	0.321322	0.370329	Untreated	On support	1	9889		0
4088433	Age 40-49	Grade II	T1c	N1	1.7	Mastectomy	Yes	Yes	Alive	53	1	0	0	1	0	0	0	0	0.321393	0.712853	Treated	On support	1	12269	9978	1	0.341473
33518691	Age 50-59	Grade I	T1b	N1	1	Mastectomy	No	No	Alive	76	0	0	0	0	1	0	0	0	0.321465	0.397371	Untreated	On support	1	10015		0
55406517	Age 60-69	Grade II	T1c	N0	1.2	Mastectomy	No	Yes	Alive	15	1	0	0	0	0	1	0	0	0.321515	0.112961	Treated	On support	1	10961	6690	1	0
53818129	Age 60-69	Grade II	T1b	N1	0.9	Mastectomy	No	Yes	Other Cause of Death	29	1	0	0	0	0	1	0	0	0.321609	0.359872	Treated	On support	1	11602	9840	1	0
40551667	Age 70-79	Grade I	T1c	N1	1.9	BCS	No	Yes	Alive	5	0	0	1	0	0	0	1	0	0.32173	0.107089	Treated	On support	1	10948	6663	1	0
9532506	Age 60-69	Grade II	T1c	N0	1.8	Mastectomy	No	Yes	Alive	22	1	0	0	0	0	1	0	0	0.322062	0.112961	Treated	On support	1	10962	6691	1	0
14508916	Age 40-49	Grade II	T1c	N1	2	BCS	Yes	Yes	Alive	79	1	0	1	1	0	0	0	0	0.322116	0.566874	Treated	On support	1	12015	10391	1	0.0144993
9513311	Age 60-69	Grade II	T1c	N1	1.5	BCS	Yes	No	Alive	35	1	0	1	0	0	1	0	0	0.322513	0.371381	Untreated	On support	1	9936		0
12849600	Age 50-59	Grade II	T1c	N1	2	Mastectomy	Yes	No	Alive	72	1	0	0	0	1	0	0	0	0.322604	0.654179	Untreated	On support	1	10519		0
72759549	Age 40-49	Grade II	T1c	N0	1.6	BCS	No	Yes	Alive	52	1	0	1	1	0	0	0	0	0.322672	0.129475	Treated	On support	1	11068	7528	1	0
53721430	Age 40-49	Grade II	T1c	N1	1.3	Mastectomy	No	No	Alive	57	1	0	0	1	0	0	0	0	0.323423	0.645711	Untreated	On support	1	10484		0
72695774	Age 40-49	Grade III	T1c	N0	1.3	Mastectomy	No	Yes	Alive	61	0	1	0	1	0	0	0	0	0.323532	0.370329	Treated	On support	1	11628	9887	1	0
73299140	Age 60-69	Grade III	T1c	N0	2	BCS	Yes	No	Alive	32	0	1	1	0	0	1	0	0	0.323761	0.160119	Untreated	On support	1	8300		0
39997761	Age 60-69	Grade II	T1c	N1	1.1	BCS	Yes	Yes	Alive	47	1	0	1	0	0	1	0	0	0.323903	0.371381	Treated	On support	1	11653	9918	1	0
39404915	Age <40	Grade II	T1c	N0	1.4	BCS	Yes	Yes	Alive	81	1	0	1	0	0	0	0	0	0.323905	0.256266	Treated	On support	1	11493	9583	1	0
77230657	Age 70-79	Grade II	T1b	N1	0.8	BCS	Yes	No	Alive	17	1	0	1	0	0	0	1	0	0.324148	0.138426	Untreated	On support	1	8166		0
39415364	Age 50-59	Grade II	T1c	N0	1.2	BCS	No	No	Alive	7	1	0	1	0	1	0	0	0	0.325356	0.101796	Untreated	On support	1	6591		0
9062336	Age 60-69	Grade II	T1c	N0	1.1	Mastectomy	No	Yes	Alive	54	1	0	0	0	0	1	0	0	0.325585	0.112961	Treated	On support	1	10963	6692	1	0
56029426	Age 40-49	Grade I	T1b	N0	0.6	Mastectomy	No	Yes	Alive	3	0	0	0	1	0	0	0	0	0.325907	0.118127	Treated	On support	1	11010	7147	1	0
77208831	Age 60-69	Grade I	T1c	N0	1.5	Mastectomy	No	Yes	Alive	25	0	0	0	0	0	1	0	0	0.325982	0.0812902	Treated	On support	1	10772	4827	1	0
77097399	Age 60-69	Grade III	T1c	N0	1.5	BCS	Yes	Yes	Alive	43	0	1	1	0	0	1	0	0	0.326022	0.160119	Treated	On support	1	11192	8285	1	0
30895858	Age 60-69	Grade I	T1c	N1	2	Mastectomy	No	No	Alive	52	0	0	0	0	0	1	0	0	0.326151	0.363716	Untreated	On support	1	9863		0
53793536	Age 50-59	Grade I	T1c	N1	1.2	Mastectomy	No	No	Alive	49	0	0	0	0	1	0	0	0	0.326207	0.49108	Untreated	On support	1	10228		0
54847914	Age 40-49	Grade III	T1c	N0	2	BCS	No	Yes	Alive	24	0	1	1	1	0	0	0	0	0.326331	0.236678	Treated	On support	1	11468	9491	1	0
76523061	Age 50-59	Grade II	T1c	N0	1.8	BCS	No	No	Alive	79	1	0	1	0	1	0	0	0	0.327159	0.101796	Untreated	On support	1	6592		0
26885016	Age 50-59	Grade II	T1b	N1	0.9	Mastectomy	No	No	Alive	22	1	0	0	0	1	0	0	0	0.327257	0.48692	Untreated	On support	1	10202		0
52171154	Age 40-49	Grade I	T1c	N0	1.1	Mastectomy	No	Yes	Alive	81	0	0	0	1	0	0	0	0	0.327291	0.163894	Treated	On support	1	11227	8454	1	0
33869219	Age 40-49	Grade II	T1c	N1	2	BCS	Yes	Yes	Alive	57	1	0	1	1	0	0	0	0	0.327448	0.566874	Treated	On support	1	12016	10392	1	0.0144993
29397120	Age 60-69	Grade II	T1c	N0	1.7	Mastectomy	No	Yes	Alive	46	1	0	0	0	0	1	0	0	0.327687	0.112961	Treated	On support	1	10964	6693	1	0
39878187	Age 50-59	Grade II	T1c	N0	1.2	Mastectomy	Yes	Yes	Alive	33	1	0	0	0	1	0	0	0	0.327866	0.226494	Treated	On support	1	11444	9461	1	0
15085898	Age 40-49	Grade III	T1c	N0	1.6	BCS	Yes	No	Alive	19	0	1	1	1	0	0	0	0	0.328445	0.296936	Untreated	On support	1	9722		0
52637066	Age 40-49	Grade I	T1c	N0	1.1	Mastectomy	No	Yes	Alive	76	0	0	0	1	0	0	0	0	0.328961	0.163894	Treated	On support	1	11228	8455	1	0
53303649	Age 50-59	Grade I	T1c	N1	1.6	Mastectomy	No	Yes	Alive	55	0	0	0	0	1	0	0	0	0.329115	0.49108	Treated	On support	1	11872	10238	1	0
53279900	Age 50-59	Grade II	T1c	N1	1.8	BCS	Yes	Yes	Alive	60	1	0	1	0	1	0	0	0	0.32988	0.499322	Treated	On support	1	11905	10271	1	0
14494730	Age 50-59	Grade II	T1c	N0	1.2	Mastectomy	No	Yes	Alive	55	1	0	0	0	1	0	0	0	0.330338	0.176934	Treated	On support	1	11289	8719	1	0
73727631	Age 50-59	Grade II	T1c	N1	1.1	BCS	Yes	No	Alive	26	1	0	1	0	1	0	0	0	0.330881	0.499322	Untreated	On support	1	10272		0
31981610	Age 40-49	Grade I	T1b	N1	0.6	Mastectomy	Yes	Yes	Alive	12	0	0	0	1	0	0	0	0	0.331116	0.541016	Treated	On support	1	11971	10347	1	0.010879
17547875	Age 40-49	Grade II	T1c	N0	1.5	BCS	Yes	Yes	Alive	77	1	0	1	1	0	0	0	0	0.331781	0.168463	Treated	On support	1	11249	8565	1	0
26949959	Age 40-49	Grade II	T1c	N0	1.7	Mastectomy	No	Yes	Alive	51	1	0	0	1	0	0	0	0	0.331862	0.22004	Treated	On support	1	11397	9254	1	0
59731524	Age 60-69	Grade II	T1c	N1	1.4	BCS	Yes	Yes	Alive	4	1	0	1	0	0	1	0	0	0.331887	0.371381	Treated	On support	1	11654	9919	1	0
59723387	Age <40	Grade II	T1b	N1	0.8	Mastectomy	No	No	Alive	4	1	0	0	0	0	0	0	0	0.332342	0.679306	Untreated	On support	1	10530		0
9533454	Age 50-59	Grade II	T1b	N0	1	Mastectomy	No	Yes	Alive	18	1	0	0	0	1	0	0	0	0.332667	0.128084	Treated	On support	1	11050	7394	1	0
76527012	Age 50-59	Grade I	T1c	N0	1.1	BCS	No	Yes	Alive	19	0	0	1	0	1	0	0	0	0.332809	0.0729976	Treated	On support	1	10742	4598	1	0
43376355	Age 50-59	Grade II	T1c	N0	1.5	Mastectomy	No	Yes	Alive	40	1	0	0	0	1	0	0	0	0.333235	0.176934	Treated	On support	1	11290	8720	1	0
54272228	Age 50-59	Grade II	T1c	N1	2	BCS	No	No	Alive	46	1	0	1	0	1	0	0	0	0.333715	0.422686	Untreated	On support	1	10081		0
53770107	Age 50-59	Grade I	T1b	N0	0.6	BCS	Yes	Yes	Alive	26	0	0	1	0	1	0	0	0	0.333965	0.0682916	Treated	On support	1	10731	4339	1	0
72639976	Age 60-69	Grade II	T1c	N1	1.3	BCS	Yes	No	Alive	67	1	0	1	0	0	1	0	0	0.334153	0.371381	Untreated	On support	1	9937		0
59691630	Age 50-59	Grade I	T1c	N1	1.2	BCS	Yes	Yes	Alive	12	0	0	1	0	1	0	0	0	0.334274	0.409312	Treated	On support	1	11734	10061	1	0
53189514	Age 60-69	Grade III	T1c	N1	1.7	Mastectomy	No	Yes	Other Cause of Death	63	0	1	0	0	0	1	0	0	0.335339	0.631686	Treated	On support	1	12142	10518	1	0.0224931
40498963	Age 40-49	Grade II	T1c	N1	1.5	Mastectomy	No	No	Alive	25	1	0	0	1	0	0	0	0	0.335465	0.645711	Untreated	On support	1	10485		0
55965469	Age 50-59	Grade II	T1c	N1	1.5	Mastectomy	No	No	Alive	6	1	0	0	0	1	0	0	0	0.33634	0.581374	Untreated	On support	1	10417		0
53859082	Age 60-69	Grade I	T1c	N1	1.2	Mastectomy	No	No	Alive	43	0	0	0	0	0	1	0	0	0.336917	0.363716	Untreated	On support	1	9864		0
26433410	Age 60-69	Grade II	T1c	N0	1.5	Mastectomy	No	Yes	Alive	82	1	0	0	0	0	1	0	0	0.337189	0.112961	Treated	On support	1	10965	6694	1	0
76629723	Age 60-69	Grade I	T1b	N1	0.6	Mastectomy	Yes	No	Alive	73	0	0	0	0	0	1	0	0	0.337256	0.347289	Untreated	On support	1	9837		0
76068619	Age 50-59	Grade II	T1b	N1	0.8	Mastectomy	Yes	Yes	Alive	20	1	0	0	0	1	0	0	0	0.337293	0.563828	Treated	On support	1	11999	10375	1	0.00304653
8430272	Age 50-59	Grade II	T1c	N1	1.5	BCS	Yes	Yes	Alive	19	1	0	1	0	1	0	0	0	0.337416	0.499322	Treated	On support	1	11906	10272	1	0
29433968	Age 40-49	Grade II	T1c	N0	1.1	Mastectomy	No	Yes	Alive	20	1	0	0	1	0	0	0	0	0.337561	0.22004	Treated	On support	1	11398	9255	1	0
72651328	Age 60-69	Grade II	T1c	N1	1.2	BCS	No	Yes	Alive	69	1	0	1	0	0	1	0	0	0.337704	0.302516	Treated	On support	1	11556	9733	1	0
39957168	Age 50-59	Grade III	T1c	N1	1.5	BCS	No	No	Alive	7	0	1	1	0	1	0	0	0	0.337759	0.60417	Untreated	On support	1	10453		0
62663761	Age 60-69	Grade I	T1c	N1	2	Mastectomy	No	Yes	Alive	72	0	0	0	0	0	1	0	0	0.337943	0.363716	Treated	On support	1	11615	9859	1	0
1748878	Age 50-59	Grade II	T1c	N0	1.7	BCS	Yes	Yes	Alive	41	1	0	1	0	1	0	0	0	0.337989	0.133729	Treated	On support	1	11115	7720	1	0
76650682	Age 60-69	Grade II	T1c	N1	1.7	BCS	Yes	No	Alive	60	1	0	1	0	0	1	0	0	0.338787	0.371381	Untreated	On support	1	9938		0
59338213	Age 60-69	Grade II	T1c	N1	1.9	Mastectomy	Yes	Yes	Alive	28	1	0	0	0	0	1	0	0	0.339022	0.528438	Treated	On support	1	11954	10330	1	0
53161183	Age 40-49	Grade II	T1b	N1	0.9	Mastectomy	Yes	Yes	Alive	71	1	0	0	1	0	0	0	0	0.33916	0.629141	Treated	On support	1	12130	10506	1	0.0165694
77115812	Age 60-69	Grade II	T1c	N1	1.5	Mastectomy	No	No	Alive	44	1	0	0	0	0	1	0	0	0.339956	0.451361	Untreated	On support	1	10130		0
26330992	Age 60-69	Grade III	T1c	N0	1.3	BCS	No	No	Alive	0	0	1	1	0	0	1	0	0	0.340122	0.122777	Untreated	On support	1	7295		0
29350527	Age 60-69	Grade I	T1c	N1	1.5	Mastectomy	Yes	Yes	Other Cause of Death	68	0	0	0	0	0	1	0	0	0.340918	0.437768	Treated	On support	1	11772	10101	1	0
15097756	Age 40-49	Grade II	T1c	N1	2	Mastectomy	No	Yes	Alive	15	1	0	0	1	0	0	0	0	0.341276	0.645711	Treated	On support	1	12174	10321	1	0.146388
62751099	Age 60-69	Grade II	T1c	N1	1.4	Mastectomy	Yes	No	Alive	50	1	0	0	0	0	1	0	0	0.341378	0.528438	Untreated	On support	1	10329		0
55444747	Age 60-69	Grade II	T1c	N1	1.2	BCS	Yes	No	Alive	13	1	0	1	0	0	1	0	0	0.341865	0.371381	Untreated	On support	1	9939		0
26876149	Age 60-69	Grade I	T1c	N0	1.5	Mastectomy	No	Yes	Alive	72	0	0	0	0	0	1	0	0	0.342541	0.0812902	Treated	On support	1	10773	4828	1	0
20624903	Age 40-49	Grade II	T1c	N1	1.5	BCS	Yes	Yes	Alive	33	1	0	1	1	0	0	0	0	0.342617	0.566874	Treated	On support	1	12017	10393	1	0.0144993
62658670	Age 70-79	Grade II	T1c	N0	2	Mastectomy	Yes	Yes	Breast	64	1	0	0	0	0	0	1	0	0.342777	0.0645747	Treated	On support	1	10725	4306	1	0
4051297	Age 60-69	Grade II	T1c	N1	1.3	BCS	Yes	Yes	Alive	1	1	0	1	0	0	1	0	0	0.342924	0.371381	Treated	On support	1	11655	9920	1	0
31993125	Age 60-69	Grade II	T1b	N0	1.8	Mastectomy	No	Yes	Alive	7	1	0	0	0	0	1	0	0	0.343033	0.0800556	Treated	On support	1	10753	4637	1	0
31421279	Age 50-59	Grade II	T1c	N0	1.5	BCS	No	Yes	Alive	14	1	0	1	0	1	0	0	0	0.343171	0.101796	Treated	On support	1	10932	6585	1	0
55400424	Age 50-59	Grade II	T1c	N0	1.3	BCS	Yes	Yes	Alive	9	1	0	1	0	1	0	0	0	0.343824	0.133729	Treated	On support	1	11116	7721	1	0
52601820	Age 50-59	Grade I	T1b	N1	0.8	Mastectomy	No	No	Alive	83	0	0	0	0	1	0	0	0	0.344153	0.397371	Untreated	On support	1	10016		0
55373231	Age 70-79	Grade I	T1c	N0	1.9	Mastectomy	No	Yes	Alive	18	0	0	0	0	0	0	1	0	0.34461	0.0340158	Treated	On support	1	10583	1549	1	0
63331020	Age 50-59	Grade II	T1c	N1	2	Mastectomy	No	Yes	Alive	18	1	0	0	0	1	0	0	0	0.34483	0.581374	Treated	On support	1	12075	10451	1	0
59691464	Age 50-59	Grade II	T1c	N1	1.7	Mastectomy	Yes	No	Alive	16	1	0	0	0	1	0	0	0	0.344833	0.654179	Untreated	On support	1	10520		0
15055926	Age 40-49	Grade III	T1c	N1	1.2	BCS	Yes	Yes	Alive	26	0	1	1	1	0	0	0	0	0.344974	0.731793	Treated	On support	1	12291	9884	1	0.368077
14518690	Age 40-49	Grade II	T1c	N1	1.2	BCS	No	Yes	Alive	80	1	0	1	1	0	0	0	0	0.345314	0.490018	Treated	On support	1	11852	10218	1	0
41538978	Age 60-69	Grade III	T1c	N1	2	BCS	Yes	No	Alive	4	0	1	1	0	0	1	0	0	0.345463	0.551895	Untreated	On support	1	10341		0
73221610	Age 50-59	Grade II	T1c	N0	1.4	Mastectomy	No	Yes	Alive	41	1	0	0	0	1	0	0	0	0.345642	0.176934	Treated	On support	1	11291	8721	1	0
39916836	Age 40-49	Grade III	T1c	N0	1.3	Mastectomy	No	No	Alive	57	0	1	0	1	0	0	0	0	0.345715	0.370329	Untreated	On support	1	9890		0
14543063	Age 60-69	Grade II	T1c	N0	2	BCS	Yes	Yes	Alive	63	1	0	1	0	0	1	0	0	0.345911	0.083787	Treated	On support	1	10813	5095	1	0
2956656	Age 70-79	Grade II	T1c	N1	1.1	BCS	Yes	Yes	Alive	38	1	0	1	0	0	0	1	0	0.346288	0.190359	Treated	On support	1	11343	9074	1	0
77139323	Age 50-59	Grade II	T1c	N0	2	BCS	Yes	Yes	Alive	37	1	0	1	0	1	0	0	0	0.346502	0.133729	Treated	On support	1	11117	7722	1	0
31477887	Age 50-59	Grade II	T1c	N0	1.1	Mastectomy	No	Yes	Alive	73	1	0	0	0	1	0	0	0	0.346832	0.176934	Treated	On support	1	11292	8722	1	0
55983374	Age 40-49	Grade II	T1c	N1	1.5	BCS	No	No	Alive	6	1	0	1	1	0	0	0	0	0.347014	0.490018	Untreated	On support	1	10216		0
22544732	Age 50-59	Grade I	T1c	N1	1.1	Mastectomy	No	No	Alive	36	0	0	0	0	1	0	0	0	0.347333	0.49108	Untreated	On support	1	10229		0
77205720	Age 60-69	Grade II	T1c	N0	1.8	BCS	Yes	Yes	Alive	32	1	0	1	0	0	1	0	0	0.348051	0.083787	Treated	On support	1	10814	5096	1	0
77110930	Age 40-49	Grade II	T1c	N1	1.5	Mastectomy	Yes	Yes	Alive	41	1	0	0	1	0	0	0	0	0.348642	0.712853	Treated	On support	1	12270	9977	1	0.341473
31473499	Age 50-59	Grade II	T1c	N1	1.5	BCS	Yes	No	Alive	72	1	0	1	0	1	0	0	0	0.348643	0.499322	Untreated	On support	1	10273		0
29486444	Age 40-49	Grade II	T1b	N1	0.8	BCS	Yes	Yes	Alive	0	1	0	1	1	0	0	0	0	0.349027	0.47212	Treated	On support	1	11824	10178	1	0
20601450	Age 50-59	Grade II	T1b	N1	1	Mastectomy	Yes	Yes	Alive	43	1	0	0	0	1	0	0	0	0.349211	0.563828	Treated	On support	1	12000	10376	1	0.00304653
54280601	Age 40-49	Grade II	T1c	N1	2	Mastectomy	No	No	Alive	40	1	0	0	1	0	0	0	0	0.349725	0.645711	Untreated	On support	1	10486		0
27554521	Age 60-69	Grade II	T1c	N1	0.6	BCS	Yes	No	Alive	0	1	0	1	0	0	1	0	0	0.34975	0.371381	Untreated	On support	1	9940		0
54349854	Age 40-49	Grade II	T1b	N1	0.7	Mastectomy	Yes	No	Alive	35	1	0	0	1	0	0	0	0	0.34989	0.629141	Untreated	On support	1	10459		0
8389047	Age 50-59	Grade II	T1c	N0	1.6	BCS	Yes	Yes	Alive	40	1	0	1	0	1	0	0	0	0.350391	0.133729	Treated	On support	1	11118	7723	1	0
72182398	Age 40-49	Grade II	T1c	N1	1.1	BCS	Yes	Yes	Alive	77	1	0	1	1	0	0	0	0	0.350706	0.566874	Treated	On support	1	12018	10394	1	0.0144993
62683953	Age 50-59	Grade III	T1c	N1	1.2	Mastectomy	No	Yes	Alive	63	0	1	0	0	1	0	0	0	0.350898	0.743272	Treated	On support	1	12302	9873	1	0.379556
39412618	Age 50-59	Grade II	T1c	N1	1.5	BCS	Yes	No	Alive	70	1	0	1	0	1	0	0	0	0.350995	0.499322	Untreated	On support	1	10274		0
59750381	Age 60-69	Grade II	T1c	N1	1.1	BCS	Yes	Yes	Alive	3	1	0	1	0	0	1	0	0	0.351089	0.371381	Treated	On support	1	11656	9921	1	0
77124531	Age 40-49	Grade III	T1c	N0	1.2	BCS	Yes	No	Alive	4	0	1	1	1	0	0	0	0	0.351233	0.296936	Untreated	On support	1	9723		0
29367717	Age 70-79	Grade II	T1c	N1	2	BCS	Yes	Yes	Alive	67	1	0	1	0	0	0	1	0	0.351628	0.190359	Treated	On support	1	11344	9075	1	0
58851846	Age 50-59	Grade II	T1c	N0	1.5	Mastectomy	No	Yes	Alive	82	1	0	0	0	1	0	0	0	0.351792	0.176934	Treated	On support	1	11293	8723	1	0
15076158	Age 40-49	Grade I	T1c	N1	1.5	Mastectomy	Yes	Yes	Alive	23	0	0	0	1	0	0	0	0	0.352411	0.633017	Treated	On support	1	12152	10528	1	0.042209
54273638	Age 60-69	Grade II	T1c	N0	1.5	Mastectomy	No	Yes	Alive	16	1	0	0	0	0	1	0	0	0.353057	0.112961	Treated	On support	1	10966	6695	1	0
53865486	Age 40-49	Grade II	T1c	N1	1.5	BCS	Yes	No	Alive	42	1	0	1	1	0	0	0	0	0.353591	0.566874	Untreated	On support	1	10376		0
71638671	Age 50-59	Grade II	T1c	N1	1.2	Mastectomy	No	No	Alive	18	1	0	0	0	1	0	0	0	0.353975	0.581374	Untreated	On support	1	10418		0
56017728	Age 40-49	Grade II	T1c	N1	1.5	Mastectomy	No	Yes	Alive	3	1	0	0	1	0	0	0	0	0.354167	0.645711	Treated	On support	1	12175	10320	1	0.146388
4043140	Age 60-69	Grade II	T1b	N1	1	Mastectomy	No	No	Alive	6	1	0	0	0	0	1	0	0	0.354471	0.359872	Untreated	On support	1	9844		0
28522640	Age 60-69	Grade II	T1c	N0	1.2	Mastectomy	No	Yes	Alive	38	1	0	0	0	0	1	0	0	0.355112	0.112961	Treated	On support	1	10967	6696	1	0
4646721	Age 50-59	Grade I	T1c	N1	1.7	BCS	Yes	No	Alive	5	0	0	1	0	1	0	0	0	0.355156	0.409312	Untreated	On support	1	10057		0
56046000	Age 70-79	Grade I	T1c	N0	1.1	Mastectomy	No	Yes	Alive	0	0	0	0	0	0	0	1	0	0.355561	0.0340158	Treated	On support	1	10584	1550	1	0
39881036	Age 50-59	Grade II	T1c	N0	1.2	BCS	No	No	Alive	34	1	0	1	0	1	0	0	0	0.355706	0.101796	Untreated	On support	1	6593		0
9023124	Age 50-59	Grade II	T1c	N0	1.8	Mastectomy	No	Yes	Alive	41	1	0	0	0	1	0	0	0	0.355879	0.176934	Treated	On support	1	11294	8724	1	0
39449631	Age 50-59	Grade I	T1b	N0	1	BCS	No	Yes	Alive	68	0	0	1	0	1	0	0	0	0.355916	0.0510632	Treated	On support	1	10656	3145	1	0
31449637	Age 50-59	Grade I	T1b	N1	1	BCS	No	No	Alive	83	0	0	1	0	1	0	0	0	0.355978	0.257959	Untreated	On support	1	9590		0
59708648	Age 50-59	Grade II	T1c	N0	1.2	BCS	Yes	Yes	Alive	9	1	0	1	0	1	0	0	0	0.356517	0.133729	Treated	On support	1	11119	7724	1	0
55976446	Age 50-59	Grade I	T1c	N1	1.9	Mastectomy	No	Yes	Alive	2	0	0	0	0	1	0	0	0	0.356807	0.49108	Treated	On support	1	11873	10239	1	0
54845821	Age 60-69	Grade II	T1c	N0	2	BCS	Yes	Yes	Alive	29	1	0	1	0	0	1	0	0	0.356962	0.083787	Treated	On support	1	10815	5097	1	0
53254936	Age 60-69	Grade III	T1c	N1	1.6	BCS	No	No	Alive	60	0	1	1	0	0	1	0	0	0.35737	0.474843	Untreated	On support	1	10185		0
8961003	Age 60-69	Grade II	T1b	N0	1	BCS	Yes	Yes	Alive	76	1	0	1	0	0	1	0	0	0.35741	0.0588163	Treated	On support	1	10676	3324	1	0
55930288	Age 60-69	Grade I	T1b	N1	0.8	BCS	Yes	No	Alive	7	0	0	1	0	0	1	0	0	0.357694	0.219061	Untreated	On support	1	9228		0
4553764	Age 50-59	Grade I	T1c	N1	1.5	BCS	Yes	No	Alive	29	0	0	1	0	1	0	0	0	0.358267	0.409312	Untreated	On support	1	10058		0
55945218	Age 50-59	Grade II	T1c	N0	1.8	Mastectomy	No	Yes	Alive	1	1	0	0	0	1	0	0	0	0.358373	0.176934	Treated	On support	1	11295	8725	1	0
15050355	Age 60-69	Grade II	T1b	N1	0.7	Mastectomy	Yes	Yes	Alive	32	1	0	0	0	0	1	0	0	0.358754	0.433674	Treated	On support	1	11768	10097	1	0.00409307
54331445	Age 50-59	Grade II	T1c	N1	1.6	BCS	No	Yes	Alive	41	1	0	1	0	1	0	0	0	0.358847	0.422686	Treated	On support	1	11759	10088	1	0
19651466	Age 50-59	Grade II	T1c	N1	1.6	BCS	Yes	No	Alive	48	1	0	1	0	1	0	0	0	0.35905	0.499322	Untreated	On support	1	10275		0
4115956	Age <40	Grade II	T1b	N0	1	Mastectomy	No	No	Alive	42	1	0	0	0	0	0	0	0	0.359198	0.246923	Untreated	On support	1	9572		0
63287861	Age 60-69	Grade II	T1b	N1	0.8	No surgery	No	No	Alive	27	1	0	0	0	0	1	0	0	0.359238	0.359872	Untreated	On support	1	9845		0
20114962	Age 50-59	Grade II	T1b	N1	0.7	Mastectomy	Yes	Yes	Alive	72	1	0	0	0	1	0	0	0	0.359424	0.563828	Treated	On support	1	12001	10377	1	0.00304653
53863719	Age 40-49	Grade II	T1c	N1	1.5	BCS	No	Yes	Alive	44	1	0	1	1	0	0	0	0	0.359666	0.490018	Treated	On support	1	11853	10219	1	0
20655362	Age 40-49	Grade I	T1c	N1	2	Mastectomy	Yes	Yes	Alive	12	0	0	0	1	0	0	0	0	0.359972	0.633017	Treated	On support	1	12153	10529	1	0.042209
73223086	Age 40-49	Grade II	T1c	N1	1.7	Mastectomy	No	No	Alive	2	1	0	0	1	0	0	0	0	0.360125	0.645711	Untreated	On support	1	10487		0
59670984	Age 40-49	Grade III	T1c	N1	1.6	BCS	Yes	Yes	Alive	16	0	1	1	1	0	0	0	0	0.360493	0.731793	Treated	On support	1	12292	9883	1	0.368077
29444682	Age 50-59	Grade II	T1c	N0	1.6	BCS	No	No	Alive	15	1	0	1	0	1	0	0	0	0.36051	0.101796	Untreated	On support	1	6594		0
20593614	Age 60-69	Grade II	T1c	N1	2	BCS	Yes	No	Alive	37	1	0	1	0	0	1	0	0	0.360596	0.371381	Untreated	On support	1	9941		0
15123632	Age 40-49	Grade I	T1c	N1	1.4	BCS	Yes	Yes	Alive	9	0	0	1	1	0	0	0	0	0.360737	0.47627	Treated	On support	1	11831	10189	1	0
26893219	Age 40-49	Grade I	T1c	N1	1.4	Mastectomy	No	No	Alive	66	0	0	0	1	0	0	0	0	0.361	0.558761	Untreated	On support	1	10360		0
60102038	Age 60-69	Grade II	T1c	N1	1.2	BCS	Yes	No	Alive	67	1	0	1	0	0	1	0	0	0.361113	0.371381	Untreated	On support	1	9942		0
4546873	Age 50-59	Grade I	T1c	N1	1.8	BCS	Yes	No	Alive	35	0	0	1	0	1	0	0	0	0.361389	0.409312	Untreated	On support	1	10059		0
55970863	Age 50-59	Grade II	T1c	N1	1.5	Mastectomy	No	No	Alive	5	1	0	0	0	1	0	0	0	0.361568	0.581374	Untreated	On support	1	10419		0
40509758	Age 60-69	Grade II	T1c	N1	1.5	Mastectomy	No	Yes	Alive	20	1	0	0	0	0	1	0	0	0.361748	0.451361	Treated	On support	1	11794	10123	1	0
72165479	Age 50-59	Grade I	T1c	N1	1.7	Mastectomy	No	Yes	Alive	82	0	0	0	0	1	0	0	0	0.361801	0.49108	Treated	On support	1	11874	10240	1	0
58844695	Age 70-79	Grade I	T1c	N1	1.6	BCS	Yes	Yes	Alive	82	0	0	1	0	0	0	1	0	0.36247	0.140423	Treated	On support	1	11173	8182	1	0
31999060	Age 50-59	Grade II	T1c	N1	2	Mastectomy	Yes	Yes	Alive	7	1	0	0	0	1	0	0	0	0.362612	0.654179	Treated	On support	1	12214	10154	1	0.202818
20673177	Age 50-59	Grade II	T1c	N1	1.8	BCS	Yes	No	Alive	7	1	0	1	0	1	0	0	0	0.363812	0.499322	Untreated	On support	1	10276		0
4048389	Age 60-69	Grade II	T1c	N1	1.2	BCS	Yes	Yes	Alive	62	1	0	1	0	0	1	0	0	0.365269	0.371381	Treated	On support	1	11657	9922	1	0
53717989	Age 50-59	Grade II	T1c	N0	1.4	BCS	No	No	Alive	55	1	0	1	0	1	0	0	0	0.365818	0.101796	Untreated	On support	1	6595		0
16533993	Age <40	Grade III	T1b	N0	1	No surgery	No	No	Alive	50	0	1	0	0	0	0	0	0	0.365856	0.406016	Untreated	On support	1	10051		0
73298852	Age 50-59	Grade II	T1b	N1	0.9	Mastectomy	No	No	Alive	47	1	0	0	0	1	0	0	0	0.365905	0.48692	Untreated	On support	1	10203		0
62761244	Age 60-69	Grade II	T1c	N0	1.1	Mastectomy	No	Yes	Alive	42	1	0	0	0	0	1	0	0	0.366011	0.112961	Treated	On support	1	10968	6697	1	0
63348805	Age 40-49	Grade II	T1c	N1	1.5	BCS	Yes	Yes	Alive	12	1	0	1	1	0	0	0	0	0.36618	0.566874	Treated	On support	1	12019	10395	1	0.0144993
55902577	Age 70-79	Grade II	T1c	N0	1.2	BCS	Yes	Yes	Alive	10	1	0	1	0	0	0	1	0	0.366524	0.0351161	Treated	On support	1	10599	1735	1	0
72655823	Age 70-79	Grade III	T1c	N0	1.5	Mastectomy	No	Yes	Alive	57	0	1	0	0	0	0	1	0	0.367009	0.0955572	Treated	On support	1	10906	6339	1	0
39978129	Age 40-49	Grade I	T1c	N1	1.1	Mastectomy	No	Yes	Alive	50	0	0	0	1	0	0	0	0	0.367332	0.558761	Treated	On support	1	11991	10367	1	0
71075929	Age 50-59	Grade I	T1c	N1	1.9	Mastectomy	No	No	Alive	42	0	0	0	0	1	0	0	0	0.367876	0.49108	Untreated	On support	1	10230		0
32016355	Age 40-49	Grade II	T1c	N0	1.7	Mastectomy	No	Yes	Alive	1	1	0	0	1	0	0	0	0	0.368166	0.22004	Treated	On support	1	11399	9256	1	0
77716445	Age <40	Grade II	T1c	N1	1.9	Mastectomy	Yes	Yes	Alive	2	1	0	0	0	0	0	0	0	0.368233	0.808513	Treated	On support	1	12326	9814	1	0.48427
26933504	Age 50-59	Grade I	T1c	N1	1.5	BCS	Yes	Yes	Alive	56	0	0	1	0	1	0	0	0	0.368303	0.409312	Treated	On support	1	11735	10062	1	0
52722989	Age 60-69	Grade II	T1c	N0	2	BCS	Yes	Yes	Alive	70	1	0	1	0	0	1	0	0	0.3685	0.083787	Treated	On support	1	10816	5098	1	0
27016803	Age 60-69	Grade II	T1c	N1	1.1	BCS	Yes	No	Alive	35	1	0	1	0	0	1	0	0	0.368865	0.371381	Untreated	On support	1	9943		0
76531653	Age 50-59	Grade II	T1c	N0	1.4	BCS	Yes	Yes	Alive	80	1	0	1	0	1	0	0	0	0.370022	0.133729	Treated	On support	1	11120	7725	1	0
15147733	Age 70-79	Grade II	T1c	N1	0.7	BCS	Yes	Yes	Alive	4	1	0	1	0	0	0	1	0	0.370395	0.190359	Treated	On support	1	11345	9076	1	0
8984999	Age 50-59	Grade II	T1c	N1	2	Mastectomy	No	Yes	Alive	76	1	0	0	0	1	0	0	0	0.370466	0.581374	Treated	On support	1	12076	10452	1	0.00552733
72162024	Age 50-59	Grade III	T1c	N0	1.9	BCS	No	Yes	Alive	82	0	1	1	0	1	0	0	0	0.371678	0.191112	Treated	On support	1	11366	9161	1	0
9037690	Age 40-49	Grade II	T1b	N0	1	BCS	No	Yes	Alive	36	1	0	1	1	0	0	0	0	0.371845	0.0922593	Treated	On support	1	10867	5959	1	0
76060498	Age 60-69	Grade III	T1b	N0	0.6	BCS	No	No	Alive	21	0	1	1	0	0	1	0	0	0.372093	0.0872937	Untreated	On support	1	5900		0
11832318	Age 60-69	Grade II	T1c	N1	1.7	BCS	Yes	No	Alive	18	1	0	1	0	0	1	0	0	0.372153	0.371381	Untreated	On support	1	9944		0
72725433	Age 60-69	Grade II	T1c	N1	1.6	BCS	Yes	No	Other Cause of Death	9	1	0	1	0	0	1	0	0	0.372564	0.371381	Untreated	On support	1	9945		0
52679849	Age 70-79	Grade II	T1c	N1	1.6	BCS	Yes	Yes	Alive	63	1	0	1	0	0	0	1	0	0.372664	0.190359	Treated	On support	1	11346	9077	1	0
77175487	Age 40-49	Grade II	T1b	N0	1	Mastectomy	No	Yes	Alive	30	1	0	0	1	0	0	0	0	0.372881	0.161625	Treated	On support	1	11210	8342	1	0
77185944	Age 40-49	Grade II	T1c	N1	1.1	Mastectomy	No	Yes	Alive	30	1	0	0	1	0	0	0	0	0.373258	0.645711	Treated	On support	1	12176	10319	1	0.146388
39384313	Age 60-69	Grade I	T1c	N1	1.6	BCS	No	No	Alive	61	0	0	1	0	0	1	0	0	0.373326	0.231574	Untreated	On support	1	9468		0
77709930	Age 70-79	Grade II	T1c	N0	1.5	BCS	Yes	Yes	Alive	8	1	0	1	0	0	0	1	0	0.373488	0.0351161	Treated	On support	1	10600	1736	1	0
58336246	Age 70-79	Grade II	T1c	N1	1.7	Mastectomy	No	Yes	Alive	71	1	0	0	0	0	0	1	0	0.373864	0.246652	Treated	On support	1	11478	9515	1	0
24151335	Age 60-69	Grade I	T1c	N1	1.4	Mastectomy	Yes	No	Alive	38	0	0	0	0	0	1	0	0	0.374305	0.437768	Untreated	On support	1	10094		0
76548085	Age 50-59	Grade I	T1c	N1	1.9	Mastectomy	No	Yes	Alive	75	0	0	0	0	1	0	0	0	0.374562	0.49108	Treated	On support	1	11875	10241	1	0
73799331	Age 50-59	Grade III	T1c	N0	1.3	No surgery	No	Yes	Alive	14	0	1	0	0	1	0	0	0	0.374713	0.309464	Treated	On support	1	11574	9760	1	0
55441979	Age 50-59	Grade I	T1c	N1	1.7	BCS	No	Yes	Alive	14	0	0	1	0	1	0	0	0	0.375043	0.337187	Treated	On support	1	11597	9831	1	0
77653510	Age 60-69	Grade I	T1c	N1	1.5	Mastectomy	Yes	Yes	Alive	16	0	0	0	0	0	1	0	0	0.3763	0.437768	Treated	On support	1	11773	10102	1	0.0135938
77638321	Age 40-49	Grade II	T1c	N0	1.3	Mastectomy	No	Yes	Alive	11	1	0	0	1	0	0	0	0	0.376568	0.22004	Treated	On support	1	11400	9257	1	0
52667586	Age 50-59	Grade II	T1c	N1	2	Mastectomy	No	No	Alive	83	1	0	0	0	1	0	0	0	0.376591	0.581374	Untreated	On support	1	10420		0
20191021	Age 50-59	Grade II	T1c	N1	1.1	BCS	Yes	Yes	Alive	48	1	0	1	0	1	0	0	0	0.377047	0.499322	Treated	On support	1	11907	10273	1	0
73736988	Age 40-49	Grade II	T1c	N0	1.6	BCS	Yes	Yes	Alive	24	1	0	1	1	0	0	0	0	0.377435	0.168463	Treated	On support	1	11250	8566	1	0
56012463	Age 60-69	Grade I	T1c	N1	1.6	Mastectomy	Yes	No	Alive	3	0	0	0	0	0	1	0	0	0.377507	0.437768	Untreated	On support	1	10095		0
31959899	Age 40-49	Grade II	T1c	N1	1.5	Mastectomy	No	No	Alive	22	1	0	0	1	0	0	0	0	0.377508	0.645711	Untreated	On support	1	10488		0
73297039	Age 40-49	Grade II	T1c	N1	1.5	Mastectomy	Yes	Yes	Alive	46	1	0	0	1	0	0	0	0	0.377533	0.712853	Treated	On support	1	12271	9976	1	0.341473
77646650	Age 60-69	Grade II	T1c	N0	1.1	Mastectomy	No	Yes	Alive	13	1	0	0	0	0	1	0	0	0.377658	0.112961	Treated	On support	1	10969	6698	1	0
40435312	Age 60-69	Grade II	T1c	N0	1.5	BCS	No	Yes	Alive	34	1	0	1	0	0	1	0	0	0.377696	0.0629134	Treated	On support	1	10717	4182	1	0
40455344	Age 50-59	Grade I	T1c	N1	1.2	Mastectomy	No	No	Alive	32	0	0	0	0	1	0	0	0	0.377998	0.49108	Untreated	On support	1	10231		0
75485236	Age 70-79	Grade I	T1c	N0	1.8	Mastectomy	No	Yes	Alive	30	0	0	0	0	0	0	1	0	0.378445	0.0340158	Treated	On support	1	10585	1551	1	0
72736481	Age 60-69	Grade II	T1b	N1	1	BCS	Yes	Yes	Alive	56	1	0	1	0	0	1	0	0	0.378479	0.287605	Treated	On support	1	11512	9624	1	0
3535560	Age 70-79	Grade II	T1b	N1	0.8	BCS	Yes	Yes	Alive	55	1	0	1	0	0	0	1	0	0.378709	0.138426	Treated	On support	1	11166	8161	1	0
54255740	Age 50-59	Grade II	T1c	N1	2	Mastectomy	Yes	Yes	Alive	45	1	0	0	0	1	0	0	0	0.378959	0.654179	Treated	On support	1	12215	10153	1	0.202818
31882120	Age 40-49	Grade II	T1c	N1	2	Mastectomy	No	Yes	Alive	55	1	0	0	1	0	0	0	0	0.379189	0.645711	Treated	On support	1	12177	10318	1	0.146388
53770441	Age 60-69	Grade I	T1b	N1	0.8	BCS	Yes	Yes	Alive	54	0	0	1	0	0	1	0	0	0.379204	0.219061	Treated	On support	1	11378	9223	1	0
20204203	Age 50-59	Grade II	T1c	N1	2	Mastectomy	No	Yes	Alive	55	1	0	0	0	1	0	0	0	0.380302	0.581374	Treated	On support	1	12077	10453	1	0.0227966
4631133	Age <40	Grade I	T1c	N1	2	BCS	Yes	No	Alive	5	0	0	1	0	0	0	0	0	0.38042	0.60733	Untreated	On support	1	10457		0
53814833	Age 50-59	Grade II	T1c	N1	2	Mastectomy	Yes	Yes	Alive	48	1	0	0	0	1	0	0	0	0.380487	0.654179	Treated	On support	1	12216	10152	1	0.202818
73834688	Age 50-59	Grade II	T1c	N0	1.6	BCS	No	No	Other Cause of Death	11	1	0	1	0	1	0	0	0	0.380521	0.101796	Untreated	On support	1	6596		0
60104211	Age 60-69	Grade III	T1c	N1	1.5	Mastectomy	No	No	Alive	34	0	1	0	0	0	1	0	0	0.381361	0.631686	Untreated	On support	1	10463		0
77700456	Age 50-59	Grade II	T1c	N1	1.8	No surgery	No	Yes	Alive	6	1	0	0	0	1	0	0	0	0.38186	0.581374	Treated	On support	1	12078	10454	1	0.0227966
62671273	Age 50-59	Grade II	T1c	N1	1.5	BCS	Yes	No	Alive	70	1	0	1	0	1	0	0	0	0.382169	0.499322	Untreated	On support	1	10277		0
52644711	Age 60-69	Grade II	T1c	N1	1.2	Mastectomy	No	No	Alive	76	1	0	0	0	0	1	0	0	0.382283	0.451361	Untreated	On support	1	10131		0
39450585	Age 70-79	Grade II	T1c	N1	1.5	Mastectomy	No	Yes	Alive	73	1	0	0	0	0	0	1	0	0.383128	0.246652	Treated	On support	1	11479	9516	1	0
77167339	Age 60-69	Grade II	T1c	N0	1.2	BCS	Yes	Yes	Alive	31	1	0	1	0	0	1	0	0	0.383274	0.083787	Treated	On support	1	10817	5099	1	0
15045566	Age 60-69	Grade I	T1c	N1	2	Mastectomy	No	Yes	Alive	36	0	0	0	0	0	1	0	0	0.383426	0.363716	Treated	On support	1	11616	9860	1	0
74310235	Age 40-49	Grade II	T1c	N1	1.5	Mastectomy	No	Yes	Alive	0	1	0	0	1	0	0	0	0	0.383915	0.645711	Treated	On support	1	12178	10317	1	0.146388
33880095	Age 50-59	Grade II	T1c	N1	1.5	BCS	Yes	No	Alive	36	1	0	1	0	1	0	0	0	0.384164	0.499322	Untreated	On support	1	10278		0
16523140	Age 60-69	Grade II	T1c	N1	1.2	BCS	Yes	No	Alive	61	1	0	1	0	0	1	0	0	0.38446	0.371381	Untreated	On support	1	9946		0
59244286	Age 70-79	Grade II	T1b	N1	1	Mastectomy	No	No	Alive	56	1	0	0	0	0	0	1	0	0.384545	0.182829	Untreated	On support	1	9024		0
33526805	Age 50-59	Grade II	T1c	N1	1.8	BCS	No	Yes	Alive	72	1	0	1	0	1	0	0	0	0.384901	0.422686	Treated	On support	1	11760	10089	1	0
73760804	Age 60-69	Grade III	T1c	N1	1.5	BCS	Yes	Yes	Alive	25	0	1	1	0	0	1	0	0	0.386168	0.551895	Treated	On support	1	11975	10351	1	0.00275802
54258079	Age 70-79	Grade II	T1c	N1	2	BCS	Yes	Yes	Alive	54	1	0	1	0	0	0	1	0	0.386312	0.190359	Treated	On support	1	11347	9078	1	0
62691912	Age 40-49	Grade II	T1c	N1	1.9	Mastectomy	Yes	Yes	Alive	61	1	0	0	1	0	0	0	0	0.386555	0.712853	Treated	On support	1	12272	9975	1	0.341473
26448364	Age 60-69	Grade I	T1c	N1	2	BCS	Yes	Yes	Alive	53	0	0	1	0	0	1	0	0	0.386656	0.291027	Treated	On support	1	11529	9674	1	0
4030252	Age 50-59	Grade II	T1c	N1	1.8	BCS	Yes	Yes	Alive	72	1	0	1	0	1	0	0	0	0.38696	0.499322	Treated	On support	1	11908	10274	1	0
9053584	Age 50-59	Grade III	T1c	N0	1.2	Mastectomy	No	No	Alive	57	0	1	0	0	1	0	0	0	0.388039	0.309464	Untreated	On support	1	9765		0
52617477	Age 40-49	Grade III	T1c	N1	2	BCS	Yes	Yes	Alive	80	0	1	1	1	0	0	0	0	0.3881	0.731793	Treated	On support	1	12293	9882	1	0.368077
15062800	Age 60-69	Grade II	T1c	N1	1.7	Mastectomy	Yes	No	Alive	26	1	0	0	0	0	1	0	0	0.388345	0.528438	Untreated	On support	1	10330		0
4657918	Age 50-59	Grade II	T1c	N0	1.9	BCS	No	Yes	Alive	1	1	0	1	0	1	0	0	0	0.388371	0.101796	Treated	On support	1	10933	6586	1	0
58421155	Age 50-59	Grade II	T1c	N1	1.1	BCS	Yes	Yes	Alive	14	1	0	1	0	1	0	0	0	0.388533	0.499322	Treated	On support	1	11909	10275	1	0
53220431	Age 50-59	Grade I	T1c	N1	1.5	BCS	Yes	No	Alive	70	0	0	1	0	1	0	0	0	0.38894	0.409312	Untreated	On support	1	10060		0
28544386	Age 40-49	Grade I	T1c	N0	1.7	Mastectomy	Yes	No	Alive	16	0	0	0	1	0	0	0	0	0.39139	0.210737	Untreated	On support	1	9216		0
3430706	Age 50-59	Grade II	T1c	N0	1.4	BCS	No	No	Alive	1	1	0	1	0	1	0	0	0	0.391494	0.101796	Untreated	On support	1	6597		0
73282342	Age 50-59	Grade II	T1c	N0	1.1	BCS	No	Yes	Alive	33	1	0	1	0	1	0	0	0	0.391738	0.101796	Treated	On support	1	10934	6587	1	0
9560611	Age 70-79	Grade I	T1c	N0	1.5	BCS	Yes	Yes	Alive	21	0	0	1	0	0	0	1	0	0.392321	0.0246637	Treated	On support	1	10567	859	1	0
52640133	Age 40-49	Grade I	T1c	N1	2	Mastectomy	No	Yes	Alive	60	0	0	0	1	0	0	0	0	0.392812	0.558761	Treated	On support	1	11992	10368	1	0.00506661
53240675	Age 50-59	Grade II	T1c	N0	2	Mastectomy	No	Yes	Alive	67	1	0	0	0	1	0	0	0	0.39282	0.176934	Treated	On support	1	11296	8726	1	0
4630228	Age 50-59	Grade II	T1c	N1	1.7	BCS	Yes	Yes	Alive	9	1	0	1	0	1	0	0	0	0.393522	0.499322	Treated	On support	1	11910	10276	1	0
59741339	Age 60-69	Grade II	T1c	N0	1.2	BCS	Yes	Yes	Alive	10	1	0	1	0	0	1	0	0	0.39432	0.083787	Treated	On support	1	10818	5100	1	0
72668700	Age 50-59	Grade II	T1c	N0	1.4	BCS	Yes	Yes	Alive	69	1	0	1	0	1	0	0	0	0.394503	0.133729	Treated	On support	1	11121	7726	1	0
28931685	Age 50-59	Grade I	T1b	N0	0.9	Mastectomy	No	Yes	Alive	68	0	0	0	0	1	0	0	0	0.394781	0.0926158	Treated	On support	1	10876	5982	1	0
27439436	Age 60-69	Grade II	T1c	N1	1.8	Mastectomy	No	No	Alive	29	1	0	0	0	0	1	0	0	0.395051	0.451361	Untreated	On support	1	10132		0
32502659	Age 70-79	Grade II	T1c	N0	1.9	Mastectomy	No	Yes	Alive	4	1	0	0	0	0	0	1	0	0.396215	0.0482355	Treated	On support	1	10635	2778	1	0
59363091	Age 40-49	Grade II	T1c	N1	1.8	Mastectomy	No	No	Alive	23	1	0	0	1	0	0	0	0	0.396774	0.645711	Untreated	On support	1	10489		0
55480155	Age 60-69	Grade II	T1c	N1	1.5	Mastectomy	No	No	Alive	6	1	0	0	0	0	1	0	0	0.396975	0.451361	Untreated	On support	1	10133		0
71609348	Age 60-69	Grade III	T1c	N0	1.3	BCS	Yes	Yes	Alive	2	0	1	1	0	0	1	0	0	0.397146	0.160119	Treated	On support	1	11193	8286	1	0
62692033	Age 60-69	Grade II	T1c	N1	2	Mastectomy	Yes	Yes	Alive	62	1	0	0	0	0	1	0	0	0.397517	0.528438	Treated	On support	1	11955	10331	1	0
20581605	Age 40-49	Grade II	T1c	N1	1.6	BCS	Yes	Yes	Alive	30	1	0	1	1	0	0	0	0	0.39777	0.566874	Treated	On support	1	12020	10396	1	0.0144993
63368075	Age 50-59	Grade II	T1c	N0	1.7	BCS	No	No	Alive	8	1	0	1	0	1	0	0	0	0.398116	0.101796	Untreated	On support	1	6598		0
20583386	Age <40	Grade III	T1c	N1	1.1	Mastectomy	Yes	Yes	Alive	47	0	1	0	0	0	0	0	0	0.398204	0.897982	Treated	On support	1	12333	9799	1	0.576629
73277041	Age 50-59	Grade II	T1c	N1	1.1	BCS	Yes	No	Alive	36	1	0	1	0	1	0	0	0	0.398224	0.499322	Untreated	On support	1	10279		0
27452179	Age 50-59	Grade II	T1c	N1	1.6	BCS	Yes	No	Alive	24	1	0	1	0	1	0	0	0	0.398431	0.499322	Untreated	On support	1	10280		0
31926554	Age 50-59	Grade I	T1b	N0	1	BCS	Yes	Yes	Alive	17	0	0	1	0	1	0	0	0	0.398502	0.0682916	Treated	On support	1	10732	4340	1	0
52729806	Age 50-59	Grade II	T1b	N1	0.9	Mastectomy	No	Yes	Alive	74	1	0	0	0	1	0	0	0	0.399072	0.48692	Treated	On support	1	11841	10202	1	0
22498329	Age 60-69	Grade I	T1c	N1	1.1	BCS	Yes	Yes	Alive	54	0	0	1	0	0	1	0	0	0.399232	0.291027	Treated	On support	1	11530	9675	1	0
4078534	Age 40-49	Grade II	T1c	N0	1.6	BCS	Yes	Yes	Alive	52	1	0	1	1	0	0	0	0	0.399931	0.168463	Treated	On support	1	11251	8567	1	0
73248709	Age 50-59	Grade II	T1c	N1	1.5	Mastectomy	No	Yes	Alive	36	1	0	0	0	1	0	0	0	0.400713	0.581374	Treated	On support	1	12079	10455	1	0.0227966
29406830	Age 50-59	Grade I	T1c	N1	1.8	BCS	Yes	Yes	Alive	38	0	0	1	0	1	0	0	0	0.40096	0.409312	Treated	On support	1	11736	10063	1	0
55904701	Age 60-69	Grade I	T1b	N1	0.7	BCS	Yes	No	Alive	12	0	0	1	0	0	1	0	0	0.401408	0.219061	Untreated	On support	1	9229		0
15066654	Age 50-59	Grade II	T1c	N1	1.2	BCS	Yes	Yes	Alive	25	1	0	1	0	1	0	0	0	0.401456	0.499322	Treated	On support	1	11911	10277	1	0
54260186	Age 60-69	Grade II	T1c	N1	1.1	BCS	No	Yes	Alive	43	1	0	1	0	0	1	0	0	0.402433	0.302516	Treated	On support	1	11557	9734	1	0
55961046	Age <40	Grade I	T1c	N0	1.7	Mastectomy	No	No	Alive	4	0	0	0	0	0	0	0	0	0.402985	0.250032	Untreated	On support	1	9576		0
27018346	Age 60-69	Grade II	T1c	N0	1.2	Mastectomy	No	Yes	Alive	33	1	0	0	0	0	1	0	0	0.404245	0.112961	Treated	On support	1	10970	6699	1	0
75521261	Age 50-59	Grade II	T1c	N0	1.8	Mastectomy	No	Yes	Alive	70	1	0	0	0	1	0	0	0	0.404334	0.176934	Treated	On support	1	11297	8727	1	0
39395358	Age 50-59	Grade II	T1c	N1	1.8	Mastectomy	Yes	Yes	Other Cause of Death	61	1	0	0	0	1	0	0	0	0.404596	0.654179	Treated	On support	1	12217	10151	1	0.202818
15103250	Age 50-59	Grade II	T1b	N1	0.8	BCS	Yes	Yes	Alive	14	1	0	1	0	1	0	0	0	0.404956	0.405293	Treated	On support	1	11714	10026	1	0
49349949	Age 60-69	Grade I	T1b	N0	1	Mastectomy	No	Yes	Alive	9	0	0	0	0	0	1	0	0	0.405004	0.0570173	Treated	On support	1	10662	3191	1	0
40466269	Age 50-59	Grade II	T1c	N0	2	BCS	No	No	Alive	13	1	0	1	0	1	0	0	0	0.405386	0.101796	Untreated	On support	1	6599		0
33516396	Age 40-49	Grade I	T1c	N1	1.4	Mastectomy	Yes	Yes	Alive	79	0	0	0	1	0	0	0	0	0.405645	0.633017	Treated	On support	1	12154	10530	1	0.0462888
13925953	Age 40-49	Grade II	T1b	N1	0.8	Mastectomy	Yes	Yes	Alive	48	1	0	0	1	0	0	0	0	0.405734	0.629141	Treated	On support	1	12131	10507	1	0.0165694
26983783	Age 50-59	Grade II	T1c	N0	1.7	BCS	Yes	Yes	Alive	15	1	0	1	0	1	0	0	0	0.405786	0.133729	Treated	On support	1	11122	7727	1	0
50427715	Age 60-69	Grade II	T1c	N1	1.2	BCS	Yes	No	Alive	16	1	0	1	0	0	1	0	0	0.406485	0.371381	Untreated	On support	1	9947		0
40450906	Age 60-69	Grade III	T1c	N0	1.6	BCS	Yes	Yes	Alive	36	0	1	1	0	0	1	0	0	0.406824	0.160119	Treated	On support	1	11194	8287	1	0
59361550	Age 60-69	Grade II	T1c	N0	1.5	Mastectomy	Yes	Yes	Alive	25	1	0	0	0	0	1	0	0	0.407269	0.14782	Treated	On support	1	11183	8253	1	0
55926730	Age 60-69	Grade I	T1c	N0	1.6	BCS	Yes	Yes	Alive	8	0	0	1	0	0	1	0	0	0.40743	0.0597447	Treated	On support	1	10700	3741	1	0
39918051	Age 60-69	Grade II	T1c	N1	1.9	Mastectomy	No	Yes	Alive	17	1	0	0	0	0	1	0	0	0.408108	0.451361	Treated	On support	1	11795	10124	1	0
55938749	Age 60-69	Grade I	T1c	N1	1.6	BCS	No	No	Alive	6	0	0	1	0	0	1	0	0	0.408228	0.231574	Untreated	On support	1	9469		0
33917859	Age 60-69	Grade I	T1c	N1	1.6	BCS	Yes	Yes	Alive	26	0	0	1	0	0	1	0	0	0.408522	0.291027	Treated	On support	1	11531	9676	1	0
42843625	Age 70-79	Grade II	T1c	N0	1.4	Mastectomy	No	Yes	Alive	71	1	0	0	0	0	0	1	0	0.40875	0.0482355	Treated	On support	1	10636	2779	1	0
73265490	Age 50-59	Grade II	T1c	N1	2	Mastectomy	No	Yes	Alive	40	1	0	0	0	1	0	0	0	0.408853	0.581374	Treated	On support	1	12080	10456	1	0.0259565
75484544	Age 60-69	Grade II	T1b	N1	1	Mastectomy	No	No	Other Cause of Death	35	1	0	0	0	0	1	0	0	0.409291	0.359872	Untreated	On support	1	9846		0
53748209	Age 50-59	Grade II	T1c	N0	1.2	BCS	Yes	Yes	Alive	29	1	0	1	0	1	0	0	0	0.409605	0.133729	Treated	On support	1	11123	7728	1	0
4117928	Age 50-59	Grade I	T1b	N1	0.9	No surgery	No	No	Alive	42	0	0	0	0	1	0	0	0	0.409902	0.397371	Untreated	On support	1	10017		0
26948300	Age 40-49	Grade I	T1c	N1	1.8	BCS	Yes	No	Alive	53	0	0	1	1	0	0	0	0	0.41021	0.47627	Untreated	On support	1	10190		0
24043540	Age 60-69	Grade II	T1c	N1	1.2	Mastectomy	No	No	Alive	72	1	0	0	0	0	1	0	0	0.410319	0.451361	Untreated	On support	1	10134		0
62647852	Age 50-59	Grade II	T1c	N0	1.6	Mastectomy	No	Yes	Alive	73	1	0	0	0	1	0	0	0	0.410358	0.176934	Treated	On support	1	11298	8728	1	0
9533747	Age 50-59	Grade II	T1b	N0	0.7	BCS	Yes	Yes	Alive	13	1	0	1	0	1	0	0	0	0.410517	0.0954244	Treated	On support	1	10894	6113	1	0
20172431	Age 60-69	Grade I	T1c	N1	2	Mastectomy	Yes	Yes	Alive	59	0	0	0	0	0	1	0	0	0.411754	0.437768	Treated	On support	1	11774	10103	1	0.0135938
26988957	Age 70-79	Grade II	T1b	N0	0.9	Mastectomy	No	Yes	Alive	41	1	0	0	0	0	0	1	0	0.412553	0.033473	Treated	On support	1	10576	1427	1	0
27458979	Age 50-59	Grade II	T1c	N0	1.2	Mastectomy	Yes	No	Alive	22	1	0	0	0	1	0	0	0	0.412805	0.226494	Untreated	On support	1	9460		0
59707328	Age 60-69	Grade II	T1c	N1	2	BCS	Yes	Yes	Alive	9	1	0	1	0	0	1	0	0	0.413287	0.371381	Treated	On support	1	11658	9923	1	0
39960717	Age 50-59	Grade I	T1c	N1	1.5	BCS	Yes	No	Alive	50	0	0	1	0	1	0	0	0	0.413485	0.409312	Untreated	On support	1	10061		0
27475149	Age 60-69	Grade I	T1c	N0	1.5	Mastectomy	No	Yes	Alive	18	0	0	0	0	0	1	0	0	0.414238	0.0812902	Treated	On support	1	10774	4829	1	0
2973902	Age 50-59	Grade II	T1c	N1	1.1	BCS	No	Yes	Alive	26	1	0	1	0	1	0	0	0	0.414409	0.422686	Treated	On support	1	11761	10090	1	0.0109884
73729269	Age 60-69	Grade II	T1c	N0	2	BCS	Yes	Yes	Alive	20	1	0	1	0	0	1	0	0	0.414574	0.083787	Treated	On support	1	10819	5101	1	0
72714643	Age 40-49	Grade II	T1b	N0	0.9	Mastectomy	No	Yes	Alive	57	1	0	0	1	0	0	0	0	0.414588	0.161625	Treated	On support	1	11211	8343	1	0
53181284	Age 60-69	Grade II	T1c	N1	1.2	Mastectomy	No	Yes	Breast	54	1	0	0	0	0	1	0	0	0.414865	0.451361	Treated	On support	1	11796	10125	1	0
27027821	Age 50-59	Grade II	T1c	N0	2	Mastectomy	Yes	Yes	Alive	31	1	0	0	0	1	0	0	0	0.415395	0.226494	Treated	On support	1	11445	9462	1	0
77158244	Age 40-49	Grade II	T1c	N0	1.4	Mastectomy	Yes	Yes	Alive	35	1	0	0	1	0	0	0	0	0.415783	0.277601	Treated	On support	1	11505	9599	1	0
4090780	Age 50-59	Grade II	T1c	N1	1.2	Mastectomy	Yes	No	Alive	49	1	0	0	0	1	0	0	0	0.4165	0.654179	Untreated	On support	1	10521		0
[truncated: 1,571 more rows]
