# Supplementary material for: Adjuvant chemotherapy could not bring survival benefit to HR-positive, HER2-negative, pT1b-c/N0–1/M0 invasive lobular carcinoma of the breast: a propensity score matching study based on SEER database
Source: BMC Cancer. 2020 Feb 21;20:136. doi: 10.1186/s12885-020-6614-0 (PMC7035707; doi:10.1186/s12885-020-6614-0)
Supplement: Supplementary file 4 — Additional file 4. Supplementary dofile: dofile for Stata [file 12885_2020_6614_MOESM4_ESM.txt]

*-*-*-*-dofile for Adjuvant chemotherapy could not *-*-*-*-
*-*-*-*-bring survival benefit to HR-positive, HER2-negative, *-*-*-*-
*-*-*-*-pT1b-c/N0-1/M0 invasive lobular carcinoma of the breast: *-*-*-*-
*-*-*-*-a propensity score matching study based on SEER database *-*-*-*-

drop if gender==2

drop if tumorsize>=996  
drop if tumor>2

drop if grade==.
drop if surgprimsite==. 

codebook grade 
drop if grade==4
codebook grade 

drop if age>=80

replace age=1 if age<40
replace age=2 if age>=40 & age <50
replace age=3 if age>=50 & age <60
replace age=4 if age>=60 & age <70
replace age=5 if age>=70 & age <80
label var age "age"
label define age_label 1 "Age <40" 2 "Age 40-49" 3 "Age 50-59" 4 "Age 60-69" 5 "Age 70-79" 
label values age age_label
codebook age
 
codebook surgprimsite
replace surgprimsite=1 if surgprimsite==0
replace surgprimsite=3 if surgprimsite==4 |surgprimsite==5 |surgprimsite==6 |surgprimsite==8
label define surgery_label 1 "No surgery" 2 "BCS" 3 "Mastectomy"
label values surgprimsite surgery_label
codebook surgprimsite

*- *- *- *- *-*-psm *- *- *- *- *- *-
xi i.race i.grade i.surgprimsite i.age
global x "T N radiotherapy _I*"

logit chemotherapy $x
		
stepwise, pr(0.1): logit chemotherapy $x  

	    ereturn  list
		mat b = e(b)
	    global x: colnames b       
		global x: dis subinword("$x","_cons","",.)  
		dis `"$x"'
 
      keep id chemotherapy age race grade tumor T N radiotherapy surgprimsite $x survivalmonths codtosite
      compress
      save "C:\Users\许诚\Documents\2016\ILC.dta" , replace  
  
      egen miss = rmiss($x)
      drop if miss>0
 
      cap drop u
      gen u = uniform()
      sort u
      psmatch2 chemotherapy $x, neighbor(1) logit noreplacement
     
      pstest age race grade T N radiotherapy surgprimsite, both   //
	  
     
   *-Figure 1: Kernel Density of the chemotherapy and Control Groups
   *----------  
   
     *-(a)before matching: 
        twoway (kdensity _ps if chemotherapy==1,lp(solid) lw(*2.5))      ///
               (kdensity _ps if chemotherapy==0,lp(dash)  lw(*2.5)),     ///
            ytitle("Density")                                      ///
			ylabel(,angle(0))                                      ///
            xtitle("Propensity Score")                             ///
			xscale(titlegap(2))                                    ///
            xlabel(0(0.2)0.8, format(%2.1f))                       ///
            legend(label(1 "Chemotherapy") label(2 "Control") row(2)  ///
                   position(3) ring(0)) scheme(s2color)  title("Before Matching")                       
           		
			 
      *-(b)after matching: 
        twoway (kdensity _ps if chemotherapy==1,lp(solid) lw(*2.5))         ///
               (kdensity _ps if chemotherapy==0&_wei!=.,lp(dash) lw(*2.5)), ///
               ytitle("Density") ylabel(,angle(0))                    ///
               xtitle("Propensity Score") xscale(titlegap(2))         ///
               xlabel(0(0.2)0.8, format(%2.1f))                       ///
               legend(label(1 "Chemotherapy") label(2 "Control") row(2)  ///
                      position(3) ring(0)) scheme(s2color) title("After Matching")                         

					  
codebook chemotherapy if _weight!=.

 *- *- *- *- *- *- *- *- *- *- *- *- *- *-
 *-*-*-survival analysis for BCSM *- *- *-
 *- *- *- *- *- *- *- *- *- *- *- *- *- *-
 
stset survivalmonths, failure(codtosite==1)

 *-before matching-km
sts graph ,failure by(chemotherapy) ytitle("Cumulative mortality")   ///
subtitle("Before matching")  ylabel(0(0.05)0.15) xlabel(0(10)90) xtick(0(5)90)   ///
xtitle("Time(months)") title("Breast cancer–specific mortality") caption("Kaplan-Meier mortality estimates") ///
legend(ring(0) position(2) rows(2))


 *-after matching-km
sts graph if _wei!=., failure by(chemotherapy) ytitle("Cumulative mortality")   ///
subtitle("After matching") ylabel(0(0.05)0.15) xlabel(0(10)90) xtick(0(5)90)   ///
xtitle("Time(months)") title("Breast cancer–specific mortality") caption("Kaplan-Meier mortality estimates") ///
legend(ring(0) position(2) rows(2))

 *-logrank test
sts test chemotherapy , logrank

sts test chemotherapy if _weight!=., logrank

 *- *- *- *- *- *-cox regress and coeplot for BCSM*- *- *- *-

xi i.race i.surgprimsite i.grade i.age


stcox i.age i.race T N i.grade i.surgprimsite chemotherapy radiotherapy, nohr
est store O
stcox i.age i.race T N i.grade i.surgprimsite chemotherapy radiotherapy if _weight!=., nohr
est store M

 *-change values label
label var T "Tumor size(T1c vs T1b)"
label var N "LN metastasis(N1 vs N0)"
label var chemotherapy "Chemotherapy(Yes vs No)"
label var radiotherapy "Radiotherapy(Yes vs No)"

label define race_label1 1 "Race   Black" 2 "White" 3"Other" 
label values race race_label1

label define age_label1 1 "Age      <40" 2 "40-49" 3 "50-59" 4 "60-69" 5 "70-79" 
label values age age_label1

label define grade_label1 1 "Grade      I" 2 "II" 3"III" 
label values grade grade_label1


 *- *-coefplot *- *-
coefplot (O, label("Original samples") msymbol(S) offset(0.2))   ///
(M, label("Matched samples") msymbol(C) offset(-0.2)), xline(0) byopts(xrescale)    ///
xlabel(-4(1)2) ciopts(recast(rcap))  xtitle("Multivariable Coef. of BC–specific mortality")   ///
subtitle("Cox proportional hazards models for BCSM") base


*- *- *- *- *- *- *- *- *- *- *- *- *- *-
*-*- *- survival analysis for OS *- *- *-
*- *- *- *- *- *- *- *- *- *- *- *- *- *-

replace codtosite=3 if codtosite!=0
stset survivalmonths, failure(codtosite==3)

 *-before matching-km
sts graph , by(chemotherapy) ytitle("Cumulative survival")   ///
subtitle("Before matching")  ylabel(0.7(0.05)1) xlabel(0(10)90) xtick(0(5)90)   ///
xtitle("Time(months)") title("Overall survival") caption("Kaplan-Meier survival estimates") ///
legend(ring(0) position(4) rows(2))


 *-after matching-km
sts graph if _wei!=., by(chemotherapy) ytitle("Cumulative survival")   ///
subtitle("After matching") ylabel(0.7(0.05)1) xlabel(0(10)90) xtick(0(5)90)   ///
xtitle("Time(months)") title("Overall survival") caption("Kaplan-Meier survival estimates")   ///
legend(ring(0) position(4) rows(2))

 *-logrank test
sts test chemotherapy , logrank

sts test chemotherapy if _weight!=., logrank


 *- *- *- *- *- *-cox regress and coeplot for OS*- *- *- *-

 xi i.race i.surgprimsite i.grade i.age 

stcox i.age i.race T N i.grade i.surgprimsite chemotherapy radiotherapy, nohr
est store O
stcox i.age i.race T N i.grade i.surgprimsite chemotherapy radiotherapy if _weight!=., nohr
est store M

 *- *-coefplot *- *-
coefplot (O, label("Original samples") msymbol(S) offset(0.2))   ///
(M, label("Matched samples") msymbol(C) offset(-0.2)), xline(0) byopts(xrescale)    ///
xlabel(-4(1)2) ciopts(recast(rcap))  xtitle("Multivariable Coef. of mortality")    ///
subtitle("Cox proportional hazards models for mortality") base 
